# Supplementary material for: Construction and use of gene expression covariation matrix
Source: BMC Bioinformatics. 2009 Jul 13;10:214. doi: 10.1186/1471-2105-10-214 (PMC2720390; doi:10.1186/1471-2105-10-214)
Supplement: Additional file 2 — Information on experiments, biological conditions and samples. This OpenOffice spreadsheet contains several tables describing the experiments, the biological conditions, and the experimental points used in this study. The table names indicate the chipset name (HS-U95 for the Human Genome U95 Set, HS-U133 for the Human Genome U133 Set, MM-U74 for the murine U74 Version 2, and RN-U34 for the Rat Genome U34 Set) and the type of information they contain (EXP for experiment, BIOL for biological condition, POINT for experimental point). [file 1471-2105-10-214-S2.zip]

Archive with 1 entries (1 files):
- sup2.ods
