# Supplementary material for: Construction and use of gene expression covariation matrix
Source: BMC Bioinformatics. 2009 Jul 13;10:214. doi: 10.1186/1471-2105-10-214 (PMC2720390; doi:10.1186/1471-2105-10-214)
Supplement: Additional file 2 — Information on experiments, biological conditions and samples. This OpenOffice spreadsheet contains several tables describing the experiments, the biological conditions, and the experimental points used in this study. The table names indicate the chipset name (HS-U95 for the Human Genome U95 Set, HS-U133 for the Human Genome U133 Set, MM-U74 for the murine U74 Version 2, and RN-U34 for the Rat Genome U34 Set) and the type of information they contain (EXP for experiment, BIOL for biological condition, POINT for experimental point). [file 1471-2105-10-214-S2.zip › sup2.ods]

## Sheet: LEGEND
EXP Tables :
exp rank: experiment rank.
GSE: numerical part of the GSE reference of the experiment on the GEO site (e.g., 80 should be understood as GSE80).
exp name: experiment name.
# biol cond: number of biological conditions in the experiment.
# point: number of experimental points in the experiment.
sel1: binary index indicating if the experiment is used after the first selection step.
sel2: binary index indicating if the experiment is used after the second selection step.
sel nr: binary index indicating if the experiment is used after the non-redundant selection step.
BIOL Tables:
exp rank: cf supra.
GSE: cf supra.
biolcond rank: biological condition rank.
biolcond name: biological condition name.
sel1: binary index indicating if the biological condition is used after the first selection step.
sel2: binary index indicating if the biological condition is used after the second selection step.
sel nr: binary index indicating if the biological condition is used after the non-redundant selection step.
pair in A: pair of experimental point ranks used.
POINT Tables:
exp rank: cf supra.
GSE: cf supra.
soft: software used to calculate signal values (Upper case names: the software name is indicated in the description of the data; lower case names: the software name is deduced from some characteristics of the signal, e.g. the presence/absence of negative signals).
point rank: experimental point rank.
GSM: numerical part of the GSM reference of the experimental point on the GEO site (e.g., 2390 should be understood as GSM2390).
point name: experimental point name.
sel1: binary index indicating if the experimental point is used after the first selection step.
sel2: binary index indicating if the experimental point is used after the second selection step.
sel nr: binary index indicating if the experimental point is used after the non-redundant selection step.
biolcond rank: cf supra.
# absent: number of absent probe sets (no measure available).
min(signal): minimal signal value.
#max(signal): maximal signal value.
#diff=0: number of signal values equal to their successor when values are ordered.
#signal=0: number of signal values equal to zero.
#signal<0: number of signal values lower than zero.
longest run: the size of the longest run of identical values.
#signal<run: number of signal values lower than the value defining the longest run
#run: value defining the longest run.

## Sheet: HS U95 EXP
exp rank	GSE	exp name	# biol cond	# point	sel1	sel2	sel nr
1	80	Normal human muscle	2	12	1	1	1
2	96	Large-scale analysis of the human transcriptome	42	85	1	0	0
3	281	Inflammatory myopathy	12	12	0	0	0
4	344	Spotted long oligonucleotide arrays (K562) B	2	5	0	0	0
5	360	Macrophages and dendritic cells exposed to pathogens that produce chronic infections	14	28	1	0	0
6	403	cAMP-induced differentiation of endometrial stromal cells	6	12	0	0	0
7	412	Response of ALL to methotrexate and/or mercaptopurine.	5	120	1	1	1
8	426	Fibroblast gene expression in human, gorilla and bonobo.	3	46	0	0	0
9	443	Lepromatous & borderline tuberculoid leprosy skin lesion	2	11	1	0	0
10	516	TNF treated Synoviocytes	3	3	0	0	0
11	492	Effect of prostaglandin analogs on aqueous humor outflow	6	12	1	1	1
12	494	Non-union skeletal fractures (Callous bone)	2	4	1	1	1
13	470	Asthma exacerbatory factors	12	12	0	0	0
14	465	Expression profiling in the muscular dystrophies B	4	8	1	1	1
15	572	HeLa CD4+ cells transfected with parental vector pCep4	9	18	1	1	1
16	574	Idiopathic thrombocytopenic purpura (ITP)	3	6	1	1	1
17	420	Aortic stiffness	3	10	1	0	0
18	675	Time course analysis of response to HCMV infection	12	12	0	0	0
19	697	CVB3-infected HeLa cells (multiple time points and triplicate sample per time point)	8	24	1	1	1
20	713	UV radiation-induced DNA damage	10	20	1	1	1
21	701	Transcriptional response of lymphoblastoid cells to ionizing radiation	11	12	1	0	0
22	712	CVB3-infected HeLa cells (multiple time points)	13	13	0	0	0
23	609	SCID vs Normal Thymocyte Comparisons B	2	2	0	0	0
24	766	RASF + IKB/Adtet + TNFa	2	6	1	0	0
25	803	GeneNote-Gene Normal tissue Expression	12	24	1	1	1
26	837	angiogenesis	8	33	1	1	1
27	595	Human skeletal muscle post-mortem	2	14	1	1	0
28	935	NIH/NIAID Chronic Granulomatous Disease Neutrophils	14	63	1	1	0
29	755	Multiple myeloma - lytic and no lytic lesions	2	173	1	1	1
30	847	Hormone sensitive to refractory progression	2	14	1	0	0
31	758	Human optic nerve head (ONH) astrocytes - Effect of pressure	7	44	1	0	0
32	1004	Dystrophin-deficient and normal human muscle	2	24	1	1	1
					237	882
					143	71	37
					23	15	13

## Sheet: HS U95 BIOL
exp rank	GSE	biolcond rank	biolcond name	sel1 A	sel2 A	sel nr A	couple in A
1	80	1	MuscVastL_21-31Y	1	1	1	[2,3]
1	80	2	MuscVastL_62-77Y	1	1	0	[7,8]
2	96	3	AdrenGland_02	1	0	0	[13,14]
2	96	4	Amygdala_02	1	0	0	[15,16]
2	96	5	BurkDaudi	1	0	0	[17,18]
2	96	6	BurkRaji	1	0	0	[19,20]
2	96	7	CaudateNuc_01	1	0	0	[21,22]
2	96	8	Cerebellum_02	1	0	0	[23,24]
2	96	9	CorpusCall	1	0	0	[25,26]
2	96	10	Cortex	0	0	0
2	96	11	DRG	1	0	0	[28,29]
2	96	12	FetalBrain_01	1	0	0	[30,31]
2	96	13	FetalLiver_01	1	0	0	[32,33]
2	96	14	HL60	1	0	0	[34,35]
2	96	15	HUVEC	1	0	0	[37,39]
2	96	16	Heart_02	1	0	0	[40,41]
2	96	17	HepG2	0	0	0
2	96	18	K562_02	1	0	0	[43,44]
2	96	19	Kidney_02	1	0	0	[45,46]
2	96	20	Kidney	0	0	0
2	96	21	Liver_03	1	0	0	[48,49]
2	96	22	Lung_02	1	0	0	[50,51]
2	96	23	LymphMolt4	1	0	0	[52,53]
2	96	24	OVR278S	1	0	0	[54,55]
2	96	25	OvaryPool	1	0	0	[56,57]
2	96	26	Pancreas_01	1	0	0	[59,60]
2	96	27	PituiGland	1	0	0	[61,62]
2	96	28	Placenta_02	1	0	0	[63,64]
2	96	29	ProstCanc	1	0	0	[68,69]
2	96	30	Prostate_02	1	0	0	[70,71]
2	96	31	Prostate	0	0	0
2	96	32	RetinBlast	0	0	0
2	96	33	SalivGland_02	1	0	0	[74,75]
2	96	34	SpinCord_01	1	0	0	[76,77]
2	96	35	Spleen_03	1	0	0	[78,79]
2	96	36	THY+	1	0	0	[80,81]
2	96	37	THY-	1	0	0	[82,83]
2	96	38	Testis_02	1	0	0	[84,85]
2	96	39	Thalamus_01	1	0	0	[86,87]
2	96	40	Thymus_02	1	0	0	[88,89]
2	96	41	Thyroid_02	1	0	0	[90,91]
2	96	42	Trachea_02	1	0	0	[92,93]
2	96	43	Uterus_02	1	0	0	[94,95]
2	96	44	WholeBrain_01	1	0	0	[96,97]
3	281	45	MuscBic_DMD_GEIM12_F_73Y	0	0	0
3	281	46	MuscBic_DMD_GEIM16_F_51Y	0	0	0
3	281	47	MuscBic_DMD_GEIM4_F_36Y	0	0	0
3	281	48	MuscBic_DMD_GEIM9_M_73Y	0	0	0
3	281	49	MuscBic_FDMD_GEIM1_F_76Y	0	0	0
3	281	50	MuscBic_GM-IBM_GEIM21_F_71Y	0	0	0
3	281	51	MuscBic_SIBM_GEIM27_F_64Y	0	0	0
3	281	52	MuscBic_SIBM_GEIM7_M_78Y	0	0	0
3	281	53	MuscDelt_DMD_GEIM17_F_31Y	0	0	0
3	281	54	MuscDelt_PANM_GEIM3_M_75Y	0	0	0
3	281	55	MuscQuad_DMD_GEIM30_M_74Y	0	0	0
3	281	56	MuscQuad_SIBM_GEIM20_M_86Y	0	0	0
4	344	57	K562_01	0	0	0
4	344	58	UnivRef	0	0	0
5	360	59	Dendrit_Brug-m-05	1	0	0	[115,116]
5	360	60	Dendrit_Brug-m-50	1	0	0	[117,118]
5	360	61	Dendrit_C	1	0	0	[119,120]
5	360	62	Dendrit_Leish-d	0	0	0
5	360	63	Dendrit_Leish-m	0	0	0
5	360	64	Dendrit_Mycob-t	0	0	0
5	360	65	Dendrit_Toxopl-g	1	0	0	[127,128]
5	360	66	Macroph_Brug-m-05	0	0	0
5	360	67	Macroph_Brug-m-50	1	0	0	[131,132]
5	360	68	Macroph_C	0	0	0
5	360	69	Macroph_Leish-d	1	0	0	[135,136]
5	360	70	Macroph_Leish-m	0	0	0
5	360	71	Macroph_Mycob-t	1	0	0	[139,140]
5	360	72	Macroph_Toxopl-g	1	0	0	[141,142]
6	403	73	Endomet_Stromal cells_00h_CAMP_F	0	0	0
6	403	74	Endomet_Stromal cells_02h_CAMP_F	0	0	0
6	403	75	Endomet_Stromal cells_12h_CAMP_F	0	0	0
6	403	76	Endomet_Stromal cells_24h_CAMP_F	0	0	0
6	403	77	Endomet_Stromal cells_36h_CAMP_F	0	0	0
6	403	78	Endomet_Stromal cells_48h_CAMP_F	0	0	0
7	412	79	Lymphoblast_ALL_C	1	1	1	[168,183]
7	412	80	Lymphoblast_ALL_HD-MTr	1	1	0	[225,234]
7	412	81	Lymphoblast_ALL_MPu&HD-MTr	1	1	1	[240,242]
7	412	82	Lymphoblast_ALL_MPu&LD-MTr	1	1	0	[249,261]
7	412	83	Lymphoblast_ALL_MPu	0	0	0
8	426	84	Fibro_Bonobo	0	0	0
8	426	85	Fibro_Gorilla	0	0	0
8	426	86	Fibro_Human	0	0	0
9	443	87	Skin_BTubLepr	1	0	0	[322,323]
9	443	88	Skin_LepromLepr	1	0	0	[329,331]
10	516	89	Synovioc_00h	0	0	0
10	516	90	Synovioc_04h	0	0	0
10	516	91	Synovioc_24h	0	0	0
11	492	92	MusclCil_C	1	1	1	[335,336]
11	492	93	MusclCil_Glaucoma_LatProst	1	1	0	[337,338]
11	492	94	MusclCil_Glaucoma_ProstF2a	1	1	0	[339,340]
11	492	95	TrabMeshw_C	1	1	0	[341,342]
11	492	96	TrabMeshw_Glaucoma_LatProst	1	1	1	[343,344]
11	492	97	TrabMeshw_Glaucoma_ProstF2a	1	1	0	[345,346]
12	494	98	BoneCallous_NSkelFract	1	1	1	[347,348]
12	494	99	BoneCallous_NoUSkelFr	1	1	1	[349,350]
13	470	100	EpithBronch_Asthma_Air_00h	0	0	0
13	470	101	EpithBronch_Asthma_Air_18h	0	0	0
13	470	102	EpithBronch_Asthma_Ozon_00h	0	0	0
13	470	103	EpithBronch_Asthma_Ozon_18h	0	0	0
13	470	104	EpithBronch_Asthma_RhinoV_00h	0	0	0
13	470	105	EpithBronch_Asthma_RhinoV_18h	0	0	0
13	470	106	EpithBronch_C_Air_00h	0	0	0
13	470	107	EpithBronch_C_Air_18h	0	0	0
13	470	108	EpithBronch_C_Ozon_00h	0	0	0
13	470	109	EpithBronch_C_Ozon_18h	0	0	0
13	470	110	EpithBronch_C_RhinoV_00h	0	0	0
13	470	111	EpithBronch_C_RhinoV_18h	0	0	0
14	465	112	Muscle_C_04-13Y	0	0	0
14	465	113	Muscle_DMD_05-06Y	0	0	0
14	465	114	Muscle_DMD_05-06Y	1	1	1	[367,368]
14	465	115	Muscle_DMD_10-12Y	1	1	0	[369,370]
15	572	116	Hela_C	1	1	1	[371,372]
15	572	117	Hela_HydroxUrea_00h	1	1	1	[373,374]
15	572	118	Hela_HydroxUrea_03h	1	1	0	[375,376]
15	572	119	Hela_HydroxUrea_06h	1	1	1	[377,378]
15	572	120	Hela_HydroxUrea_09h	1	1	0	[379,380]
15	572	121	Hela_Nocodaz_00h	1	1	0	[381,382]
15	572	122	Hela_Nocodaz_03h	1	1	1	[383,384]
15	572	123	Hela_Nocodaz_06h	1	1	0	[385,386]
15	572	124	Hela_Nocodaz_09h	1	1	0	[387,388]
16	574	125	LymphoT_CD3+_C	1	1	1	[389,390]
16	574	126	LymphoT_CD3+_ITP	1	1	0	[391,392]
16	574	127	LymphoT_CD3+_ITPremiss	1	1	0	[393,394]
17	420	128	AortMed	0	0	0
17	420	129	AortStiff	0	0	0
17	420	130	Aortic	1	0	0	[401,404]
18	675	131	Fibro_01h	0	0	0
18	675	132	Fibro_04h	0	0	0
18	675	133	Fibro_06h	0	0	0
18	675	134	Fibro_10h	0	0	0
18	675	135	Fibro_12h	0	0	0
18	675	136	Fibro_14h	0	0	0
18	675	137	Fibro_16h	0	0	0
18	675	138	Fibro_18h	0	0	0
18	675	139	Fibro_20h	0	0	0
18	675	140	Fibro_24h	0	0	0
18	675	141	Fibro_30m	0	0	0
18	675	142	Fibro_48h	0	0	0
19	697	143	HeLa_CVB3&U0126_09h	1	1	1	[417,418]
19	697	144	HeLa_CVB3_03h	1	1	0	[420,421]
19	697	145	HeLa_CVB3_09h	1	1	1	[423,425]
19	697	146	HeLa_CVB3_30m	1	1	1	[426,428]
19	697	147	HeLa_C_00h	1	1	1	[429,431]
19	697	148	HeLa_C_03h	1	1	0	[433,434]
19	697	149	HeLa_C_09h	1	1	0	[436,437]
19	697	150	HeLa_C_30m	1	1	0	[438,440]
20	713	151	FibroSkin_06h_C	1	1	1	[441,442]
20	713	152	FibroSkin_06h_HighUV	1	1	1	[443,444]
20	713	153	FibroSkin_06h_LowUV	1	1	0	[445,446]
20	713	154	FibroSkin_12h_HighUV	1	1	0	[447,448]
20	713	155	FibroSkin_12h_LowUV	1	1	1	[449,450]
20	713	156	FibroSkin_18h_HighUV	1	1	0	[451,452]
20	713	157	FibroSkin_18h_LowUV	1	1	0	[453,454]
20	713	158	FibroSkin_24h_C	1	1	1	[455,456]
20	713	159	FibroSkin_24h_HighUV	1	1	0	[457,458]
20	713	160	FibroSkin_24h_LowUV	1	1	0	[459,460]
21	701	161	Lymphoblastoid_00h_NoIrrad	1	0	0	[461,462]
21	701	162	Lymphoblastoid_01h_03Gy	0	0	0
21	701	163	Lymphoblastoid_01h_10Gy	0	0	0
21	701	164	Lymphoblastoid_02h_03Gy	0	0	0
21	701	165	Lymphoblastoid_02h_10Gy	0	0	0
21	701	166	Lymphoblastoid_06h_03Gy	0	0	0
21	701	167	Lymphoblastoid_06h_10Gy	0	0	0
21	701	168	Lymphoblastoid_12h_03Gy	0	0	0
21	701	169	Lymphoblastoid_12h_10Gy	0	0	0
21	701	170	Lymphoblastoid_24h_03Gy	0	0	0
21	701	171	Lymphoblastoid_24h_10Gy	0	0	0
22	712	172	HeLa_CVB3_01h	0	0	0
22	712	173	HeLa_CVB3_03h	0	0	0
22	712	174	HeLa_CVB3_05h	0	0	0
22	712	175	HeLa_CVB3_07h	0	0	0
22	712	176	HeLa_CVB3_09h	0	0	0
22	712	177	HeLa_CVB3_30m	0	0	0
22	712	178	HeLa_C_00h	0	0	0
22	712	179	HeLa_C_01h	0	0	0
22	712	180	HeLa_C_03h	0	0	0
22	712	181	HeLa_C_05h	0	0	0
22	712	182	HeLa_C_07h	0	0	0
22	712	183	HeLa_C_09h	0	0	0
22	712	184	HeLa_C_30m	0	0	0
23	609	185	Thymocyte_C_02	0	0	0
23	609	186	Thymocyte_SCID_02	0	0	0
24	766	187	FibroSynov_CRASF	1	0	0	[488,489]
24	766	188	FibroSynov_RASFIkB	1	0	0	[492,493]
25	803	189	BoneMar_03	1	1	1	[494,495]
25	803	190	Brain	1	1	1	[496,497]
25	803	191	Heart_04	1	1	1	[498,499]
25	803	192	Kidney_04	1	1	1	[500,501]
25	803	193	Liver_05	1	1	1	[502,503]
25	803	194	Lung_04	1	1	1	[504,505]
25	803	195	MuscSkel_03	1	1	1	[506,507]
25	803	196	Pancreas_03	1	1	1	[508,509]
25	803	197	Prostate_04	1	1	1	[510,511]
25	803	198	SpinCord_03	1	1	1	[512,513]
25	803	199	Spleen_04	1	1	1	[514,515]
25	803	200	Thymus_04	1	1	1	[516,517]
26	837	201	EndothUmbCord_C_C_HighSerum	1	1	1	[524,526]
26	837	202	EndothUmbCord_C_C_LowSerum	1	1	1	[528,529]
26	837	203	EndothUmbCord_PIGF_24h_HighSerum	1	1	0	[537,538]
26	837	204	EndothUmbCord_PIGF_24h_LowSerum	1	1	0	[540,541]
26	837	205	EndothUmbCord_VEGF-A_04h_LowSerum	1	1	0	[543,544]
26	837	206	EndothUmbCord_VEGF-A_24h_HighSerum	1	1	0	[545,546]
26	837	207	EndothUmbCord_VEGF-A_24h_LowSerum	1	1	0	[548,549]
26	837	208	EndothUmbCord_VEGF-A_42h_LowSerum	0	0	0
27	595	209	MuscSkel_PostMortem	1	1	0	[552,554]
27	595	210	MuscSkel_Surgical	0	0	0
28	935	211	LeukocPMN_C_00h_C	0	0	0	[565,566]
28	935	212	LeukocPMN_C_03h_C	0	0	0	[569,571]
28	935	213	LeukocPMN_C_03h_Stimulated	0	0	0	[573,574]
28	935	214	LeukocPMN_C_06h_C	0	0	0	[577,579]
28	935	215	LeukocPMN_C_06h_Stimulated	0	0	0	[582,583]
28	935	216	LeukocPMN_C_90m_C	0	0	0	[585,586]
28	935	217	LeukocPMN_C_90m_Stimulated	0	0	0	[589,590]
28	935	218	LeukocPMN_XCGD_00h_C	1	0	0	[593,595]
28	935	219	LeukocPMN_XCGD_03h_C	1	1	0	[599,600]
28	935	220	LeukocPMN_XCGD_03h_Stimulated	1	0	0	[603,606]
28	935	221	LeukocPMN_XCGD_06h_C	1	0	0	[610,612]
28	935	222	LeukocPMN_XCGD_06h_Stimulated	1	1	0	[614,618]
28	935	223	LeukocPMN_XCGD_90m_C	1	0	0	[620,623]
28	935	224	LeukocPMN_XCGD_90m_Stimulated	1	0	0	[625,626]
29	755	225	BoneMPlasmaC_BoneLyt	1	1	1	[659,663]
29	755	226	BoneMPlasmaC_WOBoneLyt	1	1	0	[775,788]
30	847	227	HormRes	1	0	0	[805,807]
30	847	228	HormSens	1	0	0	[812,813]
31	758	229	AstrocOptNerv_00h_AmbPress	1	0	0	[815,817]
31	758	230	AstrocOptNerv_06h_60HgPress	1	0	0	[823,824]
31	758	231	AstrocOptNerv_06h_AmbPress	1	0	0	[829,830]
31	758	232	AstrocOptNerv_2h_60HgPress	1	0	0	[833,835]
31	758	233	AstrocOptNerv_2h_AmbPress	1	0	0	[841,842]
31	758	234	AstrocOptNerv_48h_60HgPress	1	0	0	[852,853]
31	758	235	AstrocOptNerv_48h_AmbPress	1	0	0	[854,855]
32	1004	236	MuscQuadric_C	0	0	0
32	1004	237	MuscQuadric_DMD	1	1	1	[877,878]
				136	71	37
				23	15	13

## Sheet: HS U95 POINT
exp rank	GSE	soft	point rank	GSM	point name	sel1	sel2	nr	biolcond rank	fig7	# absent	#min(signal)	#max(signal)	#diff=0	#signal=0	#signal<0	longest run	#signal<run	#run
1	80	MAS5	1	2390	MuscVastL_21-31Y_r001	0	0	0	1		92	1	28263	5607	0	0	14	1305	30,2
1	80	MAS5	2	2391	MuscVastL_21-31Y_r002	1	1	1	1	1	92	0	23850	5711	0	0	13	312	10
1	80	MAS5	3	2392	MuscVastL_21-31Y_r003	1	1	1	1	1	92	1	24041	5802	0	0	14	1023	21,6
1	80	MAS5	4	2393	MuscVastL_21-31Y_r004	0	0	0	1		92	1	23430	5716	0	0	12	271	10
1	80	MAS5	5	2394	MuscVastL_21-31Y_r005	0	0	0	1		92	1	23222	5694	0	0	11	324	12
1	80	MAS5	6	2395	MuscVastL_21-31Y_r006	0	0	0	1		92	1	20386	5789	0	0	14	548	14,2
1	80	MAS5	7	2396	MuscVastL_62-77Y_r001	1	1	0	2	2	92	1	23644	5719	0	0	12	459	12,3
1	80	MAS5	8	2397	MuscVastL_62-77Y_r002	1	1	0	2	2	92	1	24373	5918	0	0	15	1462	23
1	80	MAS5	9	2398	MuscVastL_62-77Y_r003	0	0	0	2		92	2	29071	5730	0	0	13	860	20,6
1	80	MAS5	10	2399	MuscVastL_62-77Y_r004	0	0	0	2		92	0	20637	5589	0	0	13	283	11,6
1	80	MAS5	11	2400	MuscVastL_62-77Y_r005	0	0	0	2		92	0	25625	5723	0	0	12	478	13,5
1	80	MAS5	12	2401	MuscVastL_62-77Y_r006	0	0	0	2		92	1	16263	5765	0	0	16	1958	37,5
2	96	MAS4	13	2827	AdrenGland_02_r001	1	0	0	3	3	25	-3224	23089	1348	0	2883	5	2033	-20,2
2	96	MAS4	14	2842	AdrenGland_02_r002	1	0	0	3	3	25	-1862	11042	1341	0	2621	5	2889	4,5
2	96	MAS4	15	2874	Amygdala_02_r001	1	0	0	4	4	25	-3010	19608	1256	0	2788	4	2008	-20,4
2	96	MAS4	16	2884	Amygdala_02_r002	1	0	0	4	4	25	-2019	13819	1450	1	2594	4	506	-100,6
2	96	MAS4	17	2875	BurkDaudi_r001	1	0	0	5	5	25	-2507	21751	1457	3	3201	6	4003	12,4
2	96	MAS4	18	2890	BurkDaudi_r002	1	0	0	5	5	25	-1675	10910	1509	1	2885	6	3617	10,2
2	96	MAS4	19	2893	BurkRaji_r001	1	0	0	6	6	25	-1415	16376	1711	0	2626	6	6365	65,3
2	96	MAS4	20	2880	BurkRaji_r002	1	0	0	6	6	25	-3569	19097	1179	0	3535	5	3835	7
2	96	MAS4	21	2885	CaudateNuc_01_r001	1	0	0	7	7	25	-1903	12047	1479	1	2505	5	3606	18,1
2	96	MAS4	22	2886	CaudateNuc_01_r002	1	0	0	7	7	25	-1890	11980	1419	0	2406	5	1765	-12,7
2	96	MAS4	23	2849	Cerebellum_02_r001	1	0	0	8	8	25	-2485	14027	1469	0	2999	5	3662	9,7
2	96	MAS4	24	2850	Cerebellum_02_r002	1	0	0	8	8	25	-1906	14655	1492	1	2907	5	2593	-4,7
2	96	MAS4	25	2887	CorpusCall_r001	1	0	0	9	9	25	-1846	14950	1677	2	2106	5	2214	1,5
2	96	MAS4	26	2896	CorpusCall_r002	1	0	0	9	9	25	-1428	13559	1469	0	2122	6	2024	-2
2	96	MAS4	27	2820	Cortex	0	0	0	10		25	-1253	29509	1575	1	2366	5	1743	-10
2	96	MAS4	28	2889	DRG_r001	1	0	0	11	10	25	-1223	14122	1581	0	2250	5	2451	3,3
2	96	MAS4	29	2888	DRG_r002	1	0	0	11	10	25	-1243	15345	1591	2	2249	5	3816	23,3
2	96	MAS4	30	2883	FetalBrain_01_r001	1	0	0	12	11	25	-1473	23333	1294	0	2517	5	2698	3,3
2	96	MAS4	31	2895	FetalBrain_01_r002	1	0	0	12	11	25	-2693	18885	1416	0	2619	5	2068	-12,5
2	96	MAS4	32	2882	FetalLiver_01_r001	1	0	0	13	12	25	-3061	29895	1298	0	3196	5	2335	-19,9
2	96	MAS4	33	2894	FetalLiver_01_r002	1	0	0	13	12	25	-1764	14888	1302	0	3044	5	3134	1,7
2	96	MAS4	34	2877	HL60_r001	1	0	0	14	13	25	-1720	24113	1870	1	2712	6	3473	8,1
2	96	MAS4	35	2892	HL60_r002	1	0	0	14	13	25	-2117	12356	1595	1	3093	6	3281	2,5
2	96	MAS4	36	2902	HL60_r003	0	0	0	14		25	-2464	13916	1158	0	3446	4	2653	-16,8
2	96	MAS4	37	2900	HUVEC_r001	1	0	0	15	14	25	-1185	12228	1516	1	2998	4	1002	-62,7
2	96	MAS4	38	2821	HUVEC_r002	0	0	0	15		25	-2228	16729	1829	2	2760	6	2950	2
2	96	MAS4	39	2903	HUVEC_r003	1	0	0	15	14	25	-1169	12662	1459	0	2960	5	4085	16,1
2	96	MAS4	40	2829	Heart_02_r001	1	0	0	16	15	25	-5247	26623	1687	0	3541	6	2596	-14,3
2	96	MAS4	41	2856	Heart_02_r002	1	0	0	16	15	25	-3664	26420	1498	1	3351	6	3934	8,6
2	96	MAS4	42	2899	HepG2	0	0	0	17		0	-1338	11179	1578	1	2911	5	2343	-8,1
2	96	MAS4	43	2891	K562_02_r001	1	0	0	18	16	25	-1854	13683	1502	0	2714	6	2968	4,1
2	96	MAS4	44	2876	K562_02_r002	1	0	0	18	16	25	-2097	20563	1656	0	2864	6	2315	-8
2	96	MAS4	45	2830	Kidney_02_r001	1	0	0	19	17	25	-6490	22677	1157	1	3628	5	3304	-7,1
2	96	MAS4	46	2843	Kidney_02_r002	1	0	0	19	17	25	-3234	12388	1238	0	3277	5	2933	-7,1
2	96	MAS4	47	2871	Kidney_r003	0	0	0	20		25	-4729	37212	1251	2	3163	5	1528	-61,2
2	96	MAS4	48	2831	Liver_03_r001	1	0	0	21	19	25	-6568	47455	1547	2	4074	5	4064	-0,1
2	96	MAS4	49	2844	Liver_03_r002	1	0	0	21	19	25	-4677	28253	1045	0	4330	5	5881	37,9
2	96	MAS4	50	2822	Lung_02_r001	1	0	0	22	20	25	-1436	14225	1676	0	2078	5	2072	0
2	96	MAS4	51	2832	Lung_02_r002	1	0	0	22	20	25	-1646	10418	1752	0	2267	6	2411	1,8
2	96	MAS4	52	2878	LymphMolt4_r001	1	0	0	23	21	25	-1392	13402	1609	0	2726	6	3178	6,2
2	96	MAS4	53	2901	LymphMolt4_r002	1	0	0	23	21	25	-1943	13802	1227	1	3160	6	3544	6,8
2	96	MAS4	54	2868	OVR278S_r001	1	0	0	24	22	25	-1760	20401	1381	1	2829	4	1818	-25
2	96	MAS4	55	2869	OVR278S_r002	1	0	0	24	22	25	-1835	21719	1466	0	2926	5	2300	-14,4
2	96	MAS4	56	2870	OvaryPool_r001	1	0	0	25	23	25	-1653	24940	1512	0	2797	6	3461	12,8
2	96	MAS4	57	2851	OvaryPool_r002	1	0	0	25	23	25	-1954	13301	1404	1	2768	4	1854	-20
2	96	MAS4	58	2867	OvaryPool_r003	0	0	0	25		25	-2068	21129	1438	1	2799	5	2710	-2
2	96	MAS4	59	2845	Pancreas_01_r001	1	0	0	26	24	25	-5320	35523	998	0	3533	5	5271	50,6
2	96	MAS4	60	2872	Pancreas_01_r002	1	0	0	26	24	25	-6908	68239	1232	2	3666	5	3796	3,6
2	96	MAS4	61	2879	PituiGland_r001	1	0	0	27	25	25	-2162	14995	1436	0	2461	7	3150	12,1
2	96	MAS4	62	2898	PituiGland_r002	1	0	0	27	25	25	-1675	13213	1495	1	2240	5	2462	3,6
2	96	MAS4	63	2833	Placenta_02_r001	1	0	0	28	26	25	-3895	22823	1847	3	3061	6	4663	19,2
2	96	MAS4	64	2846	Placenta_02_r002	1	0	0	28	26	25	-1562	14742	1530	1	3114	5	3209	1,5
2	96	MAS4	65	2861	ProstCanc_r001	0	0	0	29		25	-1664	16382	1667	0	2502	5	4416	26,6
2	96	MAS4	66	2863	ProstCanc_r002	0	0	0	29		25	-2997	14467	1493	0	2209	6	2672	7
2	96	MAS4	67	2859	ProstCanc_r003	0	0	0	29		25	-905	15247	2042	1	1838	5	1617	-2,4
2	96	MAS4	68	2862	ProstCanc_r004	1	0	0	29	27	25	-1390	16237	1520	0	2178	4	1667	-8,5
2	96	MAS4	69	2860	ProstCanc_r005	1	0	0	29	27	25	-1994	16115	1475	1	2340	5	3949	26,7
2	96	MAS4	70	2865	Prostate_02_r001	1	0	0	30	28	25	-2106	19133	1406	0	2661	5	2427	-4,3
2	96	MAS4	71	2864	Prostate_02_r002	1	0	0	30	28	25	-2539	18049	1378	0	2660	5	1605	-25,4
2	96	MAS4	72	2866	Prostate_r003	0	0	0	31		25	-1905	18497	1311	0	2720	4	2291	-10
2	96	MAS4	73	2819	RetinBlast	0	0	0	32		25	-2731	17906	1749	0	2754	5	2560	-2,5
2	96	MAS4	74	2847	SalivGland_02_r001	1	0	0	33	29	25	-4688	28894	1025	0	3735	6	5617	51,8
2	96	MAS4	75	2834	SalivGland_02_r002	1	0	0	33	29	25	-6668	54258	1467	2	3217	5	2757	-9,8
2	96	MAS4	76	2855	SpinCord_01_r001	1	0	0	34	30	25	-1430	16340	1313	1	2368	5	1933	-9,4
2	96	MAS4	77	2852	SpinCord_01_r002	1	0	0	34	30	25	-2061	15867	1525	1	2259	5	2673	6,2
2	96	MAS4	78	2835	Spleen_03_r001	1	0	0	35	31	25	-1956	38936	2238	1	3265	7	3592	3,3
2	96	MAS4	79	2858	Spleen_03_r002	1	0	0	35	31	25	-1091	19850	2117	1	2764	6	2851	0,7
2	96	MAS4	80	2857	THY+_r001	1	0	0	36	32	25	-2352	32303	1454	2	2914	5	3545	11
2	96	MAS4	81	2840	THY+_r002	1	0	0	36	32	25	-2954	38471	1135	0	3566	5	3968	10,1
2	96	MAS4	82	2839	THY-_r001	1	0	0	37	33	25	-3765	21122	1262	0	3367	5	4226	17,3
2	96	MAS4	83	2841	THY-_r002	1	0	0	37	33	25	-2029	25051	1158	0	3351	5	3189	-3,5
2	96	MAS4	84	2823	Testis_02_r001	1	0	0	38	34	25	-1723	16463	1498	0	1902	5	2500	10
2	96	MAS4	85	2824	Testis_02_r002	1	0	0	38	34	25	-1734	19997	1482	0	2279	5	2376	1,6
2	96	MAS4	86	2881	Thalamus_01_r001	1	0	0	39	35	25	-2987	15731	1302	0	2517	4	2376	-2,9
2	96	MAS4	87	2897	Thalamus_01_r002	1	0	0	39	35	25	-2845	15747	1266	0	2911	4	2681	-4,4
2	96	MAS4	88	2825	Thymus_02_r001	1	0	0	40	36	25	-1650	19595	1343	0	2292	5	2615	7,5
2	96	MAS4	89	2826	Thymus_02_r002	1	0	0	40	36	25	-1725	21221	1444	2	2112	5	4424	45,3
2	96	MAS4	90	2836	Thyroid_02_r001	1	0	0	41	37	25	-1744	20282	1567	1	2500	5	4388	30,1
2	96	MAS4	91	2848	Thyroid_02_r002	1	0	0	41	37	25	-1716	15076	1650	1	2221	5	2573	4,5
2	96	MAS4	92	2873	Trachea_02_r001	1	0	0	42	38	25	-2897	25754	1394	0	2641	5	2400	-4,6
2	96	MAS4	93	2854	Trachea_02_r002	1	0	0	42	38	25	-1328	11344	1611	0	2196	6	3376	16,8
2	96	MAS4	94	2853	Uterus_02_r001	1	0	0	43	39	25	-1930	13874	1522	1	2881	5	3834	14,6
2	96	MAS4	95	2838	Uterus_02_r002	1	0	0	43	39	25	-1476	16765	1942	3	2374	6	2393	0,2
2	96	MAS4	96	2837	WholeBrain_01_r001	1	0	0	44	40	25	-2737	17292	1786	1	2522	6	2461	-0,7
2	96	MAS4	97	2828	WholeBrain_01_r002	1	0	0	44	40	25	-3797	19681	1628	1	2977	5	2600	-5,6
3	281	MAS5	98	3711	MuscBic_DMD_GEIM12_F_73Y	0	0	0	45		25	2	135058	3739	0	0	10	261	13,6
3	281	MAS5	99	3712	MuscBic_DMD_GEIM16_F_51Y	0	0	0	46		25	1	79151	3276	0	0	9	532	23,5
3	281	MAS5	100	3719	MuscBic_DMD_GEIM4_F_36Y	0	0	0	47		25	2	179333	3306	0	0	8	852	46,3
3	281	MAS5	101	3721	MuscBic_DMD_GEIM9_M_73Y	0	0	0	48		25	1	158946	3420	0	0	8	524	29,4
3	281	MAS5	102	3710	MuscBic_FDMD_GEIM1_F_76Y	0	0	0	49		25	1	181087	3339	0	0	8	348	26,5
3	281	MAS5	103	3715	MuscBic_GM-IBM_GEIM21_F_71Y	0	0	0	50		25	2	187773	3451	0	0	9	2537	123,7
3	281	MAS5	104	3716	MuscBic_SIBM_GEIM27_F_64Y	0	0	0	51		25	2	89664	3387	0	0	12	375	15,7
3	281	MAS5	105	3720	MuscBic_SIBM_GEIM7_M_78Y	0	0	0	52		25	2	152949	3200	0	0	7	437	30,1
3	281	MAS5	106	3713	MuscDelt_DMD_GEIM17_F_31Y	0	0	0	53		25	1	121923	3377	0	0	8	520	25,6
3	281	MAS5	107	3717	MuscDelt_PANM_GEIM3_M_75Y	0	0	0	54		25	3	134352	3487	0	0	8	272	16,6
3	281	MAS5	108	3718	MuscQuad_DMD_GEIM30_M_74Y	0	0	0	55		25	1	75413	3405	0	0	9	770	28,8
3	281	MAS5	109	3714	MuscQuad_SIBM_GEIM20_M_86Y	0	0	0	56		25	1	131117	3371	0	0	9	547	29,7
4	344	RMA	110	4843	K562_01_r001	0	0	0	57		15	2	13	11615	0	0	39	7153	6,5
4	344	RMA	111	4844	K562_01_r002	0	0	0	57		15	2	13	11624	0	0	40	9502	7,5
4	344	RMA	112	4845	UnivRef_r001	0	0	0	58		15	2	13	11642	0	0	42	7655	6,7
4	344	RMA	113	4846	UnivRef_r002	0	0	0	58		15	2	13	11625	0	0	43	7743	6,8
4	344	RMA	114	4847	UnivRef_r003	0	0	0	58		15	2	13	11647	0	0	40	7744	6,8
5	360	MAS4	115	5134	Dendrit_Brug-m-05_r001	1	0	0	59	41	0	-738	23870	7663	37	3199	37	3199	0
5	360	MAS4	116	5141	Dendrit_Brug-m-05_r002	1	0	0	59	41	0	-975	10910	7499	30	3042	30	3042	0
5	360	MAS4	117	5132	Dendrit_Brug-m-50_r001	1	0	0	60	42	0	-620	23110	7817	41	2734	41	2734	0
5	360	MAS4	118	5140	Dendrit_Brug-m-50_r002	1	0	0	60	42	0	-763	8791	7600	36	2683	36	2683	0
5	360	MAS4	119	5123	Dendrit_C_r001	1	0	0	61	43	0	-765	26575	7756	40	3043	40	3043	0
5	360	MAS4	120	5136	Dendrit_C_r002	1	0	0	61	43	0	-686	8517	7735	32	2718	32	2718	0
5	360	MAS4	121	5125	Dendrit_Leish-d_r001	0	0	0	62		0	-843	23489	7530	33	3208	33	3208	0
5	360	MAS4	122	5138	Dendrit_Leish-d_r002	0	0	0	62		0	-843	11786	7446	37	2934	37	2934	0
5	360	MAS4	123	5128	Dendrit_Leish-m_r001	0	0	0	63		0	-741	31294	7699	36	3027	36	3027	0
5	360	MAS4	124	5137	Dendrit_Leish-m_r002	0	0	0	63		0	-843	11786	7446	37	2934	37	2934	0
5	360	MAS4	125	5135	Dendrit_Mycob-t_r001	0	0	0	64		0	-827	34786	7713	39	3086	39	3086	0
5	360	MAS4	126	5142	Dendrit_Mycob-t_r002	0	0	0	64		0	-878	13928	7698	42	2884	42	2884	0
5	360	MAS4	127	5129	Dendrit_Toxopl-g_r001	1	0	0	65	44	0	-674	31384	7664	34	2885	34	2885	0
5	360	MAS4	128	5139	Dendrit_Toxopl-g_r002	1	0	0	65	44	0	-949	11433	7599	38	2688	38	2688	0
5	360	MAS4	129	5148	Macroph_Brug-m-05_r001	0	0	0	66		0	-1013	10269	7680	40	2660	40	2660	0
5	360	MAS4	130	5155	Macroph_Brug-m-05_r002	0	0	0	66		0	-1013	10269	7680	40	2660	40	2660	0
5	360	MAS4	131	5147	Macroph_Brug-m-50_r001	1	0	0	67	45	0	-701	28860	7769	30	2968	30	2968	0
5	360	MAS4	132	5154	Macroph_Brug-m-50_r002	1	0	0	67	45	0	-1104	11608	7651	37	2815	37	2815	0
5	360	MAS4	133	5143	Macroph_C_r001	0	0	0	68		0	-812	25011	7677	34	3243	34	3243	0
5	360	MAS4	134	5150	Macroph_C_r002	0	0	0	68		0	-812	25011	7677	34	3243	34	3243	0
5	360	MAS4	135	5145	Macroph_Leish-d_r001	1	0	0	69	46	0	-1031	35039	7405	28	3202	28	3202	0
5	360	MAS4	136	5152	Macroph_Leish-d_r002	1	0	0	69	46	0	-688	14466	7696	40	2824	40	2824	0
5	360	MAS4	137	5144	Macroph_Leish-m_r001	0	0	0	70		0	-827	34786	7713	39	3086	39	3086	0
5	360	MAS4	138	5151	Macroph_Leish-m_r002	0	0	0	70		0	-939	20130	7619	35	2865	35	2865	0
5	360	MAS4	139	5149	Macroph_Mycob-t_r001	1	0	0	71	47	0	-860	45822	7652	30	3152	30	3152	0
5	360	MAS4	140	5156	Macroph_Mycob-t_r002	1	0	0	71	47	0	-588	10010	7765	32	2720	32	2720	0
5	360	MAS4	141	5146	Macroph_Toxopl-g_r001	1	0	0	72	48	0	-935	36213	7419	32	3241	32	3241	0
5	360	MAS4	142	5153	Macroph_Toxopl-g_r002	1	0	0	72	48	0	-642	11823	7610	36	2839	36	2839	0
6	403	MAS5	143	5962	Endomet_Stromal cells_00h_CAMP_F_r001	0	0	0	73		0	0	28	12108	1	0	1129	5527	1
6	403	MAS5	144	5963	Endomet_Stromal cells_00h_CAMP_F_r002	0	0	0	73		0	0	70	12152	1	0	211	6393	1
6	403	MAS5	145	5964	Endomet_Stromal cells_02h_CAMP_F_r001	0	0	0	74		0	0	25	12064	1	0	181	6617	1
6	403	MAS5	146	5965	Endomet_Stromal cells_02h_CAMP_F_r002	0	0	0	74		0	0	28	12108	1	0	1129	5527	1
6	403	MAS5	147	5966	Endomet_Stromal cells_12h_CAMP_F_r001	0	0	0	75		0	0	705	11815	0	0	94	5526	1
6	403	MAS5	148	5967	Endomet_Stromal cells_12h_CAMP_F_r002	0	0	0	75		0	0	56	11656	16	0	139	805	0,1
6	403	MAS5	149	5968	Endomet_Stromal cells_24h_CAMP_F_r001	0	0	0	76		0	0	13	12194	0	0	270	6989	1
6	403	MAS5	150	5969	Endomet_Stromal cells_24h_CAMP_F_r002	0	0	0	76		0	0	17	12220	0	0	316	6434	1
6	403	MAS5	151	5970	Endomet_Stromal cells_36h_CAMP_F_r001	0	0	0	77		0	0	20	12198	0	0	234	6268	1
6	403	MAS5	152	5971	Endomet_Stromal cells_36h_CAMP_F_r002	0	0	0	77		0	0	16	12211	0	0	273	6134	1
6	403	MAS5	153	5972	Endomet_Stromal cells_48h_CAMP_F_r001	0	0	0	78		0	0	71	12149	0	0	231	6288	1
6	403	MAS5	154	5973	Endomet_Stromal cells_48h_CAMP_F_r002	0	0	0	78		0	0	16	12054	0	0	153	5853	1
7	412	MAS5	155	3454	Lymphoblast_ALL_C_r001	0	0	0	79		0	2	91683	5784	0	0	17	539	14,4
7	412	MAS5	156	3455	Lymphoblast_ALL_C_r002	0	0	0	79		0	3	144277	5584	0	0	15	1810	41,3
7	412	MAS5	157	3456	Lymphoblast_ALL_C_r003	0	0	0	79		0	5	121800	5730	0	0	17	1323	28,9
7	412	MAS5	158	3457	Lymphoblast_ALL_C_r004	0	0	0	79		0	8	166249	5263	0	0	11	1872	68,7
7	412	MAS5	159	3458	Lymphoblast_ALL_C_r005	0	0	0	79		0	2	91683	5784	0	0	17	539	14,4
7	412	MAS5	160	3459	Lymphoblast_ALL_C_r006	0	0	0	79		0	3	87574	5718	0	0	14	555	31,8
7	412	MAS5	161	3460	Lymphoblast_ALL_C_r007	0	0	0	79		0	3	87574	5718	0	0	14	555	31,8
7	412	MAS5	162	3461	Lymphoblast_ALL_C_r008	0	0	0	79		0	5	90171	5671	0	0	13	582	29
7	412	MAS5	163	3462	Lymphoblast_ALL_C_r009	0	0	0	79		0	5	121800	5730	0	0	17	1323	28,9
7	412	MAS5	164	3463	Lymphoblast_ALL_C_r010	0	0	0	79		0	3	84268	5777	0	0	14	952	24,4
7	412	MAS5	165	3464	Lymphoblast_ALL_C_r011	0	0	0	79		0	3	84268	5777	0	0	14	952	24,4
7	412	MAS5	166	3465	Lymphoblast_ALL_C_r012	0	0	0	79		25	2	107799	5850	0	0	20	186	7
7	412	MAS5	167	3466	Lymphoblast_ALL_C_r013	0	0	0	79		0	3	84268	5777	0	0	14	952	24,4
7	412	MAS5	168	3467	Lymphoblast_ALL_C_r014	1	1	1	79	49	25	2	116978	5740	0	0	16	889	18,2
7	412	MAS5	169	3468	Lymphoblast_ALL_C_r015	0	0	0	79		25	2	106970	5445	0	0	12	487	18,6
7	412	MAS5	170	3469	Lymphoblast_ALL_C_r016	0	0	0	79		0	4	272065	5457	0	0	10	1789	72,8
7	412	MAS5	171	3470	Lymphoblast_ALL_C_r017	0	0	0	79		0	4	272065	5457	0	0	10	1789	72,8
7	412	MAS5	172	3471	Lymphoblast_ALL_C_r018	0	0	0	79		0	4	114164	5670	0	0	14	702	22,4
7	412	MAS5	173	3472	Lymphoblast_ALL_C_r019	0	0	0	79		0	4	114164	5670	0	0	14	702	22,4
7	412	MAS5	174	3473	Lymphoblast_ALL_C_r020	0	0	0	79		0	3	95216	5835	0	0	13	646	16,4
7	412	MAS5	175	3474	Lymphoblast_ALL_C_r021	0	0	0	79		0	8	159848	5195	0	0	11	1801	60,4
7	412	MAS5	176	3475	Lymphoblast_ALL_C_r022	0	0	0	79		0	8	159848	5195	0	0	11	1801	60,4
7	412	MAS5	177	3476	Lymphoblast_ALL_C_r023	0	0	0	79		0	8	159848	5195	0	0	11	1801	60,4
7	412	MAS5	178	3477	Lymphoblast_ALL_C_r024	0	0	0	79		0	6	175114	5346	0	0	16	804	34,1
7	412	MAS5	179	3478	Lymphoblast_ALL_C_r025	0	0	0	79		0	2	83042	5640	0	0	14	286	11,6
7	412	MAS5	180	3479	Lymphoblast_ALL_C_r026	0	0	0	79		0	2	83042	5640	0	0	14	286	11,6
7	412	MAS5	181	3480	Lymphoblast_ALL_C_r027	0	0	0	79		0	4	103112	5934	0	0	15	1282	27
7	412	MAS5	182	3481	Lymphoblast_ALL_C_r028	0	0	0	79		0	6	129060	5456	0	0	13	1019	33,7
7	412	MAS5	183	3482	Lymphoblast_ALL_C_r029	1	1	1	79	49	25	2	74296	5538	0	0	14	210	9,1
7	412	MAS5	184	3483	Lymphoblast_ALL_C_r030	0	0	0	79		0	4	272065	5457	0	0	10	1789	72,8
7	412	MAS5	185	3484	Lymphoblast_ALL_C_r031	0	0	0	79		0	4	272065	5457	0	0	10	1789	72,8
7	412	MAS5	186	3485	Lymphoblast_ALL_C_r032	0	0	0	79		25	3	91953	5763	0	0	13	828	18,8
7	412	MAS5	187	3486	Lymphoblast_ALL_C_r033	0	0	0	79		0	4	114164	5670	0	0	14	702	22,4
7	412	MAS5	188	3487	Lymphoblast_ALL_C_r034	0	0	0	79		0	7	150813	5321	0	0	16	784	33,6
7	412	MAS5	189	3488	Lymphoblast_ALL_C_r035	0	0	0	79		0	8	159848	5195	0	0	11	1801	60,4
7	412	MAS5	190	3489	Lymphoblast_ALL_C_r036	0	0	0	79		0	8	159848	5195	0	0	11	1801	60,4
7	412	MAS5	191	3490	Lymphoblast_ALL_C_r037	0	0	0	79		0	8	159848	5195	0	0	11	1801	60,4
7	412	MAS5	192	3491	Lymphoblast_ALL_C_r038	0	0	0	79		0	8	159848	5195	0	0	11	1801	60,4
7	412	MAS5	193	3492	Lymphoblast_ALL_C_r039	0	0	0	79		0	3	144277	5584	0	0	15	1810	41,3
7	412	MAS5	194	3493	Lymphoblast_ALL_C_r040	0	0	0	79		0	3	144277	5584	0	0	15	1810	41,3
7	412	MAS5	195	3494	Lymphoblast_ALL_C_r041	0	0	0	79		0	3	144277	5584	0	0	15	1810	41,3
7	412	MAS5	196	3495	Lymphoblast_ALL_C_r042	0	0	0	79		0	8	159848	5195	0	0	11	1801	60,4
7	412	MAS5	197	3496	Lymphoblast_ALL_C_r043	0	0	0	79		0	3	144277	5584	0	0	15	1810	41,3
7	412	MAS5	198	3497	Lymphoblast_ALL_C_r044	0	0	0	79		0	3	144277	5584	0	0	15	1810	41,3
7	412	MAS5	199	3498	Lymphoblast_ALL_C_r045	0	0	0	79		0	8	166249	5263	0	0	11	1872	68,7
7	412	MAS5	200	3499	Lymphoblast_ALL_C_r046	0	0	0	79		0	8	166249	5263	0	0	11	1872	68,7
7	412	MAS5	201	3500	Lymphoblast_ALL_C_r047	0	0	0	79		0	9	226012	5213	0	0	10	1170	51,5
7	412	MAS5	202	3501	Lymphoblast_ALL_C_r048	0	0	0	79		0	2	91683	5784	0	0	17	539	14,4
7	412	MAS5	203	3502	Lymphoblast_ALL_C_r049	0	0	0	79		0	2	91683	5784	0	0	17	539	14,4
7	412	MAS5	204	3503	Lymphoblast_ALL_C_r050	0	0	0	79		0	3	87574	5718	0	0	14	555	31,8
7	412	MAS5	205	3504	Lymphoblast_ALL_C_r051	0	0	0	79		0	3	144277	5584	0	0	15	1810	41,3
7	412	MAS5	206	3505	Lymphoblast_ALL_C_r052	0	0	0	79		0	8	166249	5263	0	0	11	1872	68,7
7	412	MAS5	207	3506	Lymphoblast_ALL_C_r053	0	0	0	79		0	8	166249	5263	0	0	11	1872	68,7
7	412	MAS5	208	3507	Lymphoblast_ALL_C_r054	0	0	0	79		0	8	166249	5263	0	0	11	1872	68,7
7	412	MAS5	209	3508	Lymphoblast_ALL_C_r055	0	0	0	79		0	8	166249	5263	0	0	11	1872	68,7
7	412	MAS5	210	3509	Lymphoblast_ALL_C_r056	0	0	0	79		0	8	159848	5195	0	0	11	1801	60,4
7	412	MAS5	211	3510	Lymphoblast_ALL_C_r057	0	0	0	79		0	8	166249	5263	0	0	11	1872	68,7
7	412	MAS5	212	3511	Lymphoblast_ALL_C_r058	0	0	0	79		0	3	144277	5584	0	0	15	1810	41,3
7	412	MAS5	213	3512	Lymphoblast_ALL_C_r059	0	0	0	79		0	9	226012	5213	0	0	10	1170	51,5
7	412	MAS5	214	3513	Lymphoblast_ALL_C_r060	0	0	0	79		0	3	144277	5584	0	0	15	1810	41,3
7	412	MAS5	215	3389	Lymphoblast_ALL_HD-MTr_r001	0	0	0	80		0	3	129807	5804	0	0	16	517	12,2
7	412	MAS5	216	3392	Lymphoblast_ALL_HD-MTr_r002	0	0	0	80		0	4	171375	5651	0	0	13	552	17,7
7	412	MAS5	217	3394	Lymphoblast_ALL_HD-MTr_r003	0	0	0	80		0	2	98710	5888	0	0	17	953	14,9
7	412	MAS5	218	3397	Lymphoblast_ALL_HD-MTr_r004	0	0	0	80		0	3	111148	5732	0	0	16	805	17,7
7	412	MAS5	219	3398	Lymphoblast_ALL_HD-MTr_r005	0	0	0	80		0	2	111253	5824	0	0	16	838	15,6
7	412	MAS5	220	3399	Lymphoblast_ALL_HD-MTr_r006	0	0	0	80		0	3	101737	5859	0	0	16	1484	24,6
7	412	MAS5	221	3402	Lymphoblast_ALL_HD-MTr_r007	0	0	0	80		0	1	119732	5765	0	0	15	273	9,7
7	412	MAS5	222	3404	Lymphoblast_ALL_HD-MTr_r008	0	0	0	80		0	2	103897	6194	0	0	20	891	12,7
7	412	MAS5	223	3406	Lymphoblast_ALL_HD-MTr_r009	0	0	0	80		0	2	100795	5967	0	0	19	665	13,5
7	412	MAS5	224	3409	Lymphoblast_ALL_HD-MTr_r010	0	0	0	80		0	4	107026	6070	0	0	18	513	12,4
7	412	MAS5	225	3412	Lymphoblast_ALL_HD-MTr_r011	1	1	0	80	50	0	1	80727	6050	0	0	21	1217	14,1
7	412	MAS5	226	3415	Lymphoblast_ALL_HD-MTr_r012	0	0	0	80		0	9	269441	5517	0	0	16	405	20,5
7	412	MAS5	227	3418	Lymphoblast_ALL_HD-MTr_r013	0	0	0	80		0	5	143857	5583	0	0	12	623	21,9
7	412	MAS5	228	3421	Lymphoblast_ALL_HD-MTr_r014	0	0	0	80		0	1	95219	5655	0	0	18	1347	34,9
7	412	MAS5	229	3423	Lymphoblast_ALL_HD-MTr_r015	0	0	0	80		0	5	178780	5385	0	0	11	269	17,4
7	412	MAS5	230	3425	Lymphoblast_ALL_HD-MTr_r016	0	0	0	80		0	2	90461	5944	0	0	16	454	10,3
7	412	MAS5	231	3440	Lymphoblast_ALL_HD-MTr_r017	0	0	0	80		0	3	125125	5670	0	0	14	461	14,9
7	412	MAS5	232	3441	Lymphoblast_ALL_HD-MTr_r018	0	0	0	80		0	2	114825	5906	0	0	16	251	8,7
7	412	MAS5	233	3442	Lymphoblast_ALL_HD-MTr_r019	0	0	0	80		0	2	103987	6025	0	0	23	533	10
7	412	MAS5	234	3443	Lymphoblast_ALL_HD-MTr_r020	1	1	0	80	50	0	2	92377	6074	0	0	21	282	6,9
7	412	MAS5	235	3445	Lymphoblast_ALL_HD-MTr_r021	0	0	0	80		0	2	115809	5917	0	0	17	548	11
7	412	MAS5	236	3447	Lymphoblast_ALL_HD-MTr_r022	0	0	0	80		0	4	119996	5702	0	0	12	174	9,9
7	412	MAS5	237	3390	Lymphoblast_ALL_MPu&HD-MTr_r001	0	0	0	81		0	3	134820	5921	0	0	17	781	16,8
7	412	MAS5	238	3408	Lymphoblast_ALL_MPu&HD-MTr_r002	0	0	0	81		0	3	134820	5921	0	0	17	781	16,8
7	412	MAS5	239	3411	Lymphoblast_ALL_MPu&HD-MTr_r003	0	0	0	81		0	3	134820	5921	0	0	17	781	16,8
7	412	MAS5	240	3414	Lymphoblast_ALL_MPu&HD-MTr_r004	1	1	1	81	51	0	2	103544	5759	0	0	13	475	16,4
7	412	MAS5	241	3417	Lymphoblast_ALL_MPu&HD-MTr_r005	0	0	0	81		0	3	133555	5750	0	0	17	944	20,5
7	412	MAS5	242	3420	Lymphoblast_ALL_MPu&HD-MTr_r006	1	1	1	81	51	0	3	101539	5559	0	0	12	283	14,1
7	412	MAS5	243	3422	Lymphoblast_ALL_MPu&HD-MTr_r007	0	0	0	81		0	3	101539	5559	0	0	12	283	14,1
7	412	MAS5	244	3424	Lymphoblast_ALL_MPu&HD-MTr_r008	0	0	0	81		0	6	155786	5715	0	0	17	233	12,6
7	412	MAS5	245	3426	Lymphoblast_ALL_MPu&HD-MTr_r009	0	0	0	81		0	6	155786	5715	0	0	17	233	12,6
7	412	MAS5	246	3427	Lymphoblast_ALL_MPu&HD-MTr_r010	0	0	0	81		0	3	95280	5852	0	0	15	456	16,2
7	412	MAS5	247	3388	Lymphoblast_ALL_MPu&LD-MTr_r001	0	0	0	82		0	3	115768	5874	0	0	18	1449	24
7	412	MAS5	248	3391	Lymphoblast_ALL_MPu&LD-MTr_r002	0	0	0	82		0	3	94332	5790	0	0	19	495	13,8
7	412	MAS5	249	3393	Lymphoblast_ALL_MPu&LD-MTr_r003	1	1	0	82	52	0	3	96098	5861	0	0	15	404	10,9
7	412	MAS5	250	3395	Lymphoblast_ALL_MPu&LD-MTr_r004	0	0	0	82		0	3	96098	5861	0	0	15	404	10,9
7	412	MAS5	251	3396	Lymphoblast_ALL_MPu&LD-MTr_r005	0	0	0	82		0	2	69544	6070	0	0	20	1488	21,8
7	412	MAS5	252	3400	Lymphoblast_ALL_MPu&LD-MTr_r006	0	0	0	82		0	4	139886	5700	0	0	15	1430	32,3
7	412	MAS5	253	3401	Lymphoblast_ALL_MPu&LD-MTr_r007	0	0	0	82		0	2	102361	5790	0	0	16	999	20,8
7	412	MAS5	254	3403	Lymphoblast_ALL_MPu&LD-MTr_r008	0	0	0	82		0	6	157285	5580	0	0	14	1748	50,2
7	412	MAS5	255	3405	Lymphoblast_ALL_MPu&LD-MTr_r009	0	0	0	82		0	4	145594	5691	0	0	14	626	19,1
7	412	MAS5	256	3407	Lymphoblast_ALL_MPu&LD-MTr_r010	0	0	0	82		0	6	157285	5580	0	0	14	1748	50,2
7	412	MAS5	257	3410	Lymphoblast_ALL_MPu&LD-MTr_r011	0	0	0	82		0	5	147440	5442	0	0	13	2167	62,2
7	412	MAS5	258	3413	Lymphoblast_ALL_MPu&LD-MTr_r012	0	0	0	82		0	4	145561	5867	0	0	16	352	13,3
7	412	MAS5	259	3416	Lymphoblast_ALL_MPu&LD-MTr_r013	0	0	0	82		0	6	157285	5580	0	0	14	1748	50,2
7	412	MAS5	260	3419	Lymphoblast_ALL_MPu&LD-MTr_r014	0	0	0	82		0	3	89381	5779	0	0	14	298	11,8
7	412	MAS5	261	3444	Lymphoblast_ALL_MPu&LD-MTr_r015	1	1	0	82	52	0	2	120345	5876	0	0	19	684	14,5
7	412	MAS5	262	3446	Lymphoblast_ALL_MPu&LD-MTr_r016	0	0	0	82		0	4	139886	5700	0	0	15	1430	32,3
7	412	MAS5	263	3428	Lymphoblast_ALL_MPu_r001	0	0	0	83		0	2	106836	6031	0	0	19	660	11,1
7	412	MAS5	264	3429	Lymphoblast_ALL_MPu_r002	0	0	0	83		0	4	124981	5698	0	0	13	608	23,9
7	412	MAS5	265	3430	Lymphoblast_ALL_MPu_r003	0	0	0	83		0	2	106836	6031	0	0	19	660	11,1
7	412	MAS5	266	3431	Lymphoblast_ALL_MPu_r004	0	0	0	83		0	10	80877	5417	0	0	12	368	31,7
7	412	MAS5	267	3432	Lymphoblast_ALL_MPu_r005	0	0	0	83		0	2	128145	5720	0	0	16	810	15,2
7	412	MAS5	268	3433	Lymphoblast_ALL_MPu_r006	0	0	0	83		0	3	83155	5814	0	0	14	586	14
7	412	MAS5	269	3434	Lymphoblast_ALL_MPu_r007	0	0	0	83		0	5	142414	5763	0	0	14	1026	25,9
7	412	MAS5	270	3435	Lymphoblast_ALL_MPu_r008	0	0	0	83		0	3	126059	5713	0	0	14	938	20,5
7	412	MAS5	271	3436	Lymphoblast_ALL_MPu_r009	0	0	0	83		0	4	158950	5400	0	0	13	1944	52,2
7	412	MAS5	272	3437	Lymphoblast_ALL_MPu_r010	0	0	0	83		0	3	126059	5713	0	0	14	938	20,5
7	412	MAS5	273	3438	Lymphoblast_ALL_MPu_r011	0	0	0	83		0	3	126059	5713	0	0	14	938	20,5
7	412	MAS5	274	3439	Lymphoblast_ALL_MPu_r012	0	0	0	83		0	4	115104	5726	0	0	16	1677	36,8
8	426	mas5	275	6365	Fibro_Bonobo_r001	0	0	0	84		0	100	24317	10586	0	0	6057	0	100
8	426	mas5	276	6366	Fibro_Bonobo_r002	0	0	0	84		0	100	37764	10586	0	0	5467	0	100
8	426	mas5	277	6367	Fibro_Bonobo_r003	0	0	0	84		0	100	24501	10604	0	0	5431	0	100
8	426	mas5	278	6368	Fibro_Bonobo_r004	0	0	0	84		0	100	22998	10606	0	0	5466	0	100
8	426	mas5	279	6369	Fibro_Bonobo_r005	0	0	0	84		0	100	27528	10574	0	0	5686	0	100
8	426	mas5	280	6370	Fibro_Bonobo_r006	0	0	0	84		0	100	40894	10630	0	0	5207	0	100
8	426	mas5	281	6371	Fibro_Bonobo_r007	0	0	0	84		0	100	24801	10603	0	0	5332	0	100
8	426	mas5	282	6372	Fibro_Bonobo_r008	0	0	0	84		0	100	45054	10629	0	0	4939	0	100
8	426	mas5	283	6373	Fibro_Bonobo_r009	0	0	0	84		0	100	36166	10592	0	0	5561	0	100
8	426	mas5	284	6374	Fibro_Bonobo_r010	0	0	0	84		0	90	45296	10592	0	0	3429	2344	100
8	426	mas5	285	6391	Fibro_Bonobo_r011	0	0	0	84		0	90	28225	10592	0	0	3328	2086	100
8	426	mas5	286	6375	Fibro_Gorilla_r001	0	0	0	85		0	100	27568	10613	0	0	5277	0	100
8	426	mas5	287	6376	Fibro_Gorilla_r002	0	0	0	85		0	100	25545	10593	0	0	5656	0	100
8	426	mas5	288	6377	Fibro_Gorilla_r003	0	0	0	85		0	100	26556	10582	0	0	5629	0	100
8	426	mas5	289	6378	Fibro_Gorilla_r004	0	0	0	85		0	100	38818	10561	0	0	5659	0	100
8	426	mas5	290	6379	Fibro_Gorilla_r005	0	0	0	85		0	100	43135	10630	0	0	5063	0	100
8	426	mas5	291	6380	Fibro_Gorilla_r006	0	0	0	85		0	100	20629	10571	0	0	6164	0	100
8	426	mas5	292	6381	Fibro_Gorilla_r007	0	0	0	85		0	100	30732	10554	0	0	5851	0	100
8	426	mas5	293	6382	Fibro_Gorilla_r008	0	0	0	85		0	100	39872	10606	0	0	5227	0	100
8	426	mas5	294	6383	Fibro_Gorilla_r009	0	0	0	85		0	100	22774	10583	0	0	5596	0	100
8	426	mas5	295	6384	Fibro_Gorilla_r010	0	0	0	85		0	100	28264	10617	0	0	5284	0	100
8	426	mas5	296	6385	Fibro_Gorilla_r011	0	0	0	85		0	100	27534	10596	0	0	5419	0	100
8	426	mas5	297	6392	Fibro_Gorilla_r012	0	0	0	85		0	100	18027	10562	0	0	6209	0	100
8	426	mas5	298	6347	Fibro_Human_r001	0	0	0	86		0	90	22879	10545	0	0	4695	1378	100
8	426	mas5	299	6348	Fibro_Human_r002	0	0	0	86		0	100	20753	10612	0	0	5844	0	100
8	426	mas5	300	6349	Fibro_Human_r003	0	0	0	86		0	100	20753	10612	0	0	5844	0	100
8	426	mas5	301	6350	Fibro_Human_r004	0	0	0	86		0	100	21239	10586	0	0	5838	0	100
8	426	mas5	302	6351	Fibro_Human_r005	0	0	0	86		0	100	24744	10610	0	0	5458	0	100
8	426	mas5	303	6352	Fibro_Human_r006	0	0	0	86		0	100	45340	10593	0	0	5151	0	100
8	426	mas5	304	6353	Fibro_Human_r007	0	0	0	86		0	100	38686	10616	0	0	5018	0	100
8	426	mas5	305	6354	Fibro_Human_r008	0	0	0	86		0	100	20485	10593	0	0	5590	0	100
8	426	mas5	306	6355	Fibro_Human_r009	0	0	0	86		0	100	33364	10603	0	0	5058	0	100
8	426	mas5	307	6356	Fibro_Human_r010	0	0	0	86		0	100	28979	10589	0	0	5512	0	100
8	426	mas5	308	6357	Fibro_Human_r011	0	0	0	86		0	100	30379	10606	0	0	5234	0	100
8	426	mas5	309	6358	Fibro_Human_r012	0	0	0	86		0	100	25081	10617	0	0	5673	0	100
8	426	mas5	310	6359	Fibro_Human_r013	0	0	0	86		0	100	19436	10602	0	0	5867	0	100
8	426	mas5	311	6360	Fibro_Human_r014	0	0	0	86		0	100	29535	10596	0	0	5559	0	100
8	426	mas5	312	6361	Fibro_Human_r015	0	0	0	86		0	100	46889	10575	0	0	5210	0	100
8	426	mas5	313	6362	Fibro_Human_r016	0	0	0	86		0	100	36632	10602	0	0	5562	0	100
8	426	mas5	314	6363	Fibro_Human_r017	0	0	0	86		0	100	36436	10597	0	0	5431	0	100
8	426	mas5	315	6364	Fibro_Human_r018	0	0	0	86		0	100	22211	10578	0	0	5731	0	100
8	426	mas5	316	6386	Fibro_Human_r019	0	0	0	86		0	100	23341	10554	0	0	6087	0	100
8	426	mas5	317	6387	Fibro_Human_r020	0	0	0	86		0	100	23179	10596	0	0	5937	0	100
8	426	mas5	318	6388	Fibro_Human_r021	0	0	0	86		0	100	27825	10593	0	0	5863	0	100
8	426	mas5	319	6389	Fibro_Human_r022	0	0	0	86		0	100	25488	10602	0	0	5704	0	100
8	426	mas5	320	6390	Fibro_Human_r023	0	0	0	86		0	100	29776	10599	0	0	5259	0	100
9	443	mas4	321	6767	Skin_BTubLepr_r001	0	0	0	87		0	-19177	249794	3933	3	2342	11	1931	-62,9
9	443	mas4	322	6770	Skin_BTubLepr_r002	1	0	0	87	53	0	-13238	344407	5726	8	2502	16	2851	53,2
9	443	mas4	323	6771	Skin_BTubLepr_r003	1	0	0	87	53	0	-9517	242894	4291	10	2448	12	3155	83,6
9	443	mas4	324	6772	Skin_BTubLepr_r004	0	0	0	87		0	-13547	232417	4680	9	2528	14	3738	168
9	443	mas4	325	6776	Skin_BTubLepr_r005	0	0	0	87		0	-17706	261049	4839	13	2482	16	2916	60,2
9	443	mas4	326	6766	Skin_LepromLepr_r001	0	0	0	88		0	-8643	238378	3778	8	2434	13	3119	66,6
9	443	mas4	327	6768	Skin_LepromLepr_r002	0	0	0	88		0	-16989	438367	4305	8	2467	15	4278	287,7
9	443	mas4	328	6769	Skin_LepromLepr_r003	0	0	0	88		0	-9402	358558	3606	7	2002	10	1930	-8,8
9	443	mas4	329	6773	Skin_LepromLepr_r004	1	0	0	88	54	0	-25194	470839	5028	10	2750	14	4179	232,3
9	443	mas4	330	6774	Skin_LepromLepr_r005	0	0	0	88		0	-46815	316595	4752	8	2907	15	5284	440,5
9	443	mas4	331	6775	Skin_LepromLepr_r006	1	0	0	88	54	0	-28143	394810	5102	10	2981	18	2407	-107,2
10	516	mas5	332	7735	Synovioc_00h	0	0	0	89		0	0	5784	7598	0	0	27	1271	3,1
10	516	mas5	333	7736	Synovioc_04h	0	0	0	90		0	0	5995	7707	0	0	24	803	2,7
10	516	mas5	334	7737	Synovioc_24h	0	0	0	91		0	0	6049	8073	0	0	34	494	1,3
11	492	MAS5	335	7621	MusclCil_C_r001	1	1	1	92	55	0	0	24801	990	0	0	5	1580	28,4
11	492	MAS5	336	7622	MusclCil_C_r002	1	1	1	92	55	0	1	28955	1003	0	0	5	1070	19,8
11	492	MAS5	337	6681	MusclCil_Glaucoma_LatProst_r001	1	1	0	93	56	0	0	28137	1044	0	0	4	355	9,7
11	492	MAS5	338	6682	MusclCil_Glaucoma_LatProst_r002	1	1	0	93	56	0	1	33220	1073	0	0	5	694	13
11	492	MAS5	339	6685	MusclCil_Glaucoma_ProstF2a_r001	1	1	0	94	57	0	0	29098	1203	0	0	5	371	6,3
11	492	MAS5	340	6686	MusclCil_Glaucoma_ProstF2a_r002	1	1	0	94	57	0	0	29472	1114	0	0	6	755	11,6
11	492	MAS5	341	7623	TrabMeshw_C_r001	1	1	0	95	58	0	1	24683	1107	0	0	6	588	10,1
11	492	MAS5	342	7624	TrabMeshw_C_r002	1	1	0	95	58	0	1	31893	940	0	0	4	664	17,7
11	492	MAS5	343	6683	TrabMeshw_Glaucoma_LatProst_r001	1	1	1	96	59	0	1	18610	1107	0	0	5	417	7,5
11	492	MAS5	344	6684	TrabMeshw_Glaucoma_LatProst_r002	1	1	1	96	59	0	0	21932	1008	0	0	4	83	4,2
11	492	MAS5	345	6687	TrabMeshw_Glaucoma_ProstF2a_r001	1	1	0	97	60	0	1	27140	1164	0	0	5	680	9,8
11	492	MAS5	346	6688	TrabMeshw_Glaucoma_ProstF2a_r002	1	1	0	97	60	0	1	27132	1034	0	0	5	774	14,6
12	494	MAS5	347	7631	BoneCallous_NSkelFract_r001	1	1	1	98	61	0	1	48157	814	0	0	4	809	21,2
12	494	MAS5	348	7632	BoneCallous_NSkelFract_r002	1	1	1	98	61	0	2	52429	787	0	0	4	273	10,1
12	494	MAS5	349	7625	BoneCallous_NoUSkelFr_r001	1	1	1	99	62	0	2	64478	787	0	0	4	509	17,2
12	494	MAS5	350	7628	BoneCallous_NoUSkelFr_r002	1	1	1	99	62	0	2	59725	804	0	0	4	3358	116,3
13	470	mas5	351	3909	EpithBronch_Asthma_Air_00h	0	0	0	100		0	1	30443	1299	0	0	5	1523	21,3
13	470	mas5	352	3910	EpithBronch_Asthma_Air_18h	0	0	0	101		0	1	52071	1356	0	0	6	534	8,7
13	470	mas5	353	3911	EpithBronch_Asthma_Ozon_00h	0	0	0	102		0	1	18495	1329	0	0	6	3017	47,5
13	470	mas5	354	3912	EpithBronch_Asthma_Ozon_18h	0	0	0	103		0	1	19906	1345	0	0	5	393	6,3
13	470	mas5	355	3913	EpithBronch_Asthma_RhinoV_00h	0	0	0	104		0	1	24604	939	0	0	5	1444	28,4
13	470	mas5	356	3914	EpithBronch_Asthma_RhinoV_18h	0	0	0	105		0	0	28005	1358	0	0	5	223	4,9
13	470	mas5	357	3916	EpithBronch_C_Air_00h	0	0	0	106		0	1	59725	1265	0	0	6	2143	35
13	470	mas5	358	3917	EpithBronch_C_Air_18h	0	0	0	107		0	1	45150	1458	0	0	6	1078	13,4
13	470	mas5	359	3918	EpithBronch_C_Ozon_00h	0	0	0	108		0	1	24718	1123	0	0	4	243	7,4
13	470	mas5	360	3919	EpithBronch_C_Ozon_18h	0	0	0	109		0	1	25760	1126	0	0	6	1361	26
13	470	mas5	361	3915	EpithBronch_C_RhinoV_00h	0	0	0	110		0	0	22667	1391	0	0	6	395	7
13	470	mas5	362	3920	EpithBronch_C_RhinoV_18h	0	0	0	111		0	0	56174	1269	0	0	5	749	13,9
14	465	MAS5	363	1339	Muscle_C_04-13Y_r001	0	0	0	112		NaN	NaN	NaN	NaN	NaN	NaN	NaN	NaN	NaN
14	465	MAS5	364	4232	Muscle_C_04-13Y_r002	0	0	0	112		NaN	NaN	NaN	NaN	NaN	NaN	NaN	NaN	NaN
14	465	MAS5	365	4237	Muscle_C_04-13Y_r003	0	0	0	112		NaN	NaN	NaN	NaN	NaN	NaN	NaN	NaN	NaN
14	465	MAS5	366	4396	Muscle_DMD_05-06Y	0	0	0	113		NaN	NaN	NaN	NaN	NaN	NaN	NaN	NaN	NaN
14	465	MAS5	367	4395	Muscle_DMD_05-06Y_r001	1	1	1	114	63	0	2	83168	818	0	0	4	1040	31,1
14	465	MAS5	368	4401	Muscle_DMD_05-06Y_r002	1	1	1	114	63	0	1	71522	801	0	0	4	189	9,6
14	465	MAS5	369	4382	Muscle_DMD_10-12Y_r001	1	1	0	115	64	0	1	69530	778	0	0	4	352	16,4
14	465	MAS5	370	4384	Muscle_DMD_10-12Y_r002	1	1	0	115	64	0	2	84099	803	0	0	4	213	10,5
15	572	MAS5	371	8710	Hela_C_r001	1	1	1	116	65	0	1	20739	5238	0	0	19	230	4,6
15	572	MAS5	372	8711	Hela_C_r002	1	1	1	116	65	0	0	10140	4373	0	0	11	293	10,8
15	572	MAS5	373	8712	Hela_HydroxUrea_00h_r001	1	1	1	117	66	0	1	15430	5291	0	0	23	467	6,4
15	572	MAS5	374	8713	Hela_HydroxUrea_00h_r002	1	1	1	117	66	0	1	25527	5410	0	0	16	830	12
15	572	MAS5	375	8714	Hela_HydroxUrea_03h_r001	1	1	0	118	67	0	1	16993	5280	0	0	17	533	10,8
15	572	MAS5	376	8715	Hela_HydroxUrea_03h_r002	1	1	0	118	67	0	0	17626	5393	0	0	21	790	10
15	572	MAS5	377	8716	Hela_HydroxUrea_06h_r001	1	1	1	119	68	0	0	21314	5485	0	0	20	277	4,7
15	572	MAS5	378	8717	Hela_HydroxUrea_06h_r002	1	1	1	119	68	0	1	18186	5368	0	0	18	1100	15,3
15	572	MAS5	379	8718	Hela_HydroxUrea_09h_r001	1	1	0	120	69	0	1	13383	5175	0	0	17	922	13,2
15	572	MAS5	380	8719	Hela_HydroxUrea_09h_r002	1	1	0	120	69	0	0	15841	5355	0	0	17	393	6,9
15	572	MAS5	381	8720	Hela_Nocodaz_00h_r001	1	1	0	121	70	0	1	17525	5251	0	0	19	264	4,8
15	572	MAS5	382	8721	Hela_Nocodaz_00h_r002	1	1	0	121	70	0	0	18275	5308	0	0	21	508	6
15	572	MAS5	383	8722	Hela_Nocodaz_03h_r001	1	1	1	122	71	0	0	19620	5403	0	0	21	456	5,7
15	572	MAS5	384	8723	Hela_Nocodaz_03h_r002	1	1	1	122	71	0	0	16593	5437	0	0	22	635	7,2
15	572	MAS5	385	8724	Hela_Nocodaz_06h_r001	1	1	0	123	72	0	1	18750	5377	0	0	17	320	5,5
15	572	MAS5	386	8725	Hela_Nocodaz_06h_r002	1	1	0	123	72	0	1	18252	5245	0	0	16	488	8,3
15	572	MAS5	387	8726	Hela_Nocodaz_09h_r001	1	1	0	124	73	0	1	19630	5330	0	0	20	446	7,4
15	572	MAS5	388	8727	Hela_Nocodaz_09h_r002	1	1	0	124	73	0	0	12111	5069	0	0	19	732	10,9
16	574	mas5	389	8816	LymphoT_CD3+_C_r001	1	1	1	125	74	25	2	140735	6013	0	0	15	871	17
16	574	mas5	390	8817	LymphoT_CD3+_C_r002	1	1	1	125	74	25	1	134282	5923	0	0	15	274	8,2
16	574	mas5	391	8814	LymphoT_CD3+_ITP_r001	1	1	0	126	75	25	1	63089	6283	0	0	21	209	4,2
16	574	mas5	392	8815	LymphoT_CD3+_ITP_r002	1	1	0	126	75	25	1	79658	6232	0	0	23	1274	14,9
16	574	mas5	393	8818	LymphoT_CD3+_ITPremiss_r001	1	1	0	127	76	25	1	116020	6130	0	0	20	1125	16,8
16	574	mas5	394	8819	LymphoT_CD3+_ITPremiss_r002	1	1	0	127	76	25	2	145399	6166	0	0	15	429	9,2
17	420	MAS4	395	6182	AortMed_r001	0	0	0	128		0	-23939	789904	2132	3	3179	7	2714	-101,2
17	420	MAS4	396	6183	AortMed_r002	0	0	0	128		0	-17712	722955	1928	0	2852	7	2727	-22,1
17	420	MAS4	397	6179	AortStiff_r001	0	0	0	129		0	-23939	789904	2132	3	3179	7	2714	-101,2
17	420	MAS4	398	6180	AortStiff_r002	0	0	0	129		0	-25421	771563	2164	4	3222	6	1918	-446,1
17	420	MAS4	399	6181	AortStiff_r003	0	0	0	129		0	-32981	889383	2245	0	3252	7	4694	464
17	420	MAS4	400	6188	AortStiff_r004	0	0	0	129		0	-27514	1114115	2588	3	3144	7	2235	-283,9
17	420	MAS4	401	6184	Aortic_r001	1	0	0	130	77	0	-33043	713379	1954	2	3417	6	2395	-368,7
17	420	MAS4	402	6185	Aortic_r002	0	0	0	130		0	-35438	1297876	2516	3	3451	7	5080	593,2
17	420	MAS4	403	6186	Aortic_r003	0	0	0	130		0	-87364	1367263	2546	2	4009	6	2747	-633,2
17	420	MAS4	404	6187	Aortic_r004	1	0	0	130	77	0	-29494	762854	1894	2	3334	7	3095	-68,6
18	675	DCHIP	405	10372	Fibro_01h	0	0	0	131		441	1	30769	151	0	0	3	1214	303,3
18	675	DCHIP	406	10371	Fibro_04h	0	0	0	132		441	1	31076	174	0	0	3	536	184
18	675	DCHIP	407	10373	Fibro_06h	0	0	0	133		441	5	32644	185	0	0	3	1198	278,7
18	675	DCHIP	408	10347	Fibro_10h	0	0	0	134		441	10	32114	165	0	0	3	555	207,3
18	675	DCHIP	409	10348	Fibro_12h	0	0	0	135		441	3	32018	163	0	0	2	99	81,7
18	675	DCHIP	410	10349	Fibro_14h	0	0	0	136		441	4	30399	135	0	0	3	3562	777,4
18	675	DCHIP	411	10350	Fibro_16h	0	0	0	137		441	3	30032	155	0	0	2	113	103,1
18	675	DCHIP	412	10351	Fibro_18h	0	0	0	138		441	0	30592	161	0	0	2	91	69,7
18	675	DCHIP	413	10352	Fibro_20h	0	0	0	139		441	4	33203	155	0	0	3	3130	742,4
18	675	DCHIP	414	10346	Fibro_24h	0	0	0	140		441	5	32272	145	0	0	3	1793	461,6
18	675	DCHIP	415	10357	Fibro_30m	0	0	0	141		441	5	30976	147	0	0	3	318	136,6
18	675	mas4	416	10358	Fibro_48h	0	0	0	142		25	-210	119	12081	0	6268	495	6521	1,1
19	697	MAS5	417	10962	HeLa_CVB3&U0126_09h_r001	1	1	1	143	78	67	1	108042	4158	0	0	11	352	12,8
19	697	MAS5	418	10963	HeLa_CVB3&U0126_09h_r002	1	1	1	143	78	67	2	121231	4245	0	0	12	648	22,1
19	697	MAS5	419	10961	HeLa_CVB3&U0126_09h_r003	0	0	0	143		67	2	165589	3736	0	0	9	628	35
19	697	MAS5	420	10959	HeLa_CVB3_03h_r001	1	1	0	144	79	67	1	68480	4566	0	0	13	292	9
19	697	MAS5	421	10960	HeLa_CVB3_03h_r002	1	1	0	144	79	67	0	69673	4340	0	0	13	1122	29,4
19	697	MAS5	422	10964	HeLa_CVB3_03h_r003	0	0	0	144		67	0	71338	4523	0	0	11	425	11,7
19	697	MAS5	423	10957	HeLa_CVB3_09h_r001	1	1	1	145	80	67	1	122638	4272	0	0	11	324	13,5
19	697	MAS5	424	10958	HeLa_CVB3_09h_r002	0	0	0	145		67	1	131809	4163	0	0	10	1258	41,2
19	697	MAS5	425	10705	HeLa_CVB3_09h_r003	1	1	1	145	80	67	1	142060	4097	0	0	9	695	24,3
19	697	MAS5	426	10954	HeLa_CVB3_30m_r001	1	1	1	146	81	67	1	64787	4631	0	0	16	1731	27,5
19	697	MAS5	427	10955	HeLa_CVB3_30m_r002	0	0	0	146		67	1	84170	4520	0	0	14	405	10,7
19	697	MAS5	428	10956	HeLa_CVB3_30m_r003	1	1	1	146	81	67	1	58543	4315	0	0	13	478	14,8
19	697	MAS5	429	10942	HeLa_C_00h_r001	1	1	1	147	82	67	1	130884	4316	0	0	10	159	8,6
19	697	MAS5	430	10943	HeLa_C_00h_r002	0	0	0	147		67	2	128965	4520	0	0	14	856	20,8
19	697	MAS5	431	10944	HeLa_C_00h_r003	1	1	1	147	82	67	2	112899	4492	0	0	13	619	16,2
19	697	MAS5	432	10945	HeLa_C_03h_r001	0	0	0	148		67	2	75509	4317	0	0	12	349	15,5
19	697	MAS5	433	10946	HeLa_C_03h_r002	1	1	0	148	83	67	1	77803	4560	0	0	13	220	7,8
19	697	MAS5	434	10947	HeLa_C_03h_r003	1	1	0	148	83	67	1	82086	4573	0	0	13	508	13,3
19	697	MAS5	435	10948	HeLa_C_09h_r001	0	0	0	149		67	2	92584	4427	0	0	12	1032	24,3
19	697	MAS5	436	10949	HeLa_C_09h_r002	1	1	0	149	84	67	1	77938	4438	0	0	13	629	15,6
19	697	MAS5	437	10950	HeLa_C_09h_r003	1	1	0	149	84	67	1	68940	4716	0	0	14	740	14,6
19	697	MAS5	438	10951	HeLa_C_30m_r001	1	1	0	150	85	67	1	89806	4472	0	0	13	325	9,4
19	697	MAS5	439	10952	HeLa_C_30m_r002	0	0	0	150		67	2	109500	4378	0	0	13	190	9,2
19	697	MAS5	440	10953	HeLa_C_30m_r003	1	1	0	150	85	67	1	85637	4513	0	0	12	423	10,3
20	713	MAS5	441	6798	FibroSkin_06h_C_r001	1	1	1	151	86	0	0	16736	9305	0	0	59	575	2,2
20	713	MAS5	442	6799	FibroSkin_06h_C_r002	1	1	1	151	86	0	0	11559	9288	0	0	59	770	2,5
20	713	MAS5	443	6802	FibroSkin_06h_HighUV_r001	1	1	1	152	87	0	0	19570	9343	0	0	55	376	1,7
20	713	MAS5	444	6803	FibroSkin_06h_HighUV_r002	1	1	1	152	87	0	0	11855	9302	0	0	51	371	1,7
20	713	MAS5	445	6810	FibroSkin_06h_LowUV_r001	1	1	0	153	88	0	0	17016	9346	0	0	60	742	2,2
20	713	MAS5	446	6811	FibroSkin_06h_LowUV_r002	1	1	0	153	88	0	0	12711	9275	0	0	74	521	1,4
20	713	MAS5	447	6804	FibroSkin_12h_HighUV_r001	1	1	0	154	89	0	0	22918	9364	0	0	51	581	3
20	713	MAS5	448	6805	FibroSkin_12h_HighUV_r002	1	1	0	154	89	0	0	15206	9405	0	0	61	748	2,2
20	713	MAS5	449	6812	FibroSkin_12h_LowUV_r001	1	1	1	155	90	0	0	20140	9370	0	0	74	274	1,1
20	713	MAS5	450	6813	FibroSkin_12h_LowUV_r002	1	1	1	155	90	0	0	11126	9261	0	0	66	999	2,3
20	713	MAS5	451	6806	FibroSkin_18h_HighUV_r001	1	1	0	156	91	0	0	21925	9406	0	0	55	367	1,7
20	713	MAS5	452	6807	FibroSkin_18h_HighUV_r002	1	1	0	156	91	0	0	17781	9387	0	0	64	309	1,3
20	713	MAS5	453	6814	FibroSkin_18h_LowUV_r001	1	1	0	157	92	0	0	18003	9255	0	0	53	853	2,5
20	713	MAS5	454	6815	FibroSkin_18h_LowUV_r002	1	1	0	157	92	0	0	12315	9307	0	0	63	474	1,8
20	713	MAS5	455	6800	FibroSkin_24h_C_r001	1	1	1	158	93	0	0	19369	9262	0	0	56	602	2
20	713	MAS5	456	6801	FibroSkin_24h_C_r002	1	1	1	158	93	0	0	11186	9274	0	0	61	426	1,8
20	713	MAS5	457	6808	FibroSkin_24h_HighUV_r001	1	1	0	159	94	0	0	32141	9437	0	0	51	759	3
20	713	MAS5	458	6809	FibroSkin_24h_HighUV_r002	1	1	0	159	94	0	0	16144	9374	0	0	66	687	2,3
20	713	MAS5	459	6816	FibroSkin_24h_LowUV_r001	1	1	0	160	95	0	0	23015	9331	0	0	72	435	1,3
20	713	MAS5	460	6817	FibroSkin_24h_LowUV_r002	1	1	0	160	95	0	0	12400	9309	0	0	51	1126	3,4
21	701	mas4	461	10965	Lymphoblastoid_00h_NoIrrad_r001	1	0	0	161	96	25	-11260	321597	2733	4	2689	10	3513	103
21	701	mas4	462	10966	Lymphoblastoid_00h_NoIrrad_r002	1	0	0	161	96	25	-14091	375861	2776	2	2737	9	3426	88
21	701	mas4	463	10967	Lymphoblastoid_01h_03Gy	0	0	0	162		25	-13742	296642	2569	2	2582	9	3782	136,9
21	701	mas4	464	10972	Lymphoblastoid_01h_10Gy	0	0	0	163		25	-11401	269880	2701	3	2539	8	3423	69,4
21	701	mas4	465	10968	Lymphoblastoid_02h_03Gy	0	0	0	164		25	-8699	307442	2901	4	2612	8	2253	-31,4
21	701	mas4	466	10973	Lymphoblastoid_02h_10Gy	0	0	0	165		25	-10713	291926	2847	3	2535	8	2526	-0,3
21	701	mas4	467	10969	Lymphoblastoid_06h_03Gy	0	0	0	166		25	-18326	364432	2513	4	2682	7	1677	-145,3
21	701	mas4	468	10974	Lymphoblastoid_06h_10Gy	0	0	0	167		25	-8993	290717	2621	3	2550	7	2237	-29,6
21	701	mas4	469	10970	Lymphoblastoid_12h_03Gy	0	0	0	168		25	-16975	322994	2482	3	2788	8	3336	86,8
21	701	mas4	470	10975	Lymphoblastoid_12h_10Gy	0	0	0	169		25	-11337	274102	2658	2	2434	8	1890	-49
21	701	mas4	471	10971	Lymphoblastoid_24h_03Gy	0	0	0	170		25	-17861	365026	2734	2	2661	9	5046	373,5
21	701	mas4	472	10976	Lymphoblastoid_24h_10Gy	0	0	0	171		25	-9680	316559	2765	2	2449	8	2012	-39,3
22	712	MAS5	473	11033	HeLa_CVB3_01h	0	0	0	172		67	3	82800	4702	0	0	11	366	16,9
22	712	MAS5	474	11035	HeLa_CVB3_03h	0	0	0	173		67	1	65337	4648	0	0	13	519	17,9
22	712	MAS5	475	11037	HeLa_CVB3_05h	0	0	0	174		67	1	64478	4848	0	0	13	460	13,7
22	712	MAS5	476	11039	HeLa_CVB3_07h	0	0	0	175		67	2	86356	4532	0	0	11	1105	35,8
22	712	MAS5	477	11041	HeLa_CVB3_09h	0	0	0	176		67	2	97420	4630	0	0	11	1616	41,3
22	712	MAS5	478	11031	HeLa_CVB3_30m	0	0	0	177		67	1	66532	4764	0	0	12	790	22,6
22	712	MAS5	479	11029	HeLa_C_00h	0	0	0	178		67	1	67300	4744	0	0	13	442	15,9
22	712	MAS5	480	11032	HeLa_C_01h	0	0	0	179		67	2	66993	4604	0	0	11	464	16,5
22	712	MAS5	481	11034	HeLa_C_03h	0	0	0	180		67	0	58478	4838	0	0	14	1113	22,4
22	712	MAS5	482	11036	HeLa_C_05h	0	0	0	181		67	0	67544	4718	0	0	12	406	15,4
22	712	MAS5	483	11038	HeLa_C_07h	0	0	0	182		67	2	63429	4771	0	0	12	350	15,5
22	712	MAS5	484	11040	HeLa_C_09h	0	0	0	183		67	1	61846	4775	0	0	12	456	15,8
22	712	MAS5	485	11030	HeLa_C_30m	0	0	0	184		67	1	48258	4878	0	0	13	1248	28,7
23	609	MAS5	486	9234	Thymocyte_C_02	0	0	0	185		0	0	12271	8473	0	0	49	985	5,1
23	609	MAS5	487	9235	Thymocyte_SCID_02	0	0	0	186		0	0	21886	8478	0	0	48	527	2,3
24	766	mas4	488	11956	FibroSynov_CRASF_r001	1	0	0	187	97	0	-992	3641	7113	5	2872	18	3660	8,6
24	766	MAS4	489	11957	FibroSynov_CRASF_r002	1	0	0	187	97	0	-701	3731	7127	8	2820	18	4166	16,6
24	766	MAS4	490	11958	FibroSynov_CRASF_r003	0	0	0	187		0	-1165	4358	6821	5	3174	16	3109	-0,8
24	766	mas4	491	11947	FibroSynov_RASFIkB_r001	0	0	0	188		0	-706	2830	6963	13	3328	14	4138	11,7
24	766	mas4	492	11954	FibroSynov_RASFIkB_r002	1	0	0	188	98	0	-814	3600	7075	6	3064	17	4176	13,4
24	766	mas4	493	11955	FibroSynov_RASFIkB_r003	1	0	0	188	98	0	-950	4461	7131	14	2900	19	2610	-3,1
25	803	MAS5	494	12634	BoneMar_03_r001	1	1	1	189	99	0	0	14303	7657	0	0	33	961	5,3
25	803	MAS5	495	12723	BoneMar_03_r002	1	1	1	189	99	0	0	9346	9389	0	0	68	376	1,2
25	803	MAS5	496	12688	Brain_r001	1	1	1	190	100	0	0	11411	6957	0	0	28	520	3,8
25	803	MAS5	497	12708	Brain_r002	1	1	1	190	100	0	0	7822	8193	1	0	43	471	2,3
25	803	MAS5	498	12644	Heart_04_r001	1	1	1	191	101	0	0	13540	7279	0	0	28	584	4,3
25	803	MAS5	499	12664	Heart_04_r002	1	1	1	191	101	0	0	16521	7274	0	0	31	402	3,5
25	803	MAS5	500	12659	Kidney_04_r001	1	1	1	192	102	0	0	15746	7041	0	0	30	509	3,3
25	803	MAS5	501	12728	Kidney_04_r002	1	1	1	192	102	0	0	7332	8386	0	0	39	448	2,1
25	803	MAS5	502	12639	Liver_05_r001	1	1	1	193	103	0	0	14949	8176	0	0	34	792	3,9
25	803	MAS5	503	12718	Liver_05_r002	1	1	1	193	103	0	0	9935	8648	0	0	55	472	1,5
25	803	MAS5	504	12654	Lung_04_r001	1	1	1	194	104	0	0	14506	7018	0	0	32	275	1,8
25	803	MAS5	505	12698	Lung_04_r002	1	1	1	194	104	0	0	10199	7118	0	0	32	500	2,8
25	803	MAS5	506	12674	MuscSkel_03_r001	1	1	1	195	105	0	0	15982	7676	0	0	30	560	3,1
25	803	MAS5	507	12693	MuscSkel_03_r002	1	1	1	195	105	0	0	11225	8223	0	0	44	531	2,2
25	803	MAS5	508	12738	Pancreas_03_r001	1	1	1	196	106	0	0	16432	7815	0	0	33	375	2,3
25	803	MAS5	509	12748	Pancreas_03_r002	1	1	1	196	106	0	0	16348	8400	0	0	46	310	1,8
25	803	MAS5	510	12733	Prostate_04_r001	1	1	1	197	107	0	0	12907	7338	0	0	39	412	2,2
25	803	MAS5	511	12743	Prostate_04_r002	1	1	1	197	107	0	0	12313	7280	0	0	36	298	2
25	803	MAS5	512	12703	SpinCord_03_r001	1	1	1	198	108	0	0	10129	7655	0	0	41	106	0,9
25	803	MAS5	513	12753	SpinCord_03_r002	1	1	1	198	108	0	0	15125	7011	0	0	33	279	2,1
25	803	MAS5	514	12649	Spleen_04_r001	1	1	1	199	109	0	0	10923	7968	0	0	39	432	2,2
25	803	MAS5	515	12669	Spleen_04_r002	1	1	1	199	109	0	0	15923	6808	0	0	28	895	6,4
25	803	MAS5	516	12683	Thymus_04_r001	1	1	1	200	110	0	0	11713	6726	0	0	27	385	2,9
25	803	MAS5	517	12713	Thymus_04_r002	1	1	1	200	110	0	0	7216	8116	0	0	43	607	3
26	837	mas5	518	12925	EndothUmbCord_C_C_HighSerum_r001	0	0	0	201		25	0	7662	4689	1	0	15	503	1,4
26	837	mas5	519	12924	EndothUmbCord_C_C_HighSerum_r002	0	0	0	201		25	0	7304	4717	1	0	16	810	2,1
26	837	mas5	520	12923	EndothUmbCord_C_C_HighSerum_r003	0	0	0	201		25	0	7362	4692	1	0	13	401	1,2
26	837	mas5	521	12916	EndothUmbCord_C_C_HighSerum_r004	0	0	0	201		25	0	6707	4805	1	0	14	459	1,4
26	837	mas5	522	12914	EndothUmbCord_C_C_HighSerum_r005	0	0	0	201		25	0	7317	4757	1	0	31	330	1,1
26	837	mas5	523	12912	EndothUmbCord_C_C_HighSerum_r006	0	0	0	201		25	0	7541	4762	1	0	43	89	0,6
26	837	mas5	524	12898	EndothUmbCord_C_C_HighSerum_r007	1	1	1	201	111	25	0	7402	4759	1	0	24	314	1,1
26	837	mas5	525	12896	EndothUmbCord_C_C_HighSerum_r008	0	0	0	201		25	0	6331	4755	1	0	23	16	0,3
26	837	mas5	526	12894	EndothUmbCord_C_C_HighSerum_r009	1	1	1	201	111	25	0	6692	4736	1	0	21	339	1,1
26	837	mas5	527	12921	EndothUmbCord_C_C_LowSerum_r001	0	0	0	202		25	0	6257	4831	1	0	23	454	1,3
26	837	mas5	528	12919	EndothUmbCord_C_C_LowSerum_r002	1	1	1	202	112	25	0	6723	4813	1	0	14	165	0,8
26	837	mas5	529	12918	EndothUmbCord_C_C_LowSerum_r003	1	1	1	202	112	25	0	6333	4764	1	0	15	1942	4,2
26	837	mas5	530	12910	EndothUmbCord_C_C_LowSerum_r004	0	0	0	202		25	0	7530	4706	1	0	21	447	1,3
26	837	mas5	531	12908	EndothUmbCord_C_C_LowSerum_r005	0	0	0	202		25	0	7335	4756	1	0	21	269	0,9
26	837	mas5	532	12906	EndothUmbCord_C_C_LowSerum_r006	0	0	0	202		25	0	6777	4863	1	0	33	784	1,8
26	837	mas5	533	12904	EndothUmbCord_C_C_LowSerum_r007	0	0	0	202		25	0	7360	4765	1	0	14	592	1,5
26	837	mas5	534	12902	EndothUmbCord_C_C_LowSerum_r008	0	0	0	202		25	0	7376	4903	1	0	26	666	1,5
26	837	mas5	535	12900	EndothUmbCord_C_C_LowSerum_r009	0	0	0	202		25	0	7770	4756	1	0	19	1167	2,5
26	837	mas5	536	12917	EndothUmbCord_PIGF_24h_HighSerum_r001	0	0	0	203		25	0	6718	4846	1	0	17	1387	3
26	837	mas5	537	12915	EndothUmbCord_PIGF_24h_HighSerum_r002	1	1	0	203	113	25	0	6792	4789	1	0	28	350	1,2
26	837	mas5	538	12913	EndothUmbCord_PIGF_24h_HighSerum_r003	1	1	0	203	113	25	0	6601	9215	1	0	63	812	2
26	837	mas5	539	12926	EndothUmbCord_PIGF_24h_LowSerum_r001	0	0	0	204		25	0	7248	4798	2	0	16	467	1,3
26	837	mas5	540	12922	EndothUmbCord_PIGF_24h_LowSerum_r002	1	1	0	204	114	25	0	6015	4805	2	0	28	506	1,4
26	837	mas5	541	12920	EndothUmbCord_PIGF_24h_LowSerum_r003	1	1	0	204	114	25	0	6784	4808	1	0	33	363	1,1
26	837	mas5	542	12905	EndothUmbCord_VEGF-A_04h_LowSerum_r001	0	0	0	205		25	0	7204	5012	1	0	14	227	0,8
26	837	mas5	543	12903	EndothUmbCord_VEGF-A_04h_LowSerum_r002	1	1	0	205	115	25	0	7871	4740	1	0	25	244	0,9
26	837	mas5	544	12901	EndothUmbCord_VEGF-A_04h_LowSerum_r003	1	1	0	205	115	25	0	8423	4748	1	0	17	277	1
26	837	mas5	545	12899	EndothUmbCord_VEGF-A_24h_HighSerum_r001	1	1	0	206	116	25	0	7350	4770	1	0	29	211	0,8
26	837	mas5	546	12897	EndothUmbCord_VEGF-A_24h_HighSerum_r002	1	1	0	206	116	25	0	6441	4735	1	0	26	371	1,2
26	837	mas5	547	12895	EndothUmbCord_VEGF-A_24h_HighSerum_r003	0	0	0	206		25	0	7003	4782	1	0	16	304	1,1
26	837	mas5	548	12909	EndothUmbCord_VEGF-A_24h_LowSerum_r001	1	1	0	207	117	25	0	6816	4809	1	0	29	406	1,3
26	837	mas5	549	12907	EndothUmbCord_VEGF-A_24h_LowSerum_r002	1	1	0	207	117	25	0	7512	4749	1	0	29	558	1,6
26	837	mas5	550	12911	EndothUmbCord_VEGF-A_42h_LowSerum	0	0	0	208		25	0	6967	4704	1	0	17	1821	3,9
27	595	MAS5	551	9141	MuscSkel_PostMortem_r001	0	0	0	209		25	3	151265	3502	0	0	9	223	17
27	595	MAS5	552	9137	MuscSkel_PostMortem_r002	1	1	0	209	119	25	1	206531	3633	0	0	11	583	29,6
27	595	MAS5	553	9136	MuscSkel_PostMortem_r003	0	0	0	209		25	3	212324	3500	0	0	9	142	19,1
27	595	MAS5	554	9135	MuscSkel_PostMortem_r004	1	1	0	209	119	25	2	175479	3553	0	0	11	748	37,2
27	595	MAS5	555	9133	MuscSkel_PostMortem_r005	0	0	0	209		25	2	181533	3569	0	0	10	3704	185,5
27	595	MAS5	556	9132	MuscSkel_PostMortem_r006	0	0	0	209		25	3	165985	3752	0	0	9	656	38,5
27	595	MAS5	557	9131	MuscSkel_PostMortem_r007	0	0	0	209		25	2	182449	3468	0	0	8	2483	172,5
27	595	MAS5	558	9140	MuscSkel_Surgical_r001	0	0	0	210		25	2	170642	3373	0	0	9	1530	84,1
27	595	MAS5	559	9139	MuscSkel_Surgical_r002	0	0	0	210		25	2	199613	3286	0	0	8	500	41
27	595	MAS5	560	9138	MuscSkel_Surgical_r003	0	0	0	210		25	1	195862	3318	0	0	9	1235	63
27	595	MAS5	561	9134	MuscSkel_Surgical_r004	0	0	0	210		25	1	321097	3144	0	0	7	285	26,4
27	595	MAS5	562	9130	MuscSkel_Surgical_r005	0	0	0	210		25	2	230808	3548	0	0	10	878	36,3
27	595	MAS5	563	9129	MuscSkel_Surgical_r006	0	0	0	210		25	4	181845	3461	0	0	9	1285	76,5
27	595	MAS5	564	9128	MuscSkel_Surgical_r007	0	0	0	210		25	1	186522	3352	0	0	8	1342	83,1
28	935	MAS4	565	14525	LeukocPMN_C_00h_C_iHealthy1_r004	0	0	0	211		69	0	55	11845	2981	0	2981	0	0
28	935	MAS4	566	14532	LeukocPMN_C_00h_C_iHealthy2_r003	0	0	0	211		69	0	45	11838	2816	0	2816	0	0
28	935	MAS4	567	14539	LeukocPMN_C_00h_C_iHealthy3_r002	0	0	0	211		69	0	61	11873	3037	0	3037	0	0
28	935	MAS4	568	14546	LeukocPMN_C_00h_C_iHealthy4_r001	0	0	0	211		68	0	17	12071	3	0	219	6633	1
28	935	MAS4	569	14526	LeukocPMN_C_03h_C_iHealthy1_r004	0	0	0	212		68	0	77	11862	2959	0	2959	0	0
28	935	MAS4	570	14533	LeukocPMN_C_03h_C_iHealthy2_r003	0	0	0	212		68	0	39	11869	3043	0	3043	0	0
28	935	MAS4	571	14540	LeukocPMN_C_03h_C_iHealthy3_r002	0	0	0	212		68	0	63	11894	2979	0	2979	0	0
28	935	MAS4	572	14547	LeukocPMN_C_03h_C_iHealthy4_r001	0	0	0	212		68	0	15	12140	0	0	220	7468	1
28	935	MAS4	573	14529	LeukocPMN_C_03h_Stimulated_iHealthy1_r004	0	0	0	213		68	0	90	11821	2934	0	2934	0	0
28	935	MAS4	574	14536	LeukocPMN_C_03h_Stimulated_iHealthy2_r003	0	0	0	213		68	0	42	11848	2847	0	2847	0	0
28	935	MAS4	575	14543	LeukocPMN_C_03h_Stimulated_iHealthy3_r002	0	0	0	213		68	0	41	11792	2814	0	2814	0	0
28	935	MAS4	576	14550	LeukocPMN_C_03h_Stimulated_iHealthy4_r001	0	0	0	213		68	0	11	12163	0	0	199	8503	1
28	935	MAS4	577	14527	LeukocPMN_C_06h_C_iHealthy1_r004	0	0	0	214		68	0	62	11861	2899	0	2899	0	0
28	935	MAS4	578	14534	LeukocPMN_C_06h_C_iHealthy2_r003	0	0	0	214		68	0	45	11858	3026	0	3026	0	0
28	935	MAS4	579	14541	LeukocPMN_C_06h_C_iHealthy3_r002	0	0	0	214		68	0	63	11918	3011	0	3011	0	0
28	935	MAS4	580	14548	LeukocPMN_C_06h_C_iHealthy4_r001	0	0	0	214		68	0	22	12161	0	0	270	7385	1
28	935	MAS4	581	14530	LeukocPMN_C_06h_Stimulated_iHealthy1_r004	0	0	0	215		68	0	97	11656	2910	0	2910	0	0
28	935	MAS4	582	14537	LeukocPMN_C_06h_Stimulated_iHealthy2_r003	0	0	0	215		68	0	65	11864	2917	0	2917	0	0
28	935	MAS4	583	14544	LeukocPMN_C_06h_Stimulated_iHealthy3_r002	0	0	0	215		68	0	58	11749	3089	0	3089	0	0
28	935	MAS4	584	14551	LeukocPMN_C_06h_Stimulated_iHealthy4_r001	0	0	0	215		68	0	18	12116	0	0	269	7383	1
28	935	MAS4	585	14528	LeukocPMN_C_90m_C_iHealthy1_r004	0	0	0	216		69	0	57	11890	3255	0	3255	0	0
28	935	MAS4	586	14535	LeukocPMN_C_90m_C_iHealthy2_r003	0	0	0	216		69	0	50	11833	3020	0	3020	0	0
28	935	MAS4	587	14542	LeukocPMN_C_90m_C_iHealthy3_r002	0	0	0	216		69	0	241	11670	3588	0	3588	0	0
28	935	MAS4	588	14549	LeukocPMN_C_90m_C_iHealthy4_r001	0	0	0	216		68	0	15	12130	1	0	224	7116	1
28	935	MAS4	589	14531	LeukocPMN_C_90m_Stimulated_iHealthy1_r004	0	0	0	217		69	0	47	11913	3137	0	3137	0	0
28	935	MAS4	590	14538	LeukocPMN_C_90m_Stimulated_iHealthy2_r003	0	0	0	217		69	0	79	11718	2898	0	2898	0	0
28	935	MAS4	591	14545	LeukocPMN_C_90m_Stimulated_iHealthy3_r002	0	0	0	217		69	0	144	11802	3411	0	3411	0	0
28	935	MAS4	592	14552	LeukocPMN_C_90m_Stimulated_iHealthy4_r001	0	0	0	217		68	0	15	12121	1	0	242	6865	1
28	935	MAS5	593	14559	LeukocPMN_XCGD_00h_C_iXCGD2_r005	1	0	0	218	120	68	0	38	12097	0	0	192	7251	1
28	935	MAS5	594	14566	LeukocPMN_XCGD_00h_C_iXCGD3_r004	0	0	0	218		68	0	32	12054	1	0	245	7096	1
28	935	MAS5	595	14571	LeukocPMN_XCGD_00h_C_iXCGD4_r003	1	0	0	218	120	68	0	31	12099	0	0	232	6878	1
28	935	MAS5	596	14576	LeukocPMN_XCGD_00h_C_iXCGD5_r002	0	0	0	218		68	0	19	11880	0	0	102	3975	1
28	935	MAS5	597	14583	LeukocPMN_XCGD_00h_C_iXCGD6_r001	0	0	0	218		68	0	14	11947	0	0	116	4017	1
28	935	MAS5	598	14553	LeukocPMN_XCGD_03h_C_iXCGD1_r005	0	0	0	219		68	0	27	12138	3	0	251	6641	1
28	935	MAS5	599	14560	LeukocPMN_XCGD_03h_C_iXCGD2_r004	1	1	0	219	121	68	0	17	12142	1	0	259	7443	1
28	935	MAS5	600	14572	LeukocPMN_XCGD_03h_C_iXCGD4_r003	1	1	0	219	121	68	0	24	12093	0	0	261	6932	1
28	935	MAS5	601	14577	LeukocPMN_XCGD_03h_C_iXCGD5_r002	0	0	0	219		68	0	11	12053	0	0	230	5460	1
28	935	MAS5	602	14584	LeukocPMN_XCGD_03h_C_iXCGD6_r001	0	0	0	219		68	0	7	12139	0	0	230	5917	1
28	935	MAS5	603	14556	LeukocPMN_XCGD_03h_Stimulated_iXCGD1_r005	1	0	0	220	122	68	0	27	12115	0	0	232	5708	1
28	935	MAS5	604	14563	LeukocPMN_XCGD_03h_Stimulated_iXCGD2_r004	0	0	0	220		68	0	21	12114	1	0	173	4880	0,7
28	935	MAS5	605	14574	LeukocPMN_XCGD_03h_Stimulated_iXCGD4_r003	0	0	0	220		68	0	23	12052	0	0	197	7503	1
28	935	MAS5	606	14580	LeukocPMN_XCGD_03h_Stimulated_iXCGD5_r002	1	0	0	220	122	68	0	18	11908	0	0	150	4244	1
28	935	MAS5	607	14586	LeukocPMN_XCGD_03h_Stimulated_iXCGD6_r001	0	0	0	220		68	0	26	11953	0	0	133	4473	1
28	935	MAS5	608	14554	LeukocPMN_XCGD_06h_C_iXCGD1_r006	0	0	0	221		68	0	27	12119	0	0	238	6960	1
28	935	MAS5	609	14561	LeukocPMN_XCGD_06h_C_iXCGD2_r005	0	0	0	221		68	0	18	12103	1	0	237	6702	1
28	935	MAS5	610	14567	LeukocPMN_XCGD_06h_C_iXCGD3_r004	1	0	0	221	123	68	0	13	12123	0	0	254	5763	1
28	935	MAS5	611	14573	LeukocPMN_XCGD_06h_C_iXCGD4_r003	0	0	0	221		68	0	36	12046	0	0	255	5546	1
28	935	MAS5	612	14578	LeukocPMN_XCGD_06h_C_iXCGD5_r002	1	0	0	221	123	68	0	15	11968	0	0	208	4169	1
28	935	MAS5	613	14585	LeukocPMN_XCGD_06h_C_iXCGD6_r001	0	0	0	221		68	0	18	12037	0	0	207	4750	1
28	935	MAS5	614	14557	LeukocPMN_XCGD_06h_Stimulated_iXCGD1_r006	1	1	0	222	124	68	0	26	12060	0	0	214	5660	1
28	935	MAS5	615	14564	LeukocPMN_XCGD_06h_Stimulated_iXCGD2_r005	0	0	0	222		68	0	24	12061	1	0	226	7452	1
28	935	MAS5	616	14569	LeukocPMN_XCGD_06h_Stimulated_iXCGD3_r004	0	0	0	222		68	0	15	11982	0	0	200	5511	1
28	935	MAS5	617	14575	LeukocPMN_XCGD_06h_Stimulated_iXCGD4_r003	0	0	0	222		68	0	63	11921	0	0	210	5829	1
28	935	MAS5	618	14581	LeukocPMN_XCGD_06h_Stimulated_iXCGD5_r002	1	1	0	222	124	68	0	25	11961	0	0	150	3991	1
28	935	MAS5	619	14587	LeukocPMN_XCGD_06h_Stimulated_iXCGD6_r001	0	0	0	222		68	0	59	12067	0	0	234	5375	1
28	935	MAS5	620	14555	LeukocPMN_XCGD_90m_C_iXCGD1_r004	1	0	0	223	125	68	0	23	12101	0	0	208	5290	1
28	935	MAS5	621	14562	LeukocPMN_XCGD_90m_C_iXCGD2_r003	0	0	0	223		68	0	17	12111	0	0	251	6664	1
28	935	MAS5	622	14568	LeukocPMN_XCGD_90m_C_iXCGD3_r002	0	0	0	223		68	0	16	12099	2	0	235	7137	1
28	935	MAS5	623	14579	LeukocPMN_XCGD_90m_C_iXCGD5_r001	1	0	0	223	125	68	0	10	12050	0	0	188	4356	1
28	935	MAS5	624	14558	LeukocPMN_XCGD_90m_Stimulated_iXCGD1_r004	0	0	0	224		68	0	22	12078	0	0	239	5652	1
28	935	MAS5	625	14565	LeukocPMN_XCGD_90m_Stimulated_iXCGD2_r003	1	0	0	224	126	68	0	18	12109	2	0	220	7787	1
28	935	MAS5	626	14570	LeukocPMN_XCGD_90m_Stimulated_iXCGD3_r002	1	0	0	224	126	68	0	15	12090	0	0	223	7223	1
28	935	MAS5	627	14582	LeukocPMN_XCGD_90m_Stimulated_iXCGD5_r001	0	0	0	224		68	0	13	12014	0	0	194	4991	1
29	755	MAS5	628	11609	BoneMPlasmaC_BoneLyt_r001	0	0	0	225		0	1	31507	3918	0	0	10	456	15,2
29	755	MAS5	629	11608	BoneMPlasmaC_BoneLyt_r002	0	0	0	225		0	0	54765	3277	0	0	9	622	35
29	755	MAS5	630	11607	BoneMPlasmaC_BoneLyt_r003	0	0	0	225		0	1	51912	3345	0	0	8	294	21,1
29	755	MAS5	631	11606	BoneMPlasmaC_BoneLyt_r004	0	0	0	225		0	1	44537	3554	0	0	10	499	22
29	755	MAS5	632	11605	BoneMPlasmaC_BoneLyt_r005	0	0	0	225		0	0	50797	3428	0	0	9	107	11,1
29	755	MAS5	633	11604	BoneMPlasmaC_BoneLyt_r006	0	0	0	225		0	0	60940	3465	0	0	9	449	26,1
29	755	MAS5	634	11603	BoneMPlasmaC_BoneLyt_r007	0	0	0	225		0	0	71276	3037	0	0	7	711	45,6
29	755	MAS5	635	11602	BoneMPlasmaC_BoneLyt_r008	0	0	0	225		0	2	79634	8631	0	0	40	321	26
29	755	MAS5	636	11601	BoneMPlasmaC_BoneLyt_r009	0	0	0	225		0	1	67064	3600	0	0	10	781	36,1
29	755	MAS5	637	11600	BoneMPlasmaC_BoneLyt_r010	0	0	0	225		0	1	87025	3585	0	0	11	951	40,3
29	755	MAS5	638	11599	BoneMPlasmaC_BoneLyt_r011	0	0	0	225		0	0	53556	3628	0	0	14	1262	46,6
29	755	MAS5	639	11598	BoneMPlasmaC_BoneLyt_r012	0	0	0	225		0	0	70758	3577	0	0	10	947	36,8
29	755	MAS5	640	11597	BoneMPlasmaC_BoneLyt_r013	0	0	0	225		0	3	74283	3488	0	0	9	1738	73,5
29	755	MAS5	641	11596	BoneMPlasmaC_BoneLyt_r014	0	0	0	225		0	0	58937	3407	1	0	9	401	21,7
29	755	MAS5	642	11595	BoneMPlasmaC_BoneLyt_r015	0	0	0	225		0	2	54543	3826	0	0	10	952	28,9
29	755	MAS5	643	11594	BoneMPlasmaC_BoneLyt_r016	0	0	0	225		0	1	56783	3546	0	0	10	798	33,3
29	755	MAS5	644	11593	BoneMPlasmaC_BoneLyt_r017	0	0	0	225		0	0	60944	3415	0	0	11	773	39,2
29	755	MAS5	645	11592	BoneMPlasmaC_BoneLyt_r018	0	0	0	225		0	1	66571	3361	0	0	9	489	30,6
29	755	MAS5	646	11591	BoneMPlasmaC_BoneLyt_r019	0	0	0	225		0	5	67586	3453	0	0	9	317	21,2
29	755	MAS5	647	11590	BoneMPlasmaC_BoneLyt_r020	0	0	0	225		0	0	56046	3799	0	0	11	535	19,3
29	755	MAS5	648	11589	BoneMPlasmaC_BoneLyt_r021	0	0	0	225		0	0	60806	3598	0	0	10	196	11,7
29	755	MAS5	649	11588	BoneMPlasmaC_BoneLyt_r022	0	0	0	225		0	0	61510	3866	0	0	10	1678	49,5
29	755	MAS5	650	11587	BoneMPlasmaC_BoneLyt_r023	0	0	0	225		0	0	96256	3024	0	0	7	318	30,9
29	755	MAS5	651	11586	BoneMPlasmaC_BoneLyt_r024	0	0	0	225		0	1	48190	3737	0	0	10	547	20,1
29	755	MAS5	652	11585	BoneMPlasmaC_BoneLyt_r025	0	0	0	225		0	2	78648	3763	0	0	10	311	17,6
29	755	MAS5	653	11584	BoneMPlasmaC_BoneLyt_r026	0	0	0	225		0	0	56728	3651	0	0	11	481	18,8
29	755	MAS5	654	11583	BoneMPlasmaC_BoneLyt_r027	0	0	0	225		0	0	63603	3380	0	0	9	379	22,7
29	755	MAS5	655	11582	BoneMPlasmaC_BoneLyt_r028	0	0	0	225		0	1	38600	3862	0	0	9	282	12,5
29	755	MAS5	656	11581	BoneMPlasmaC_BoneLyt_r029	0	0	0	225		0	1	64695	3810	0	0	11	586	21,3
29	755	MAS5	657	11580	BoneMPlasmaC_BoneLyt_r030	0	0	0	225		0	4	76823	3645	0	0	8	455	25,5
29	755	MAS5	658	11579	BoneMPlasmaC_BoneLyt_r031	0	0	0	225		0	0	51224	3681	0	0	10	487	19,6
29	755	MAS5	659	11578	BoneMPlasmaC_BoneLyt_r032	1	1	1	225	127	0	1	38830	3590	0	0	10	164	10,4
29	755	MAS5	660	11577	BoneMPlasmaC_BoneLyt_r033	0	0	0	225		0	1	50178	3835	0	0	9	321	14,8
29	755	MAS5	661	11576	BoneMPlasmaC_BoneLyt_r034	0	0	0	225		0	1	56397	3189	0	0	10	1932	94
29	755	MAS5	662	11575	BoneMPlasmaC_BoneLyt_r035	0	0	0	225		0	0	68822	3462	0	0	7	164	14,1
29	755	MAS5	663	11574	BoneMPlasmaC_BoneLyt_r036	1	1	1	225	127	0	0	37794	3744	0	0	10	367	15,3
29	755	MAS5	664	11573	BoneMPlasmaC_BoneLyt_r037	0	0	0	225		0	1	39918	3765	0	0	10	490	15,1
29	755	MAS5	665	11572	BoneMPlasmaC_BoneLyt_r038	0	0	0	225		0	1	45667	3847	0	0	10	572	17
29	755	MAS5	666	11571	BoneMPlasmaC_BoneLyt_r039	0	0	0	225		0	0	58883	3363	0	0	8	752	39,7
29	755	MAS5	667	11570	BoneMPlasmaC_BoneLyt_r040	0	0	0	225		0	2	66404	3384	0	0	8	355	22,1
29	755	MAS5	668	11569	BoneMPlasmaC_BoneLyt_r041	0	0	0	225		0	0	50653	3749	0	0	12	873	24,4
29	755	MAS5	669	11568	BoneMPlasmaC_BoneLyt_r042	0	0	0	225		0	0	56376	3335	0	0	9	635	30,8
29	755	MAS5	670	11567	BoneMPlasmaC_BoneLyt_r043	0	0	0	225		0	1	57737	3773	0	0	10	1836	62,8
29	755	MAS5	671	11566	BoneMPlasmaC_BoneLyt_r044	0	0	0	225		0	0	65724	3655	0	0	10	1532	58
29	755	MAS5	672	11565	BoneMPlasmaC_BoneLyt_r045	0	0	0	225		0	0	54842	3394	0	0	8	1362	63,6
29	755	MAS5	673	11564	BoneMPlasmaC_BoneLyt_r046	0	0	0	225		0	0	74108	3580	0	0	8	427	21
29	755	MAS5	674	11563	BoneMPlasmaC_BoneLyt_r047	0	0	0	225		0	0	43780	3721	1	0	9	607	23
29	755	MAS5	675	11562	BoneMPlasmaC_BoneLyt_r048	0	0	0	225		0	2	48147	3855	0	0	10	280	12,6
29	755	MAS5	676	11561	BoneMPlasmaC_BoneLyt_r049	0	0	0	225		0	0	41135	3869	1	0	11	193	10,1
29	755	MAS5	677	11560	BoneMPlasmaC_BoneLyt_r050	0	0	0	225		0	0	54719	3082	0	0	8	942	54,8
29	755	MAS5	678	11559	BoneMPlasmaC_BoneLyt_r051	0	0	0	225		0	2	54500	3683	0	0	10	1774	58,7
29	755	MAS5	679	11558	BoneMPlasmaC_BoneLyt_r052	0	0	0	225		0	0	46166	4042	0	0	10	342	12,3
29	755	MAS5	680	11557	BoneMPlasmaC_BoneLyt_r053	0	0	0	225		0	2	66948	3975	0	0	11	758	26
29	755	MAS5	681	11556	BoneMPlasmaC_BoneLyt_r054	0	0	0	225		0	0	67049	3586	0	0	10	1030	44,1
29	755	MAS5	682	11555	BoneMPlasmaC_BoneLyt_r055	0	0	0	225		0	1	48097	3923	0	0	10	941	28,3
29	755	MAS5	683	11554	BoneMPlasmaC_BoneLyt_r056	0	0	0	225		0	1	48428	3861	0	0	12	52	4,9
29	755	MAS5	684	11553	BoneMPlasmaC_BoneLyt_r057	0	0	0	225		0	0	35294	3900	0	0	13	721	19,9
29	755	MAS5	685	11552	BoneMPlasmaC_BoneLyt_r058	0	0	0	225		0	0	37768	3440	0	0	9	274	16
29	755	MAS5	686	11551	BoneMPlasmaC_BoneLyt_r059	0	0	0	225		0	1	77107	3536	0	0	9	559	29,9
29	755	MAS5	687	11550	BoneMPlasmaC_BoneLyt_r060	0	0	0	225		0	2	62184	3492	0	0	8	292	18,6
29	755	MAS5	688	11549	BoneMPlasmaC_BoneLyt_r061	0	0	0	225		0	0	62223	3278	0	0	9	999	51,2
29	755	MAS5	689	11548	BoneMPlasmaC_BoneLyt_r062	0	0	0	225		0	0	92131	3421	0	0	8	305	25,3
29	755	MAS5	690	11547	BoneMPlasmaC_BoneLyt_r063	0	0	0	225		0	2	92197	3284	0	0	7	216	23,3
29	755	MAS5	691	11546	BoneMPlasmaC_BoneLyt_r064	0	0	0	225		0	0	83236	3295	0	0	8	717	38,5
29	755	MAS5	692	11545	BoneMPlasmaC_BoneLyt_r065	0	0	0	225		0	2	57416	3596	0	0	9	408	18,7
29	755	MAS5	693	11544	BoneMPlasmaC_BoneLyt_r066	0	0	0	225		0	0	55085	3582	1	0	8	792	29,5
29	755	MAS5	694	11543	BoneMPlasmaC_BoneLyt_r067	0	0	0	225		0	0	114133	3610	0	0	8	907	41,5
29	755	MAS5	695	11542	BoneMPlasmaC_BoneLyt_r068	0	0	0	225		0	2	71949	3920	0	0	11	433	16,5
29	755	MAS5	696	11541	BoneMPlasmaC_BoneLyt_r069	0	0	0	225		0	0	69957	3917	0	0	9	356	13,2
29	755	MAS5	697	11540	BoneMPlasmaC_BoneLyt_r070	0	0	0	225		0	0	85525	3792	0	0	10	186	11,5
29	755	MAS5	698	11539	BoneMPlasmaC_BoneLyt_r071	0	0	0	225		0	3	86895	3581	0	0	9	519	22,6
29	755	MAS5	699	11538	BoneMPlasmaC_BoneLyt_r072	0	0	0	225		0	1	42861	3694	0	0	12	171	9,2
29	755	MAS5	700	11537	BoneMPlasmaC_BoneLyt_r073	0	0	0	225		0	2	49641	3896	0	0	12	223	10,7
29	755	MAS5	701	11536	BoneMPlasmaC_BoneLyt_r074	0	0	0	225		0	0	49076	4009	0	0	13	820	20,7
29	755	MAS5	702	11535	BoneMPlasmaC_BoneLyt_r075	0	0	0	225		0	1	92309	3444	0	0	10	193	19,5
29	755	MAS5	703	11534	BoneMPlasmaC_BoneLyt_r076	0	0	0	225		0	0	77387	3802	0	0	10	1028	35,9
29	755	MAS5	704	11533	BoneMPlasmaC_BoneLyt_r077	0	0	0	225		0	4	75372	3433	0	0	9	1136	61,3
29	755	MAS5	705	11532	BoneMPlasmaC_BoneLyt_r078	0	0	0	225		0	1	59661	3525	0	0	9	672	29,5
29	755	MAS5	706	11531	BoneMPlasmaC_BoneLyt_r079	0	0	0	225		0	2	124757	3597	0	0	11	1394	52,7
29	755	MAS5	707	11530	BoneMPlasmaC_BoneLyt_r080	0	0	0	225		0	1	75282	3711	0	0	10	250	13,6
29	755	MAS5	708	11529	BoneMPlasmaC_BoneLyt_r081	0	0	0	225		0	3	91163	3747	0	0	12	2638	103,2
29	755	MAS5	709	11528	BoneMPlasmaC_BoneLyt_r082	0	0	0	225		0	1	82180	3779	0	0	11	674	25,8
29	755	MAS5	710	11527	BoneMPlasmaC_BoneLyt_r083	0	0	0	225		0	2	89914	3726	0	0	10	374	20,5
29	755	MAS5	711	11526	BoneMPlasmaC_BoneLyt_r084	0	0	0	225		0	2	78593	3670	0	0	12	767	28,1
29	755	MAS5	712	11525	BoneMPlasmaC_BoneLyt_r085	0	0	0	225		0	0	87213	3665	0	0	11	1626	56,4
29	755	MAS5	713	11524	BoneMPlasmaC_BoneLyt_r086	0	0	0	225		0	2	62972	3762	0	0	11	574	21,7
29	755	MAS5	714	11523	BoneMPlasmaC_BoneLyt_r087	0	0	0	225		0	1	127494	3272	0	0	9	3107	178,1
29	755	MAS5	715	11522	BoneMPlasmaC_BoneLyt_r088	0	0	0	225		0	1	90591	3547	0	0	8	178	15,6
29	755	MAS5	716	11521	BoneMPlasmaC_BoneLyt_r089	0	0	0	225		0	0	65473	3829	0	0	11	347	16,4
29	755	MAS5	717	11520	BoneMPlasmaC_BoneLyt_r090	0	0	0	225		0	2	112656	3353	0	0	10	806	37,9
29	755	MAS5	718	11519	BoneMPlasmaC_BoneLyt_r091	0	0	0	225		0	2	75356	3504	0	0	9	1127	47,8
29	755	MAS5	719	11518	BoneMPlasmaC_BoneLyt_r092	0	0	0	225		0	0	76729	3384	0	0	8	727	42
29	755	MAS5	720	11517	BoneMPlasmaC_BoneLyt_r093	0	0	0	225		0	0	80230	3570	0	0	9	3788	203,9
29	755	MAS5	721	11516	BoneMPlasmaC_BoneLyt_r094	0	0	0	225		0	1	57497	3757	0	0	10	979	33,4
29	755	MAS5	722	11515	BoneMPlasmaC_BoneLyt_r095	0	0	0	225		0	0	79428	3520	0	0	10	336	17,9
29	755	MAS5	723	11514	BoneMPlasmaC_BoneLyt_r096	0	0	0	225		0	0	64033	3802	0	0	10	197	11,3
29	755	MAS5	724	11513	BoneMPlasmaC_BoneLyt_r097	0	0	0	225		0	0	114100	3359	0	0	7	591	35,6
29	755	MAS5	725	11512	BoneMPlasmaC_BoneLyt_r098	0	0	0	225		0	2	46252	3857	0	0	11	573	18
29	755	MAS5	726	11511	BoneMPlasmaC_BoneLyt_r099	0	0	0	225		0	0	75922	3061	0	0	8	1290	111
29	755	MAS5	727	11510	BoneMPlasmaC_BoneLyt_r100	0	0	0	225		0	2	60095	3701	0	0	10	184	11,6
29	755	MAS5	728	11509	BoneMPlasmaC_BoneLyt_r101	0	0	0	225		0	3	106856	3320	0	0	8	167	19,2
29	755	MAS5	729	11508	BoneMPlasmaC_BoneLyt_r102	0	0	0	225		0	0	85938	3501	0	0	10	3332	172,7
29	755	MAS5	730	11507	BoneMPlasmaC_BoneLyt_r103	0	0	0	225		0	0	75085	3737	0	0	10	869	33,2
29	755	MAS5	731	11506	BoneMPlasmaC_BoneLyt_r104	0	0	0	225		0	4	179219	3388	0	0	9	690	38,6
29	755	MAS5	732	11505	BoneMPlasmaC_BoneLyt_r105	0	0	0	225		0	3	84390	3542	0	0	10	687	30,1
29	755	MAS5	733	11504	BoneMPlasmaC_BoneLyt_r106	0	0	0	225		0	1	58622	3700	0	0	9	390	18,1
29	755	MAS5	734	11503	BoneMPlasmaC_BoneLyt_r107	0	0	0	225		0	2	72947	3318	0	0	8	361	27,6
29	755	MAS5	735	11502	BoneMPlasmaC_BoneLyt_r108	0	0	0	225		0	1	67530	3649	0	0	10	509	19,2
29	755	MAS5	736	11501	BoneMPlasmaC_BoneLyt_r109	0	0	0	225		0	0	61846	3993	1	0	10	618	21,3
29	755	MAS5	737	11500	BoneMPlasmaC_BoneLyt_r110	0	0	0	225		0	0	91743	3363	0	0	8	557	31,5
29	755	MAS5	738	11499	BoneMPlasmaC_BoneLyt_r111	0	0	0	225		0	2	74436	3662	0	0	8	381	16,8
29	755	MAS5	739	11498	BoneMPlasmaC_BoneLyt_r112	0	0	0	225		0	1	58267	3703	0	0	9	266	21,2
29	755	MAS5	740	11497	BoneMPlasmaC_BoneLyt_r113	0	0	0	225		0	3	118957	3455	0	0	8	530	31,4
29	755	MAS5	741	11496	BoneMPlasmaC_BoneLyt_r114	0	0	0	225		0	4	120797	3300	0	0	8	402	27,8
29	755	MAS5	742	11495	BoneMPlasmaC_BoneLyt_r115	0	0	0	225		0	2	107263	3596	0	0	10	976	38,3
29	755	MAS5	743	11494	BoneMPlasmaC_BoneLyt_r116	0	0	0	225		0	2	103302	3514	0	0	8	551	29,1
29	755	MAS5	744	11493	BoneMPlasmaC_BoneLyt_r117	0	0	0	225		0	2	82175	3610	0	0	12	417	19,1
29	755	MAS5	745	11492	BoneMPlasmaC_BoneLyt_r118	0	0	0	225		0	2	108785	3878	0	0	9	542	23,8
29	755	MAS5	746	11491	BoneMPlasmaC_BoneLyt_r119	0	0	0	225		0	3	89767	3298	0	0	10	1023	44,6
29	755	MAS5	747	11490	BoneMPlasmaC_BoneLyt_r120	0	0	0	225		0	2	100434	3521	0	0	8	1156	49,4
29	755	MAS5	748	11489	BoneMPlasmaC_BoneLyt_r121	0	0	0	225		0	2	97935	3795	0	0	10	381	17,9
29	755	MAS5	749	11488	BoneMPlasmaC_BoneLyt_r122	0	0	0	225		0	0	82884	3939	0	0	11	901	29,2
29	755	MAS5	750	11487	BoneMPlasmaC_BoneLyt_r123	0	0	0	225		0	2	85457	3579	0	0	10	840	35,1
29	755	MAS5	751	11486	BoneMPlasmaC_BoneLyt_r124	0	0	0	225		0	2	74593	3543	0	0	10	1220	53,1
29	755	MAS5	752	11485	BoneMPlasmaC_BoneLyt_r125	0	0	0	225		0	2	70766	3728	0	0	10	1768	63,7
29	755	MAS5	753	11484	BoneMPlasmaC_BoneLyt_r126	0	0	0	225		0	1	92907	3829	0	0	11	477	18,7
29	755	MAS5	754	11483	BoneMPlasmaC_BoneLyt_r127	0	0	0	225		0	3	155413	3679	0	0	10	813	33,5
29	755	MAS5	755	11482	BoneMPlasmaC_BoneLyt_r128	0	0	0	225		0	0	78244	3568	0	0	12	962	35,5
29	755	MAS5	756	11481	BoneMPlasmaC_BoneLyt_r129	0	0	0	225		0	2	58909	3830	0	0	11	615	18,5
29	755	MAS5	757	11480	BoneMPlasmaC_BoneLyt_r130	0	0	0	225		0	1	56918	3716	0	0	10	503	22,1
29	755	MAS5	758	11479	BoneMPlasmaC_BoneLyt_r131	0	0	0	225		0	2	84612	3353	0	0	8	406	24,9
29	755	MAS5	759	11478	BoneMPlasmaC_BoneLyt_r132	0	0	0	225		0	2	59059	3813	0	0	12	397	17,6
29	755	MAS5	760	11477	BoneMPlasmaC_BoneLyt_r133	0	0	0	225		0	2	70890	3591	0	0	9	964	36,6
29	755	MAS5	761	11476	BoneMPlasmaC_BoneLyt_r134	0	0	0	225		0	1	49081	3621	0	0	9	517	22,1
29	755	MAS5	762	11475	BoneMPlasmaC_BoneLyt_r135	0	0	0	225		0	4	83688	3416	0	0	10	1120	52,3
29	755	MAS5	763	11474	BoneMPlasmaC_BoneLyt_r136	0	0	0	225		0	3	88859	3485	0	0	8	191	15,1
29	755	MAS5	764	11473	BoneMPlasmaC_BoneLyt_r137	0	0	0	225		0	3	78707	3263	0	0	8	1594	88,9
29	755	MAS5	765	11472	BoneMPlasmaC_WOBoneLyt_r001	0	0	0	226		0	1	83330	3463	0	0	10	1402	61,2
29	755	MAS5	766	11471	BoneMPlasmaC_WOBoneLyt_r002	0	0	0	226		0	1	67593	3397	0	0	10	627	28,5
29	755	MAS5	767	11470	BoneMPlasmaC_WOBoneLyt_r003	0	0	0	226		0	2	55800	3320	0	0	9	897	44,6
29	755	MAS5	768	11469	BoneMPlasmaC_WOBoneLyt_r004	0	0	0	226		0	0	63587	3655	0	0	10	1113	39
29	755	MAS5	769	11468	BoneMPlasmaC_WOBoneLyt_r005	0	0	0	226		0	1	62604	3815	0	0	10	817	26,4
29	755	MAS5	770	11467	BoneMPlasmaC_WOBoneLyt_r006	0	0	0	226		0	0	31503	3546	1	0	10	649	25,2
29	755	MAS5	771	11466	BoneMPlasmaC_WOBoneLyt_r007	0	0	0	226		0	0	51288	3814	1	0	11	380	15,3
29	755	MAS5	772	11465	BoneMPlasmaC_WOBoneLyt_r008	0	0	0	226		0	2	53688	3857	0	0	10	328	13,8
29	755	MAS5	773	11464	BoneMPlasmaC_WOBoneLyt_r009	0	0	0	226		0	1	49791	3794	0	0	10	462	17,1
29	755	MAS5	774	11463	BoneMPlasmaC_WOBoneLyt_r010	0	0	0	226		0	3	73054	3571	0	0	8	444	28,6
29	755	MAS5	775	11462	BoneMPlasmaC_WOBoneLyt_r011	1	1	0	226	128	0	1	48843	3349	0	0	9	735	34,1
29	755	MAS5	776	11461	BoneMPlasmaC_WOBoneLyt_r012	0	0	0	226		0	3	81699	3455	0	0	9	604	31,6
29	755	MAS5	777	11460	BoneMPlasmaC_WOBoneLyt_r013	0	0	0	226		0	3	70616	3395	0	0	8	306	24,9
29	755	MAS5	778	11459	BoneMPlasmaC_WOBoneLyt_r014	0	0	0	226		0	0	64197	3531	0	0	9	1653	69,9
29	755	MAS5	779	11458	BoneMPlasmaC_WOBoneLyt_r015	0	0	0	226		0	2	103148	3113	0	0	7	424	34,6
29	755	MAS5	780	11457	BoneMPlasmaC_WOBoneLyt_r016	0	0	0	226		0	0	79131	3883	0	0	12	639	24,7
29	755	MAS5	781	11456	BoneMPlasmaC_WOBoneLyt_r017	0	0	0	226		0	0	62324	3912	1	0	12	898	29,6
29	755	MAS5	782	11455	BoneMPlasmaC_WOBoneLyt_r018	0	0	0	226		0	0	48879	3914	0	0	10	1497	44,2
29	755	MAS5	783	11454	BoneMPlasmaC_WOBoneLyt_r019	0	0	0	226		0	0	108913	3379	0	0	8	342	23,6
29	755	MAS5	784	11453	BoneMPlasmaC_WOBoneLyt_r020	0	0	0	226		0	1	58545	3713	0	0	11	1461	47,3
29	755	MAS5	785	11452	BoneMPlasmaC_WOBoneLyt_r021	0	0	0	226		0	1	65451	3523	0	0	10	348	22,9
29	755	MAS5	786	11451	BoneMPlasmaC_WOBoneLyt_r022	0	0	0	226		0	1	50593	3534	0	0	10	552	27,2
29	755	MAS5	787	11450	BoneMPlasmaC_WOBoneLyt_r023	0	0	0	226		0	0	64998	3515	0	0	10	966	38,5
29	755	MAS5	788	11449	BoneMPlasmaC_WOBoneLyt_r024	1	1	0	226	128	0	0	67159	3570	1	0	9	1865	71,3
29	755	MAS5	789	11448	BoneMPlasmaC_WOBoneLyt_r025	0	0	0	226		0	2	94797	3440	0	0	10	1265	55,9
29	755	MAS5	790	11447	BoneMPlasmaC_WOBoneLyt_r026	0	0	0	226		0	2	119793	3444	0	0	9	296	19,2
29	755	MAS5	791	11446	BoneMPlasmaC_WOBoneLyt_r027	0	0	0	226		0	3	79183	3350	0	0	10	324	24,9
29	755	MAS5	792	11445	BoneMPlasmaC_WOBoneLyt_r028	0	0	0	226		0	1	60074	3706	0	0	8	340	17
29	755	MAS5	793	11444	BoneMPlasmaC_WOBoneLyt_r029	0	0	0	226		0	3	89220	3377	0	0	9	506	27
29	755	MAS5	794	11443	BoneMPlasmaC_WOBoneLyt_r030	0	0	0	226		0	2	72459	3373	0	0	9	1349	61,3
29	755	MAS5	795	11442	BoneMPlasmaC_WOBoneLyt_r031	0	0	0	226		0	2	102384	3635	0	0	8	108	11,2
29	755	MAS5	796	11441	BoneMPlasmaC_WOBoneLyt_r032	0	0	0	226		0	0	98381	3684	1	0	8	74	9,2
29	755	MAS5	797	11440	BoneMPlasmaC_WOBoneLyt_r033	0	0	0	226		0	3	144251	3713	0	0	10	1204	39
29	755	MAS5	798	11439	BoneMPlasmaC_WOBoneLyt_r034	0	0	0	226		0	4	123103	3483	0	0	11	1036	45,9
29	755	MAS5	799	11438	BoneMPlasmaC_WOBoneLyt_r035	0	0	0	226		0	0	86311	3579	0	0	9	376	19,9
29	755	MAS5	800	11437	BoneMPlasmaC_WOBoneLyt_r036	0	0	0	226		0	2	87204	3450	0	0	8	395	23,6
30	847	MAS4	801	13078	HormRes_i01_r001	0	0	0	227		25	-34696	321000	5759	1	3044	11	3298	62
30	847	MAS4	802	13067	HormRes_i04_r006	0	0	0	227		25	-22098	489927	5989	5	3077	12	3909	182
30	847	MAS4	803	13069	HormRes_i09_r005	0	0	0	227		25	-109767	1570355	4730	4	3945	8	3672	-147
30	847	MAS4	804	13065	HormRes_i22_r007	0	0	0	227		25	-28870	259195	6055	7	2930	14	3760	147
30	847	MAS4	805	13072	HormRes_i23_r004	1	0	0	227		25	-29833	583712	5748	5	3031	11	4511	352
30	847	MAS4	806	13074	HormRes_i35_r003	0	0	0	227		25	-17065	550284	5824	3	3037	11	3530	122
30	847	MAS4	807	13076	HormRes_i41_r002	1	0	0	227		25	-25017	355786	5790	1	3004	11	2847	-35
30	847	MAS4	808	13079	HormSens_i01_r001	0	0	0	228		25	-30853	415441	5965	5	3091	12	4279	245
30	847	MAS4	809	13068	HormSens_i04_r006	0	0	0	228		25	-28801	411830	5591	5	3226	12	4249	251
30	847	MAS4	810	13070	HormSens_i09_r005	0	0	0	228		25	-142713	1596488	4240	3	4159	7	3215	-585
30	847	MAS4	811	13066	HormSens_i22_r007	0	0	0	228		25	-27383	326762	5883	5	3036	12	3581	116
30	847	MAS4	812	13073	HormSens_i23_r004	1	0	0	228		25	-33652	428175	5884	3	2963	12	2520	-106
30	847	MAS4	813	13075	HormSens_i35_r003	1	0	0	228		25	-14944	382749	5978	3	2915	12	3790	186
30	847	MAS4	814	13077	HormSens_i41_r002	0	0	0	228		25	-27373	649559	5702	3	3272	11	3463	51
31	758	MAS5	815	11378	AstrocOptNerv_00h_AmbPress_r001	1	0	0	229	129	0	1	99892	3964	0	0	12	770	18,5
31	758	MAS5	816	11377	AstrocOptNerv_00h_AmbPress_r002	0	0	0	229		0	1	115115	4058	0	0	14	641	14,2
31	758	MAS5	817	11372	AstrocOptNerv_00h_AmbPress_r003	1	0	0	229	129	0	2	114332	3921	0	0	10	639	19,5
31	758	MAS5	818	11369	AstrocOptNerv_00h_AmbPress_r004	0	0	0	229		0	1	104848	4022	0	0	12	417	11,4
31	758	MAS5	819	11366	AstrocOptNerv_00h_AmbPress_r005	0	0	0	229		0	0	96570	3981	0	0	14	268	9,3
31	758	MAS5	820	11351	AstrocOptNerv_00h_AmbPress_r006	0	0	0	229		0	2	71750	3807	0	0	10	498	19,1
31	758	MAS5	821	11350	AstrocOptNerv_00h_AmbPress_r007	0	0	0	229		0	1	51769	3720	0	0	11	542	16,8
31	758	MAS5	822	11393	AstrocOptNerv_06h_60HgPress_r001	0	0	0	230		0	1	111840	3829	0	0	12	506	16,9
31	758	MAS5	823	11392	AstrocOptNerv_06h_60HgPress_r002	1	0	0	230	130	0	1	108361	3913	0	0	12	445	12,7
31	758	MAS5	824	11391	AstrocOptNerv_06h_60HgPress_r003	1	0	0	230	130	0	1	99812	3952	0	0	13	453	11,7
31	758	MAS5	825	11390	AstrocOptNerv_06h_60HgPress_r004	0	0	0	230		0	1	103661	4026	0	0	13	957	24,5
31	758	MAS5	826	11389	AstrocOptNerv_06h_60HgPress_r005	0	0	0	230		0	1	92951	4164	0	0	13	696	17,6
31	758	MAS5	827	11388	AstrocOptNerv_06h_60HgPress_r006	0	0	0	230		0	1	102066	3890	0	0	11	331	12,6
31	758	MAS5	828	11387	AstrocOptNerv_06h_60HgPress_r007	0	0	0	230		0	1	49487	3806	0	0	10	892	25
31	758	MAS5	829	11386	AstrocOptNerv_06h_AmbPress_r001	1	0	0	231	131	0	1	90745	3967	0	0	15	334	10,7
31	758	MAS5	830	11385	AstrocOptNerv_06h_AmbPress_r002	1	0	0	231	131	0	1	121455	3854	0	0	14	668	23,2
31	758	MAS5	831	11384	AstrocOptNerv_06h_AmbPress_r003	0	0	0	231		0	2	55652	3754	0	0	11	486	16,7
31	758	MAS5	832	11382	AstrocOptNerv_06h_AmbPress_r004	0	0	0	231		0	2	44435	3825	0	0	12	477	14,8
31	758	MAS5	833	11415	AstrocOptNerv_2h_60HgPress_r001	1	0	0	232	132	0	1	98483	3864	0	0	11	509	19
31	758	MAS5	834	11413	AstrocOptNerv_2h_60HgPress_r002	0	0	0	232		0	2	105576	4145	0	0	15	553	15,2
31	758	MAS5	835	11411	AstrocOptNerv_2h_60HgPress_r003	1	0	0	232	132	0	0	81096	3817	0	0	12	138	7,1
31	758	MAS5	836	11409	AstrocOptNerv_2h_60HgPress_r004	0	0	0	232		0	2	37291	3973	0	0	12	216	8,2
31	758	MAS5	837	11407	AstrocOptNerv_2h_60HgPress_r005	0	0	0	232		0	2	42177	3623	0	0	10	360	17,4
31	758	MAS5	838	11405	AstrocOptNerv_2h_60HgPress_r006	0	0	0	232		0	1	44302	3812	0	0	12	1041	30,3
31	758	MAS5	839	11403	AstrocOptNerv_2h_60HgPress_r007	0	0	0	232		0	1	45781	3710	0	0	11	299	11,4
31	758	MAS5	840	11402	AstrocOptNerv_2h_60HgPress_r008	0	0	0	232		0	2	58117	3718	0	0	13	1118	34,1
31	758	MAS5	841	11401	AstrocOptNerv_2h_AmbPress_r001	1	0	0	233	133	0	2	94136	3972	0	0	13	721	18,8
31	758	MAS5	842	11400	AstrocOptNerv_2h_AmbPress_r002	1	0	0	233	133	0	0	67795	4056	0	0	14	113	5
31	758	MAS5	843	11399	AstrocOptNerv_2h_AmbPress_r003	0	0	0	233		0	1	116579	3768	0	0	11	176	10,8
31	758	MAS5	844	11398	AstrocOptNerv_2h_AmbPress_r004	0	0	0	233		0	2	42709	3835	0	0	11	307	11,6
31	758	MAS5	845	11397	AstrocOptNerv_2h_AmbPress_r005	0	0	0	233		0	0	41424	3668	0	0	10	291	13,7
31	758	MAS5	846	11396	AstrocOptNerv_2h_AmbPress_r006	0	0	0	233		0	0	41332	3759	0	0	14	607	18,5
31	758	MAS5	847	11395	AstrocOptNerv_2h_AmbPress_r007	0	0	0	233		0	1	66435	3772	0	0	10	315	13,3
31	758	MAS5	848	11394	AstrocOptNerv_2h_AmbPress_r008	0	0	0	233		0	2	53883	3832	0	0	11	103	5,9
31	758	MAS5	849	11426	AstrocOptNerv_48h_60HgPress_r001	0	0	0	234		0	1	38232	3739	0	0	10	1045	31,2
31	758	MAS5	850	11425	AstrocOptNerv_48h_60HgPress_r002	0	0	0	234		0	1	40461	3807	0	0	10	375	14,7
31	758	MAS5	851	11424	AstrocOptNerv_48h_60HgPress_r003	0	0	0	234		0	1	33754	3936	0	0	12	280	9,6
31	758	MAS5	852	11423	AstrocOptNerv_48h_60HgPress_r004	1	0	0	234	134	0	1	52801	4174	0	0	14	303	8,5
31	758	MAS5	853	11422	AstrocOptNerv_48h_60HgPress_r005	1	0	0	234	134	0	1	50094	3950	0	0	12	213	7,8
31	758	MAS5	854	11420	AstrocOptNerv_48h_AmbPress_r001	1	0	0	235	135	0	1	31229	3867	0	0	11	242	8,8
31	758	MAS5	855	11419	AstrocOptNerv_48h_AmbPress_r002	1	0	0	235	135	0	2	38899	3970	0	0	14	1124	25,9
31	758	MAS5	856	11418	AstrocOptNerv_48h_AmbPress_r003	0	0	0	235		0	1	42135	3881	0	0	13	181	9,7
31	758	MAS5	857	11417	AstrocOptNerv_48h_AmbPress_r004	0	0	0	235		0	2	54778	3810	0	0	11	847	26,5
31	758	MAS5	858	11416	AstrocOptNerv_48h_AmbPress_r005	0	0	0	235		0	1	58018	3565	0	0	9	768	30,6
32	1004	MAS5	859	15832	MuscQuadric_C_r001	0	0	0	236		25	0	7389	10185	0	0	74	1711	3,7
32	1004	MAS5	860	15831	MuscQuadric_C_r002	0	0	0	236		0	2	251861	3301	0	0	8	503	51,7
32	1004	MAS5	861	15830	MuscQuadric_C_r003	0	0	0	236		0	1	196927	3334	0	0	9	1241	63,3
32	1004	MAS5	862	15829	MuscQuadric_C_r004	0	0	0	236		0	3	168855	3542	0	0	9	525	29
32	1004	MAS5	863	15828	MuscQuadric_C_r005	0	0	0	236		0	3	292791	3564	0	0	10	879	46,1
32	1004	MAS5	864	15827	MuscQuadric_C_r006	0	0	0	236		0	4	156014	3473	0	0	9	1288	65,6
32	1004	MAS5	865	15826	MuscQuadric_C_r007	0	0	0	236		0	2	205439	3454	0	0	9	1346	67
32	1004	MAS5	866	15825	MuscQuadric_C_r008	0	0	0	236		0	2	120994	3430	0	0	8	734	35
32	1004	MAS5	867	15824	MuscQuadric_C_r009	0	0	0	236		0	1	149633	3366	0	0	8	1346	66,7
32	1004	MAS5	868	15823	MuscQuadric_C_r010	0	0	0	236		0	2	304536	3548	0	0	10	559	32,2
32	1004	MAS5	869	15822	MuscQuadric_C_r011	0	0	0	236		0	1	121694	3374	0	0	9	441	28,3
32	1004	MAS5	870	15807	MuscQuadric_C_r012	0	0	0	236		0	3	176161	3263	0	0	7	1113	65,8
32	1004	MAS5	871	15844	MuscQuadric_DMD_r001	0	0	0	237		0	1	189788	3302	0	0	9	1331	84,3
32	1004	MAS5	872	15843	MuscQuadric_DMD_r002	0	0	0	237		0	2	201177	3321	0	0	9	1630	93,2
32	1004	MAS5	873	15842	MuscQuadric_DMD_r003	0	0	0	237		0	0	165887	3264	0	0	9	2642	138,9
32	1004	MAS5	874	15841	MuscQuadric_DMD_r004	0	0	0	237		0	3	168733	3122	0	0	7	1149	83,1
32	1004	MAS5	875	15840	MuscQuadric_DMD_r005	0	0	0	237		0	1	204042	3346	0	0	9	899	47,5
32	1004	MAS5	876	15839	MuscQuadric_DMD_r006	0	0	0	237		0	3	265172	3171	0	0	8	801	45
32	1004	MAS5	877	15838	MuscQuadric_DMD_r007	1	1	1	237	136	0	2	136926	3378	0	0	7	964	51,1
32	1004	MAS5	878	15837	MuscQuadric_DMD_r008	1	1	1	237	136	0	1	143778	3676	0	0	12	739	25,9
32	1004	MAS5	879	15836	MuscQuadric_DMD_r009	0	0	0	237		0	1	187156	3403	0	0	8	1552	70
32	1004	MAS5	880	15835	MuscQuadric_DMD_r010	0	0	0	237		0	1	180870	3239	0	0	7	501	37,1
32	1004	MAS5	881	15834	MuscQuadric_DMD_r011	0	0	0	237		0	2	247707	3154	0	0	7	297	27,4
32	1004	MAS5	882	15833	MuscQuadric_DMD_r012	0	0	0	237		0	0	213785	3182	0	0	8	689	40,6
						136	71	37
						23	15	13

## Sheet: HS U133 EXP
exp rank	GSE	exp name	# biol cond	# point	sel1	sel2	sel nr
1	362	Normal human muscle	2	16	1	1	1
2	473	Asthma and atopy (CD4+ lymphocytes)	5	29	1	1	1
3	474	Obesity and fatty acid oxidation (skeletal muscle)	3	24	1	1	1
4	475	Diaphragm muscle : signaling mechanisms for fast=>slow fiber transformation	2	4	1	1	1
5	430	Effect of left ventricular assist device support on congestive heart failure patients	2	14	1	1	1
6	409	IMR-90 cells: Tissue Culture Polystyrene Time Course	14	32	1	0	0
7	674	Normal Muscle - Female , Effect of Age	2	15	1	1	0
8	609	SCID vs Normal Thymocyte Comparisons A	2	2	0	0	0
9	685	DACH1 inhibits TGF-beta signaling through binding Smad4	3	9	1	1	0
10	593	Uterine Fibroid and Normal Myometrial Expression Profiles- U133 Arrays	2	10	1	1	1
11	620	PBA action in cystic fibrosis	3	11	1	1	1
12	781	Normal and Renal Cell Carcinoma Kidney Tissue	2	18	1	1	1
13	567	Essential Thrombocythemia (ET) vs Normal (baseline) Megakaryocytes	2	2	0	0	0
14	873	Muscle, normal extraocular	2	5	1	1	0
15	846	hormone-sensitive LNCaP prostate cancer cells	14	17	1	1	0
16	939	Osteopontin transfection	2	2	0	0	0
17	974	Left ventricular apex samples	6	38	1	1	1
18	994	Smoking induced changes in airway transcriptome	3	75	1	1	1
19	1000	Osteosarcoma TE85 cell tissue culture study	10	10	0	0	0
20	590	USF1 haplotype comparison	2	10	1	1	1
21	1133	Collection of tissues	79	158	1	1	1
22	1147	Sex Specific Transciption in Human Hypothalamus	2	23	1	1	0
23	907	Monkey extraocular muscle and its layers	4	8	1	1	1
24	1152	Inflammatory bowel disease	5	6	0	0	0
					137	126	84
					19	18	13

## Sheet: HS U133 BIOL
exp rank	GSE	biolcond rank	biolcond name	sel1 A	sel2 A	sel nr A		couple in A
1	362	1	MuscVasLat_M_21-27Y	1	1	1	1	[7,8]
1	362	2	MuscVasLat_M_67-75Y	1	1	0	0	[14,15]
2	473	3	LymphoT_CD4+_Atopy_MildAsthma_MildAsthma	1	1	1	1	[17,29]
2	473	4	LymphoT_CD4+_Atopy_SevAsthma_SevAsthma	1	1	0	0	[31,33]
2	473	5	LymphoT_CD4+_Atopy_NoAsthma_NoAsthma	1	1	0	0	[37,38]
2	473	6	LymphoT_CD4+_NoAtopy_MildAsthma_MildAsthma	1	1	0	0	[40,41]
2	473	7	LymphoT_CD4+_NoAtopy_NoAsthma_NoAsthma	1	1	0	0	[43,44]
3	474	8	MuscSkel_MorbObese	1	1	1	1	[50,52]
3	474	9	MuscSkel_Obese	1	1	0	0	[60,61]
3	474	10	MuscSkel_NoObese	1	1	0	0	[64,65]
4	475	11	MuscDiaph_CObstPulmD	0	0	0	0
4	475	12	MuscDiaph_C	1	1	1	1	[71,73]
5	430	13	Heart_PstLVADsup	1	1	1	1	[77,78]
5	430	14	Heart_BfLVADsup	1	1	1	1	[82,84]
6	409	15	Fibro_01h_Mesh	1	0	0	0	[89,90]
6	409	16	Fibro_01h_PolystDish	0	0	0	0
6	409	17	Fibro_02h_Mesh	1	0	0	0	[92,93]
6	409	18	Fibro_02h_PolystDish	1	0	0	0	[94,95]
6	409	19	Fibro_04h_Mesh	1	0	0	0	[97,98]
6	409	20	Fibro_04h_PolystDish	1	0	0	0	[99,100]
6	409	21	Fibro_08h_Mesh	1	0	0	0	[104,105]
6	409	22	Fibro_08h_PolystDish	1	0	0	0	[106,107]
6	409	23	Fibro_12h_Mesh	1	0	0	0	[109,110]
6	409	24	Fibro_12h_PolystDish	1	0	0	0	[111,112]
6	409	25	Fibro_24h_Mesh	1	0	0	0	[114,115]
6	409	26	Fibro_24h_PolystDish	0	0	0	0
6	409	27	Fibro_48h_Mesh	1	0	0	0	[117,118]
6	409	28	Fibro_48h_PolystDish	0	0	0	0
7	674	29	MuscVastL_20-29Y	1	1	0	0	[122,123]
7	674	30	MuscVastL_65-71Y	1	1	0	0	[127,129]
8	609	31	Thymocyte_C_01	0	0	0	0
8	609	32	Thymocyte_SCID_01	0	0	0	0
9	685	33	Breast_00h	1	1	0	1	[137,139]
9	685	34	Breast_18h	1	1	0	0	[140,141]
9	685	35	Breast_36h	1	1	0	0	[143,145]
10	593	36	Endomet_C	1	1	1	1	[149,150]
10	593	37	Endomet_Leimyoma	1	1	1	1	[152,153]
11	620	38	EpithBronch_IB3-1_00h	1	1	1	0	[158,160]
11	620	39	EpithBronch_IB3-1_12h	1	1	0	0	[161,163]
11	620	40	EpithBronch_IB3-1_24h	1	1	0	1	[164,166]
12	781	41	Kidney_C	1	1	1	1	[172,173]
12	781	42	Kidney_RCC	1	1	1	1	[176,182]
13	567	43	Megakaryoc_C	0	0	0	0
13	567	44	Megakaryoc_ET	0	0	0	0
14	873	45	MuscExtOcc_02	1	1	0	1	[187,188]
14	873	46	MuscQuadFem	1	1	0	1	[189,190]
15	846	47	PostateCanC_AR-express_Bicalut_10uM	0	0	0	0
15	846	48	PostateCanC_AR-express_R1881_10pM	0	0	0	0
15	846	49	PostateCanC_AR-express_R1881_270pM	0	0	0	0
15	846	50	PostateCanC_AR-express_R1881_30pM	0	0	0	0
15	846	51	PostateCanC_AR-express_R1881_810pM	0	0	0	0
15	846	52	PostateCanC_AR-express_R1881_90pM	0	0	0	0
15	846	53	PostateCanC_AR-express_Vehicle_N/A	1	1	0	1	[198,199]
15	846	54	PostateCanC_CLNCaP_Bicalut_10uM	1	1	0	0	[200,201]
15	846	55	PostateCanC_CLNCaP_R1881_10pM	0	0	0	0
15	846	56	PostateCanC_CLNCaP_R1881_270pM	0	0	0	0
15	846	57	PostateCanC_CLNCaP_R1881_30pM	0	0	0	0
15	846	58	PostateCanC_CLNCaP_R1881_810pM	0	0	0	0
15	846	59	PostateCanC_CLNCaP_R1881_90pM	0	0	0	0
15	846	60	PostateCanC_CLNCaP_Vehicle_N/A	1	1	0	0	[207,208]
16	939	61	BreastCarcC_21NT/OPbi	0	0	0	0
16	939	62	BreastCarcC_21NTCi	0	0	0	0
17	974	63	HeartLV_AcMyocInf_PostImplan	1	1	1	1	[213,215]
17	974	64	HeartLV_AcMyocInf_PreImplan	1	1	1	1	[217,219]
17	974	65	HeartLV_Ischemic_PostImplan	1	1	0	0	[224,227]
17	974	66	HeartLV_Ischemic_PreImplan	1	1	1	1	[230,231]
17	974	67	HeartLV_NonIschem_PostImplan	1	1	0	0	[236,239]
17	974	68	HeartLV_NonIschem_PreImplan	1	1	0	0	[242,248]
18	994	69	EpithAirW_CurrSmok	1	1	1	1	[264,265]
18	994	70	EpithAirW_FormerSmok	1	1	0	0	[285,287]
18	994	71	EpithAirW_NeverSmok	1	1	0	0	[311,312]
19	1000	72	OsteosarcC_06h_AminoTerm	0	0	0	0
19	1000	73	OsteosarcC_06h_Aspartate	0	0	0	0
19	1000	74	OsteosarcC_06h_Glutamate	0	0	0	0
19	1000	75	OsteosarcC_06h_Polystyren	0	0	0	0
19	1000	76	OsteosarcC_06h_Serine	0	0	0	0
19	1000	77	OsteosarcC_32h_AminoTerm	0	0	0	0
19	1000	78	OsteosarcC_32h_Aspartate	0	0	0	0
19	1000	79	OsteosarcC_32h_Glutamate	0	0	0	0
19	1000	80	OsteosarcC_32h_Polystyren	0	0	0	0
19	1000	81	OsteosarcC_32h_Serine	0	0	0	0
20	590	82	Skin_AdiposT_USF1Protec	1	1	1	1	[334,335]
20	590	83	Skin_AdiposT_USF1Suscep	1	1	1	1	[341,342]
21	1133	84	Adipocyte	1	1	1	1	[344,345]
21	1133	85	AdrenCort	1	1	1	1	[346,347]
21	1133	86	AdrenGland_03	1	1	1	1	[348,349]
21	1133	87	Amygdala_03	1	1	1	1	[350,351]
21	1133	88	Appendix	1	1	1	1	[352,353]
21	1133	89	AtrioVentN	1	1	1	1	[354,355]
21	1133	90	BMCD105	1	1	1	1	[356,357]
21	1133	91	BMCD33myel	1	1	1	1	[358,359]
21	1133	92	BMCD34	1	1	1	1	[360,361]
21	1133	93	BMCD71eryt	1	1	1	1	[362,363]
21	1133	94	BoneMar_02	1	1	1	1	[364,365]
21	1133	95	Bronchial	1	1	1	1	[366,367]
21	1133	96	CMLK562	1	1	1	1	[368,369]
21	1133	97	CardMyocyt	1	1	1	1	[370,371]
21	1133	98	CaudateNuc_02	1	1	1	1	[372,373]
21	1133	99	CerebPed	1	1	1	1	[374,375]
21	1133	100	Cerebellum_03	1	1	0	0	[376,377]
21	1133	101	CiliaryGan	1	1	1	1	[378,379]
21	1133	102	CingulCort	1	1	0	0	[380,381]
21	1133	103	ColRecCarc	1	1	1	1	[382,383]
21	1133	104	DorsRootG_02	1	1	0	0	[384,385]
21	1133	105	FetalBrain_02	1	1	1	1	[386,387]
21	1133	106	FetalLiver_02	1	1	1	1	[388,389]
21	1133	107	FetalLung	1	1	1	1	[390,391]
21	1133	108	FetalThyr	1	1	1	1	[392,393]
21	1133	109	GlobusPall	1	1	1	1	[394,395]
21	1133	110	Heart_03	1	1	1	1	[396,397]
21	1133	111	Hypothal_02	1	1	1	1	[398,399]
21	1133	112	Kidney_03	1	1	1	1	[400,401]
21	1133	113	LeukHL60	1	1	1	1	[402,403]
21	1133	114	LeukMolt4	1	1	1	1	[404,405]
21	1133	115	Liver_04	1	1	1	1	[406,407]
21	1133	116	Lung_03	1	1	1	1	[408,409]
21	1133	117	LymphDaudi	1	1	1	1	[410,411]
21	1133	118	LymphNode_02	1	1	1	1	[412,413]
21	1133	119	LymphRaji	1	1	1	1	[414,415]
21	1133	120	Lymphoblast_721-B	1	1	1	1	[416,417]
21	1133	121	MedullaObl	1	1	0	0	[418,419]
21	1133	122	MuscSkel_02	1	1	1	1	[420,421]
21	1133	123	OccipLobe	1	1	0	0	[422,423]
21	1133	124	OlfactBulb_02	1	1	1	1	[424,425]
21	1133	125	Ovary_02	1	1	1	1	[426,427]
21	1133	126	PBBDCA4	1	1	1	1	[428,429]
21	1133	127	PBCD14mono	1	1	1	1	[430,431]
21	1133	128	PBCD19Bc	1	1	1	1	[432,433]
21	1133	129	PBCD4Tc	1	1	1	1	[434,435]
21	1133	130	PBCD56NKc	1	1	1	1	[436,437]
21	1133	131	PBCD8Tc	1	1	0	0	[438,439]
21	1133	132	Pancreas_02	1	1	1	1	[440,441]
21	1133	133	Pancreatic	1	1	1	1	[442,443]
21	1133	134	ParietLobe	1	1	0	0	[444,445]
21	1133	135	Pituitary	1	1	1	1	[446,447]
21	1133	136	Placenta_03	1	1	1	1	[448,449]
21	1133	137	Pons	1	1	1	1	[450,451]
21	1133	138	PrefrCort	1	1	1	1	[452,453]
21	1133	139	Prostate_03	1	1	1	1	[454,455]
21	1133	140	SalivGland_03	1	1	1	1	[456,457]
21	1133	141	Skin	1	1	1	1	[458,459]
21	1133	142	SmoothMusc	1	1	0	0	[460,461]
21	1133	143	SpinCord_02	1	1	1	1	[462,463]
21	1133	144	SubThalNuc	1	1	1	1	[464,465]
21	1133	145	SupCervGan	1	1	1	1	[466,467]
21	1133	146	TempLobe	1	1	1	1	[468,469]
21	1133	147	TestGermc	1	1	1	1	[470,471]
21	1133	148	TestInters	1	1	0	0	[472,473]
21	1133	149	TestLeydig	1	1	0	0	[474,475]
21	1133	150	TestSemTub	1	1	0	0	[476,477]
21	1133	151	Testis_03	1	1	0	0	[478,479]
21	1133	152	Thalamus_02	1	1	1	1	[480,481]
21	1133	153	Thymus_03	1	1	1	1	[482,483]
21	1133	154	Thyroid_03	1	1	1	1	[484,485]
21	1133	155	Tongue	1	1	1	1	[486,487]
21	1133	156	Tonsil	1	1	1	1	[488,489]
21	1133	157	Trachea_03	1	1	1	1	[490,491]
21	1133	158	TrigemGan	1	1	0	0	[492,493]
21	1133	159	UtCorpus	1	1	1	1	[494,495]
21	1133	160	Uterus_03	1	1	0	0	[496,497]
21	1133	161	WholeBlood	1	1	1	1	[498,499]
21	1133	162	WholeBrain_02	1	1	1	1	[500,501]
22	1147	163	Hypothal_F	1	1	0	0	[509,510]
22	1147	164	Hypothal_M	1	1	0	0	[519,520]
23	907	165	MuscExtOccGlobLay	1	1	1	1	[525,526]
23	907	166	MuscExtOccLatRect	1	1	1	1	[527,528]
23	907	167	MuscExtOccMedRect	1	1	0	0	[529,530]
23	907	168	MuscExtOccOrbLay	1	1	0	0	[531,532]
24	1152	169	Colon_C	0	0	0	0
24	1152	170	Colon_CrohnsDis	0	0	0	0
24	1152	171	Colon_UlcerColit	0	0	0	0
24	1152	172	Ileum_C	0	0	0	0
24	1152	173	Ileum_CrohnsDis	0	0	0	0
				137	126	84	88
				19	18	13

## Sheet: HS U133 POINT
exp rank	GSE	soft	point rank	GSM	point name	sel1	sel2	nr	biolcond rank	# absent	#min(signal)	#max(signal)	#diff=0	#signal=0	#signal<0	longest run	#signal<run	#run
1	362	MAS5	1	5254	MuscVasLat_M_21-27Y_r001	0	0	0	1	68	1	91279	12670	0	0	28	1331	21,7
1	362	MAS5	2	5255	MuscVasLat_M_21-27Y_r002	0	0	0	1	68	0	75503	12956	0	0	21	979	15,5
1	362	MAS5	3	5256	MuscVasLat_M_21-27Y_r003	0	0	0	1	68	3	92814	12601	0	0	19	1362	25
1	362	MAS5	4	5257	MuscVasLat_M_21-27Y_r004	0	0	0	1	68	2	80579	12609	0	0	22	765	15,9
1	362	MAS5	5	5258	MuscVasLat_M_21-27Y_r005	0	0	0	1	68	3	69531	12783	0	0	22	1236	22,8
1	362	MAS5	6	5259	MuscVasLat_M_21-27Y_r006	0	0	0	1	68	2	66716	12685	0	0	22	1900	25,6
1	362	MAS5	7	5260	MuscVasLat_M_21-27Y_r007	1	1	1	1	68	1	68465	12867	0	0	23	1274	16,9
1	362	MAS5	8	5261	MuscVasLat_M_21-27Y_r008	1	1	1	1	68	1	65828	12892	0	0	23	943	13,1
1	362	MAS5	9	5262	MuscVasLat_M_67-75Y_r001	0	0	0	2	68	2	81424	12775	0	0	25	1592	19,6
1	362	MAS5	10	5263	MuscVasLat_M_67-75Y_r002	0	0	0	2	68	2	76218	12849	0	0	20	2080	23,4
1	362	MAS5	11	5264	MuscVasLat_M_67-75Y_r003	0	0	0	2	68	1	73004	12933	0	0	23	1584	17,4
1	362	MAS5	12	5265	MuscVasLat_M_67-75Y_r004	0	0	0	2	68	2	56623	12807	0	0	24	598	12,1
1	362	MAS5	13	5266	MuscVasLat_M_67-75Y_r005	0	0	0	2	68	1	64194	12894	0	0	23	1587	19,1
1	362	MAS5	14	5268	MuscVasLat_M_67-75Y_r006	1	1	0	2	68	1	69938	12825	0	0	27	1914	21,3
1	362	MAS5	15	5270	MuscVasLat_M_67-75Y_r007	1	1	0	2	68	1	60623	12925	0	0	26	1021	12
1	362	MAS5	16	5271	MuscVasLat_M_67-75Y_r008	0	0	0	2	68	2	71691	12900	0	0	19	1710	21,8
2	473	mas5	17	3921	LymphoT_CD4+_Atopy_MildAsthma_MildAsthma_r001	1	1	1	3	0	0	14994	2463	0	0	8	1095	17,2
2	473	mas5	18	3923	LymphoT_CD4+_Atopy_MildAsthma_MildAsthma_r002	0	0	0	3	0	0	15688	2570	0	0	6	1524	21,3
2	473	mas5	19	3925	LymphoT_CD4+_Atopy_MildAsthma_MildAsthma_r003	0	0	0	3	0	1	25536	2107	0	0	6	1402	28
2	473	mas5	20	3927	LymphoT_CD4+_Atopy_MildAsthma_MildAsthma_r004	0	0	0	3	0	1	47081	2416	0	0	5	1090	18,3
2	473	mas5	21	3929	LymphoT_CD4+_Atopy_MildAsthma_MildAsthma_r005	0	0	0	3	0	1	23898	2178	0	0	6	1546	28,5
2	473	mas5	22	3931	LymphoT_CD4+_Atopy_MildAsthma_MildAsthma_r006	0	0	0	3	0	1	34009	2584	0	0	6	2001	26,1
2	473	mas5	23	3933	LymphoT_CD4+_Atopy_MildAsthma_MildAsthma_r007	0	0	0	3	0	1	25821	2783	0	0	8	926	13,3
2	473	mas5	24	3935	LymphoT_CD4+_Atopy_MildAsthma_MildAsthma_r008	0	0	0	3	0	0	31249	2313	0	0	5	838	18,3
2	473	mas5	25	3937	LymphoT_CD4+_Atopy_MildAsthma_MildAsthma_r009	0	0	0	3	0	1	17407	2469	0	0	7	804	15,1
2	473	mas5	26	3939	LymphoT_CD4+_Atopy_MildAsthma_MildAsthma_r010	0	0	0	3	0	0	13454	2245	0	0	6	383	12,5
2	473	mas5	27	3941	LymphoT_CD4+_Atopy_MildAsthma_MildAsthma_r011	0	0	0	3	0	0	19775	2464	0	0	5	635	11,8
2	473	mas5	28	3943	LymphoT_CD4+_Atopy_MildAsthma_MildAsthma_r012	0	0	0	3	0	0	16623	2126	0	0	5	1172	24,9
2	473	mas5	29	3945	LymphoT_CD4+_Atopy_MildAsthma_MildAsthma_r013	1	1	1	3	0	0	15330	2733	0	0	5	417	8,3
2	473	mas5	30	3951	LymphoT_CD4+_Atopy_SevAsthma_SevAsthma_r001	0	0	0	4	0	2	37287	2568	0	0	6	1127	20,4
2	473	mas5	31	3953	LymphoT_CD4+_Atopy_SevAsthma_SevAsthma_r002	1	1	0	4	0	1	15981	2232	0	0	5	406	12,4
2	473	mas5	32	3955	LymphoT_CD4+_Atopy_SevAsthma_SevAsthma_r003	0	0	0	4	0	0	11441	2284	0	0	5	1319	23,1
2	473	mas5	33	3957	LymphoT_CD4+_Atopy_SevAsthma_SevAsthma_r004	1	1	0	4	0	0	24411	2165	0	0	6	1599	30,9
2	473	mas5	34	3959	LymphoT_CD4+_Atopy_SevAsthma_SevAsthma_r005	0	0	0	4	0	1	47720	2452	0	0	7	1029	17,9
2	473	mas5	35	3961	LymphoT_CD4+_Atopy_NoAsthma_NoAsthma_r001	0	0	0	5	0	1	21363	2273	0	0	7	3275	54,7
2	473	mas5	36	3963	LymphoT_CD4+_Atopy_NoAsthma_NoAsthma_r002	0	0	0	5	0	0	33884	2573	0	0	5	282	8,7
2	473	mas5	37	3965	LymphoT_CD4+_Atopy_NoAsthma_NoAsthma_r003	1	1	0	5	0	2	40996	2728	0	0	6	1546	19,7
2	473	mas5	38	3967	LymphoT_CD4+_Atopy_NoAsthma_NoAsthma_r004	1	1	0	5	0	1	22627	2337	0	0	6	628	14,2
2	473	mas5	39	3969	LymphoT_CD4+_Atopy_NoAsthma_NoAsthma_r005	0	0	0	5	0	0	17021	2436	0	0	6	601	13,7
2	473	mas5	40	3947	LymphoT_CD4+_NoAtopy_MildAsthma_MildAsthma_r001	1	1	0	6	0	1	27637	2405	0	0	6	913	16,7
2	473	mas5	41	3949	LymphoT_CD4+_NoAtopy_MildAsthma_MildAsthma_r002	1	1	0	6	0	1	25953	2369	0	0	6	2187	32,2
2	473	mas5	42	3971	LymphoT_CD4+_NoAtopy_NoAsthma_NoAsthma_r001	0	0	0	7	0	1	26783	2519	0	0	6	870	16,4
2	473	mas5	43	3973	LymphoT_CD4+_NoAtopy_NoAsthma_NoAsthma_r002	1	1	0	7	0	1	31336	2435	0	0	6	2369	34,6
2	473	mas5	44	3975	LymphoT_CD4+_NoAtopy_NoAsthma_NoAsthma_r003	1	1	0	7	0	1	36699	2442	0	0	5	456	13,3
2	473	mas5	45	3977	LymphoT_CD4+_NoAtopy_NoAsthma_NoAsthma_r004	0	0	0	7	0	0	14887	2251	0	0	5	817	18,7
3	474	mas5	46	3979	MuscSkel_MorbObese_r001	0	0	0	8	0	1	24820	2417	0	0	6	1995	31,8
3	474	mas5	47	3980	MuscSkel_MorbObese_r002	0	0	0	8	0	0	21836	2306	0	0	5	613	16
3	474	mas5	48	3981	MuscSkel_MorbObese_r003	0	0	0	8	0	0	23881	2355	0	0	5	1011	22,1
3	474	mas5	49	3982	MuscSkel_MorbObese_r004	0	0	0	8	0	0	14170	2174	0	0	6	573	16,9
3	474	mas5	50	3983	MuscSkel_MorbObese_r005	1	1	1	8	0	0	15818	2364	0	0	5	1667	27
3	474	mas5	51	3984	MuscSkel_MorbObese_r006	0	0	0	8	0	0	14450	2218	0	0	5	495	14,7
3	474	mas5	52	3985	MuscSkel_MorbObese_r007	1	1	1	8	0	0	17291	2309	0	0	5	990	21,9
3	474	mas5	53	3986	MuscSkel_MorbObese_r008	0	0	0	8	0	0	17869	2299	0	0	5	1544	27,4
3	474	mas5	54	3995	MuscSkel_Obese_r001	0	0	0	9	0	0	25839	2391	0	0	6	1993	30,9
3	474	mas5	55	3996	MuscSkel_Obese_r002	0	0	0	9	0	3	24657	2092	0	0	6	249	15,1
3	474	mas5	56	3997	MuscSkel_Obese_r003	0	0	0	9	0	1	17884	2262	0	0	5	1119	27,3
3	474	mas5	57	3998	MuscSkel_Obese_r004	0	0	0	9	0	0	15904	2192	0	0	5	2986	52,3
3	474	mas5	58	3999	MuscSkel_Obese_r005	0	0	0	9	0	0	16102	2181	0	0	4	763	23,7
3	474	mas5	59	4000	MuscSkel_Obese_r006	0	0	0	9	0	0	14628	2291	0	0	6	418	14,7
3	474	mas5	60	4001	MuscSkel_Obese_r007	1	1	0	9	0	0	15800	2301	0	0	6	423	13,7
3	474	mas5	61	4002	MuscSkel_Obese_r008	1	1	0	9	0	1	17686	2164	0	0	5	624	16,4
3	474	mas5	62	3987	MuscSkel_NoObese_r001	0	0	0	10	0	1	29950	2498	0	0	6	863	16,1
3	474	mas5	63	3988	MuscSkel_NoObese_r002	0	0	0	10	0	1	35800	2295	0	0	5	988	29,9
3	474	mas5	64	3989	MuscSkel_NoObese_r003	1	1	0	10	0	0	21844	2171	0	0	5	2187	41,5
3	474	mas5	65	3990	MuscSkel_NoObese_r004	1	1	0	10	0	0	24485	2276	0	0	5	359	13,5
3	474	mas5	66	3991	MuscSkel_NoObese_r005	0	0	0	10	0	0	26039	2293	0	0	5	778	18
3	474	mas5	67	3992	MuscSkel_NoObese_r006	0	0	0	10	0	0	24041	2339	0	0	6	983	20,2
3	474	mas5	68	3993	MuscSkel_NoObese_r007	0	0	0	10	0	3	26888	2364	0	0	6	2215	37,5
3	474	mas5	69	3994	MuscSkel_NoObese_r008	0	0	0	10	0	0	15031	2323	0	0	5	201	9,4
4	475	mas5	70	4003	MuscDiaph_CObstPulmD	0	0	0	11	0	0	13297	7243	0	0	11	1517	7,3
4	475	mas5	71	4004	MuscDiaph_C_r001	1	1	1	12	0	1	14879	7293	0	0	10	930	5,5
4	475	mas5	72	4005	MuscDiaph_C_r002	0	0	0	12	0	0	17395	6754	0	0	10	2929	14,3
4	475	mas5	73	4006	MuscDiaph_C_r003	1	1	1	12	0	0	15900	7182	0	0	9	392	3,2
5	430	MAS5	74	6541	Heart_PstLVADsup_r001	0	0	0	13	0	0	10331	17790	0	0	96	1452	2,5
5	430	MAS5	75	6543	Heart_PstLVADsup_r002	0	0	0	13	0	0	11454	16133	0	0	60	692	2,6
5	430	MAS5	76	6546	Heart_PstLVADsup_r003	0	0	0	13	0	0	12782	16822	0	0	73	769	2,3
5	430	MAS5	77	6548	Heart_PstLVADsup_r004	1	1	1	13	0	0	10838	16792	0	0	84	1161	2,5
5	430	MAS5	78	6550	Heart_PstLVADsup_r005	1	1	1	13	0	0	7929	17540	0	0	115	1041	1,6
5	430	MAS5	79	6552	Heart_PstLVADsup_r006	0	0	0	13	0	0	9755	16482	0	0	66	1323	4,8
5	430	MAS5	80	6554	Heart_PstLVADsup_r007	0	0	0	13	0	0	6353	18416	0	0	103	1223	2,7
5	430	MAS5	81	6540	Heart_BfLVADsup_r001	0	0	0	14	0	0	8404	17779	0	0	97	874	1,7
5	430	MAS5	82	6542	Heart_BfLVADsup_r002	1	1	1	14	0	0	11053	16163	0	0	42	2041	8
5	430	MAS5	83	6545	Heart_BfLVADsup_r003	0	0	0	14	0	0	9599	16762	0	0	75	1087	2,8
5	430	MAS5	84	6547	Heart_BfLVADsup_r004	1	1	1	14	0	0	9393	16816	0	0	74	1815	4,2
5	430	MAS5	85	6549	Heart_BfLVADsup_r005	0	0	0	14	0	0	7770	17503	0	0	117	659	1,2
5	430	MAS5	86	6551	Heart_BfLVADsup_r006	0	0	0	14	0	0	7763	16505	0	0	52	1478	6,1
5	430	MAS5	87	6553	Heart_BfLVADsup_r007	0	0	0	14	0	0	6353	18416	0	0	103	1223	2,7
6	409	RMA	88	6043	Fibro_01h_Mesh_r001	0	0	0	15	0	13	23021	5472	0	0	17	6361	68,4
6	409	RMA	89	6044	Fibro_01h_Mesh_r002	1	0	0	15	0	13	19035	4996	0	0	7	438	17,7
6	409	RMA	90	6045	Fibro_01h_Mesh_r003	1	0	0	15	0	12	19746	4921	0	0	7	925	20,1
6	409	RMA	91	6046	Fibro_01h_PolystDish	0	0	0	16	0	13	19724	5412	0	0	16	4898	50,9
6	409	RMA	92	6050	Fibro_02h_Mesh_r001	1	0	0	17	0	13	22612	5436	0	0	15	1387	24,7
6	409	RMA	93	6051	Fibro_02h_Mesh_r002	1	0	0	17	0	12	19955	4827	0	0	7	1322	22,9
6	409	RMA	94	6052	Fibro_02h_PolystDish_r001	1	0	0	18	0	13	21083	5321	0	0	12	8422	92,8
6	409	RMA	95	6053	Fibro_02h_PolystDish_r002	1	0	0	18	0	12	18403	5064	0	0	10	1140	21,3
6	409	RMA	96	6057	Fibro_04h_Mesh_r001	0	0	0	19	0	13	19183	5410	0	0	18	7927	88,5
6	409	RMA	97	6058	Fibro_04h_Mesh_r002	1	0	0	19	0	12	19492	5038	0	0	7	2514	30,6
6	409	RMA	98	6059	Fibro_04h_Mesh_r003	1	0	0	19	0	12	19500	4867	0	0	8	1393	23,1
6	409	RMA	99	6060	Fibro_04h_PolystDish_r001	1	0	0	20	0	13	19495	5421	0	0	17	9742	109,7
6	409	RMA	100	6061	Fibro_04h_PolystDish_r002	1	0	0	20	0	12	19686	5055	0	0	8	2548	29,7
6	409	RMA	101	6062	Fibro_04h_PolystDish_r003	0	0	0	20	0	14	20093	5124	0	0	13	4093	51,9
6	409	RMA	102	6064	Fibro_08h_Mesh_r001	0	0	0	21	0	13	22096	5441	0	0	21	3474	42,2
6	409	RMA	103	6065	Fibro_08h_Mesh_r002	0	0	0	21	0	13	19986	5388	0	0	19	6138	64,4
6	409	RMA	104	6066	Fibro_08h_Mesh_r003	1	0	0	21	0	13	20045	4782	0	0	7	4242	46,5
6	409	RMA	105	6067	Fibro_08h_Mesh_r004	1	0	0	21	0	13	18866	4971	0	0	8	3547	38,3
6	409	RMA	106	6068	Fibro_08h_PolystDish_r001	1	0	0	22	0	12	19298	5092	0	0	9	1539	23,1
6	409	RMA	107	6069	Fibro_08h_PolystDish_r002	1	0	0	22	0	12	19007	5042	0	0	9	3103	34,4
6	409	RMA	108	6037	Fibro_12h_Mesh_r001	0	0	0	23	0	13	21551	5377	0	0	18	8839	104,5
6	409	RMA	109	6038	Fibro_12h_Mesh_r002	1	0	0	23	0	14	17637	5551	0	0	26	7068	78,7
6	409	RMA	110	6039	Fibro_12h_Mesh_r003	1	0	0	23	0	13	20101	4827	0	0	7	2342	30,1
6	409	RMA	111	6040	Fibro_12h_PolystDish_r001	1	0	0	24	0	13	19227	5331	0	0	14	1528	23,9
6	409	RMA	112	6041	Fibro_12h_PolystDish_r002	1	0	0	24	0	12	18997	5031	0	0	7	525	18,4
6	409	RMA	113	6042	Fibro_12h_PolystDish_r003	0	0	0	24	0	13	18628	5148	0	0	9	789	21
6	409	RMA	114	6047	Fibro_24h_Mesh_r001	1	0	0	25	0	13	21967	5014	0	0	9	11665	156,7
6	409	RMA	115	6048	Fibro_24h_Mesh_r002	1	0	0	25	0	13	19787	5142	0	0	8	8415	86,8
6	409	RMA	116	6049	Fibro_24h_PolystDish	0	0	0	26	0	12	18709	4950	0	0	10	1172	21,3
6	409	RMA	117	6054	Fibro_48h_Mesh_r001	1	0	0	27	0	13	20186	5621	0	0	30	12263	174,4
6	409	RMA	118	6055	Fibro_48h_Mesh_r002	1	0	0	27	0	12	19658	5280	0	0	12	1097	22,2
6	409	RMA	119	6056	Fibro_48h_PolystDish	0	0	0	28	0	13	19880	5500	0	0	25	5196	60,7
7	674	MAS5	120	10374	MuscVastL_20-29Y_r001	0	0	0	29	68	4	61097	19150	0	0	146	1694	29
7	674	MAS5	121	10375	MuscVastL_20-29Y_r002	0	0	0	29	68	4	68875	19180	0	0	128	1830	33
7	674	MAS5	122	10376	MuscVastL_20-29Y_r003	1	1	0	29	68	0	45980	19063	1	0	172	1856	24
7	674	MAS5	123	10377	MuscVastL_20-29Y_r004	1	1	0	29	68	0	61523	19170	1	0	133	1969	33
7	674	MAS5	124	10378	MuscVastL_20-29Y_r005	0	0	0	29	68	6	76187	19135	0	0	121	1171	28
7	674	MAS5	125	10379	MuscVastL_20-29Y_r006	0	0	0	29	68	0	71676	19143	1	0	128	1222	23
7	674	MAS5	126	10380	MuscVastL_20-29Y_r007	0	0	0	29	68	0	33302	19091	1	0	154	1271	20
7	674	MAS5	127	10381	MuscVastL_65-71Y_r001	1	1	0	30	68	3	55397	19097	0	0	142	1874	28
7	674	MAS5	128	10382	MuscVastL_65-71Y_r002	0	0	0	30	68	0	76224	19205	1	0	114	2391	46
7	674	MAS5	129	10383	MuscVastL_65-71Y_r003	1	1	0	30	68	3	50658	19131	0	0	143	1495	27
7	674	MAS5	130	10384	MuscVastL_65-71Y_r004	0	0	0	30	68	0	74507	19128	1	0	154	1450	26
7	674	MAS5	131	10385	MuscVastL_65-71Y_r005	0	0	0	30	68	2	48464	19141	0	0	147	1253	22
7	674	MAS5	132	10386	MuscVastL_65-71Y_r006	0	0	0	30	68	1	62104	19182	0	0	119	1907	43
7	674	MAS5	133	10387	MuscVastL_65-71Y_r007	0	0	0	30	68	0	58336	19108	1	0	155	1905	27
7	674	MAS5	134	10388	MuscVastL_65-71Y_r008	0	0	0	30	68	1	57220	19125	0	0	152	2284	34
8	609	MAS5	135	9236	Thymocyte_C_01	0	0	0	31	0	0	12304	16630	0	0	92	700	1,8
8	609	MAS5	136	9237	Thymocyte_SCID_01	0	0	0	32	0	0	13447	16657	0	0	69	1202	3,1
9	685	mas5	137	11079	Breast_00h_r001	1	1	0	33	0	0	24901	12819	0	0	46	983	4,9
9	685	mas5	138	11364	Breast_00h_r002	0	0	0	33	0	0	22004	12805	0	0	39	734	4,6
9	685	mas5	139	11376	Breast_00h_r003	1	1	0	33	0	0	24339	12903	0	0	42	1280	5,9
9	685	mas5	140	11368	Breast_18h_r001	1	1	0	34	0	0	22951	12882	0	0	40	1197	6,3
9	685	mas5	141	11370	Breast_18h_r002	1	1	0	34	0	0	27825	12848	0	0	43	721	4,2
9	685	mas5	142	11371	Breast_18h_r003	0	0	0	34	0	0	27185	12790	0	0	33	2130	12,6
9	685	mas5	143	11373	Breast_36h_r001	1	1	0	35	0	0	24068	12798	0	0	38	490	3,1
9	685	mas5	144	11374	Breast_36h_r002	0	0	0	35	0	0	25811	12784	0	0	34	972	6,9
9	685	mas5	145	11375	Breast_36h_r003	1	1	0	35	0	0	24372	12896	0	0	43	671	4,3
10	593	DCHIP	146	9098	Endomet_C_r001	0	0	0	36	0	0	17935	17325	0	0	59	1102	3,5
10	593	DCHIP	147	9099	Endomet_C_r002	0	0	0	36	0	0	21133	17208	0	0	74	1143	2,9
10	593	DCHIP	148	9100	Endomet_C_r003	0	0	0	36	0	0	14902	17224	0	0	83	721	2
10	593	DCHIP	149	9101	Endomet_C_r004	1	1	1	36	0	0	13927	17301	1	0	59	1492	4,2
10	593	DCHIP	150	9102	Endomet_C_r005	1	1	1	36	0	0	13499	17244	0	0	75	815	2,2
10	593	DCHIP	151	9093	Endomet_Leimyoma_r001	0	0	0	37	0	0	16027	17291	0	0	82	928	2,1
10	593	DCHIP	152	9094	Endomet_Leimyoma_r002	1	1	1	37	0	0	14281	17300	0	0	61	567	2,9
10	593	DCHIP	153	9095	Endomet_Leimyoma_r003	1	1	1	37	0	0	15077	17274	0	0	76	853	2,5
10	593	DCHIP	154	9096	Endomet_Leimyoma_r004	0	0	0	37	0	0	13491	17283	0	0	64	1430	4
10	593	DCHIP	155	9097	Endomet_Leimyoma_r005	0	0	0	37	0	0	15917	17316	0	0	73	1191	3,6
11	620	MAS5	156	9514	EpithBronch_IB3-1_00h_r001	0	0	0	38	0	0	12961	16670	1	0	76	1366	3,3
11	620	MAS5	157	9515	EpithBronch_IB3-1_00h_r002	0	0	0	38	0	0	19448	16803	0	0	60	1133	4,3
11	620	MAS5	158	9516	EpithBronch_IB3-1_00h_r003	1	1	1	38	0	0	11091	16763	0	0	80	880	2,2
11	620	MAS5	159	9517	EpithBronch_IB3-1_00h_r004	0	0	0	38	0	0	9899	16588	0	0	71	1987	4,5
11	620	MAS5	160	9522	EpithBronch_IB3-1_00h_r005	1	1	1	38	0	0	11213	16735	0	0	77	980	2,5
11	620	MAS5	161	9524	EpithBronch_IB3-1_12h_r001	1	1	0	39	0	0	20626	16754	0	0	78	1537	3,9
11	620	MAS5	162	9525	EpithBronch_IB3-1_12h_r002	0	0	0	39	0	0	12751	16754	0	0	81	913	2,3
11	620	MAS5	163	9526	EpithBronch_IB3-1_12h_r003	1	1	0	39	0	0	10250	16739	0	0	81	618	1,8
11	620	MAS5	164	9530	EpithBronch_IB3-1_24h_r001	1	1	0	40	0	0	21081	16753	0	0	69	778	2,8
11	620	MAS5	165	9532	EpithBronch_IB3-1_24h_r002	0	0	0	40	0	0	11466	16687	0	0	69	936	2,6
11	620	MAS5	166	9534	EpithBronch_IB3-1_24h_r003	1	1	0	40	0	0	11819	16686	0	0	58	573	2,6
12	781	MAS5	167	12075	Kidney_C_i01_r006	0	0	0	41	0	1	59212	12722	0	0	25	828	10,9
12	781	MAS5	168	12268	Kidney_C_i01a_r001	0	0	0	41	0	1	45338	12902	0	0	30	774	8,6
12	781	MAS5	169	12078	Kidney_C_i01b_r006	0	0	0	41	NaN	NaN	NaN	NaN	NaN	NaN	NaN	NaN	NaN
12	781	MAS5	170	12283	Kidney_C_i02_r004	0	0	0	41	0	1	45995	12754	0	0	25	916	10,7
12	781	MAS5	171	12300	Kidney_C_i03_r003	0	0	0	41	0	1	43312	12924	0	0	25	1242	11,6
12	781	MAS5	172	12444	Kidney_C_i04_r002	1	1	1	41	0	0	48296	12756	0	0	27	696	8,1
12	781	MAS5	173	12098	Kidney_C_i05_r005	1	1	1	41	0	0	54342	12749	0	0	25	848	10,5
12	781	MAS5	174	11823	Kidney_C_i23_r007	0	0	0	41	0	1	54807	12813	0	0	23	781	9,8
12	781	MAS5	175	11805	Kidney_C_i35_r008	0	0	0	41	0	0	57485	12720	0	0	29	600	6,7
12	781	MAS5	176	12067	Kidney_RCC_i01b_r007	1	1	1	42	0	1	32640	12754	0	0	24	831	12,8
12	781	MAS5	177	12270	Kidney_RCC_i02_r005	0	0	0	42	0	1	68904	12586	0	0	23	1478	13,4
12	781	MAS5	178	12298	Kidney_RCC_i03_r004	0	0	0	42	0	1	39259	12951	0	0	34	741	7,5
12	781	MAS5	179	12399	Kidney_RCC_i04_r003	0	0	0	42	0	3	30786	12376	0	0	23	2351	28
12	781	MAS5	180	12079	Kidney_RCC_i05_r006	0	0	0	42	0	1	77024	12518	0	0	22	1461	24
12	781	MAS5	181	12100	Kidney_RCC_i11_r001	0	0	0	42	0	4	52284	12685	0	0	21	1863	37,2
12	781	MAS5	182	11830	Kidney_RCC_i23_r008	1	1	1	42	0	3	49268	12588	0	0	21	1217	20,9
12	781	MAS5	183	12105	Kidney_RCC_i32_r002	0	0	0	42	0	0	38913	12754	0	0	30	613	7,8
12	781	MAS5	184	11814	Kidney_RCC_i35_r009	0	0	0	42	0	0	31959	12676	0	0	28	880	8,1
13	567	MAS5	185	8649	Megakaryoc_C	0	0	0	43	0	0	7082	17944	0	0	184	1414	1,6
13	567	MAS5	186	8650	Megakaryoc_ET	0	0	0	44	0	0	7093	17911	1	0	163	1823	1,9
14	873	MAS5	187	13416	MuscExtOcc_02_r001	1	1	0	45	68	1	27702	10487	0	0	15	2036	37,1
14	873	MAS5	188	10504	MuscExtOcc_02_r002	1	1	0	45	68	1	25166	10002	0	0	14	2478	59,1
14	873	MAS5	189	13419	MuscQuadFem_r001	1	1	0	46	68	1	29257	10578	0	0	15	1385	26,6
14	873	MAS5	190	13418	MuscQuadFem_r002	1	1	0	46	68	1	26366	10234	0	0	13	2467	58,1
14	873	MAS5	191	13417	MuscQuadFem_r003	0	0	0	46	68	0	32302	10404	0	0	15	452	16
15	846	mas5	192	13080	PostateCanC_AR-express_Bicalut_10uM	0	0	0	47	0	2	114562	7017	0	0	13	1699	36,6
15	846	mas5	193	13081	PostateCanC_AR-express_R1881_10pM	0	0	0	48	0	1	121591	6740	0	0	12	654	23,8
15	846	mas5	194	13082	PostateCanC_AR-express_R1881_270pM	0	0	0	49	0	1	117136	7208	0	0	15	1322	28
15	846	mas5	195	13083	PostateCanC_AR-express_R1881_30pM	0	0	0	50	0	0	112713	6888	0	0	14	2185	49
15	846	mas5	196	13084	PostateCanC_AR-express_R1881_810pM	0	0	0	51	0	0	100867	7092	0	0	12	957	25,6
15	846	mas5	197	13085	PostateCanC_AR-express_R1881_90pM	0	0	0	52	0	1	140487	6667	0	0	12	1469	41,6
15	846	mas5	198	13087	PostateCanC_AR-express_Vehicle_N/A_r001	1	1	0	53	0	1	137648	7089	0	0	17	1184	31,9
15	846	mas5	199	13086	PostateCanC_AR-express_Vehicle_N/A_r002	1	1	0	53	0	1	163371	7175	0	0	14	1970	46,2
15	846	mas5	200	13089	PostateCanC_CLNCaP_Bicalut_10uM_r001	1	1	0	54	0	1	118106	7238	0	0	16	910	21,4
15	846	mas5	201	13088	PostateCanC_CLNCaP_Bicalut_10uM_r002	1	1	0	54	0	1	130783	7191	0	0	15	1097	24,9
15	846	mas5	202	13090	PostateCanC_CLNCaP_R1881_10pM	0	0	0	55	0	2	172284	6767	0	0	11	843	28,8
15	846	mas5	203	13091	PostateCanC_CLNCaP_R1881_270pM	0	0	0	56	0	1	114183	7062	0	0	16	1064	27,2
15	846	mas5	204	13092	PostateCanC_CLNCaP_R1881_30pM	0	0	0	57	0	2	133447	7156	0	0	15	1514	32,5
15	846	mas5	205	13093	PostateCanC_CLNCaP_R1881_810pM	0	0	0	58	0	1	123928	7091	0	0	13	1084	25,3
15	846	mas5	206	13094	PostateCanC_CLNCaP_R1881_90pM	0	0	0	59	0	1	130233	7007	0	0	13	601	18,7
15	846	mas5	207	13096	PostateCanC_CLNCaP_Vehicle_N/A_r001	1	1	0	60	0	1	143386	7027	0	0	14	856	26,2
15	846	mas5	208	13095	PostateCanC_CLNCaP_Vehicle_N/A_r002	1	1	0	60	0	2	115409	7372	0	0	14	482	13,5
16	939	MAS5	209	14833	BreastCarcC_21NT/OPbi	0	0	0	61	0	0	31710	3382	0	0	8	926	10,1
16	939	mas5	210	14834	BreastCarcC_21NTCi	0	0	0	62	0	0	24748	3505	0	0	6	1391	12,3
17	974	MAS5	211	14945	HeartLV_AcMyocInf_PostImplan_i01b_r006	0	0	0	63	0	0	6347	19921	1	0	133	1338	1,9
17	974	MAS5	212	14947	HeartLV_AcMyocInf_PostImplan_i03b_r005	0	0	0	63	0	0	6141	18193	0	0	98	1578	2,9
17	974	MAS5	213	14949	HeartLV_AcMyocInf_PostImplan_i04b_r004	1	1	1	63	0	0	6899	18084	0	0	108	1401	2,8
17	974	MAS5	214	14951	HeartLV_AcMyocInf_PostImplan_i05b_r003	0	0	0	63	0	0	7079	18147	0	0	80	1186	4,1
17	974	MAS5	215	14953	HeartLV_AcMyocInf_PostImplan_i06b_r002	1	1	1	63	0	0	7828	17145	0	0	60	1472	4,4
17	974	MAS5	216	14955	HeartLV_AcMyocInf_PostImplan_i07b_r001	0	0	0	63	0	0	8755	16186	0	0	57	598	2,5
17	974	MAS5	217	14946	HeartLV_AcMyocInf_PreImplan_i01b_r006	1	1	1	64	0	0	8277	16783	0	0	67	1416	3,8
17	974	MAS5	218	14948	HeartLV_AcMyocInf_PreImplan_i03b_r005	0	0	0	64	0	0	7041	18649	0	0	102	492	1,4
17	974	MAS5	219	14950	HeartLV_AcMyocInf_PreImplan_i04b_r004	1	1	1	64	0	0	6941	17668	1	0	102	1314	2,2
17	974	MAS5	220	14952	HeartLV_AcMyocInf_PreImplan_i05b_r003	0	0	0	64	0	0	6512	18903	0	0	161	1182	1,4
17	974	MAS5	221	14954	HeartLV_AcMyocInf_PreImplan_i06b_r002	0	0	0	64	0	0	6372	18215	0	0	96	682	1,5
17	974	MAS5	222	14956	HeartLV_AcMyocInf_PreImplan_i07b_r001	0	0	0	64	0	0	9989	15800	0	0	48	1024	4,2
17	974	MAS5	223	14939	HeartLV_Ischemic_PostImplan_i04c_r003	0	0	0	65	0	0	5972	18070	0	0	113	634	1,4
17	974	MAS5	224	14941	HeartLV_Ischemic_PostImplan_i07c_r002	1	1	0	65	0	0	9671	16412	0	0	62	912	2,8
17	974	MAS5	225	14943	HeartLV_Ischemic_PostImplan_i08c_r001	0	0	0	65	0	0	5694	18514	0	0	123	1172	2,3
17	974	MAS5	226	14936	HeartLV_Ischemic_PostImplan_i12c_r005	0	0	0	65	0	0	10198	16102	0	0	44	1105	5,8
17	974	MAS5	227	14937	HeartLV_Ischemic_PostImplan_i13c_r004	1	1	0	65	0	0	10891	15528	0	0	40	1406	6,6
17	974	MAS5	228	14940	HeartLV_Ischemic_PreImplan_i04c_r003	0	0	0	66	0	0	6047	17935	0	0	91	1292	2,5
17	974	MAS5	229	14942	HeartLV_Ischemic_PreImplan_i07c_r002	0	0	0	66	0	0	5590	18822	0	0	115	664	1,4
17	974	MAS5	230	14944	HeartLV_Ischemic_PreImplan_i08c_r001	1	1	1	66	0	0	6332	18423	0	0	103	1324	2,3
17	974	MAS5	231	14844	HeartLV_Ischemic_PreImplan_i12c_r005	1	1	1	66	0	1	10213	15820	0	0	37	1846	9,9
17	974	MAS5	232	14938	HeartLV_Ischemic_PreImplan_i13c_r004	0	0	0	66	0	0	12895	14593	0	0	40	1066	6,2
17	974	MAS5	233	14957	HeartLV_NonIschem_PostImplan_i02a_r008	0	0	0	67	0	1	6665	18803	0	0	83	1859	6,7
17	974	MAS5	234	14961	HeartLV_NonIschem_PostImplan_i03a_r006	0	0	0	67	0	0	7935	17560	0	0	114	1040	1,6
17	974	MAS5	235	14963	HeartLV_NonIschem_PostImplan_i04a_r005	0	0	0	67	0	0	6090	18862	0	0	152	1024	1,2
17	974	MAS5	236	14966	HeartLV_NonIschem_PostImplan_i06a_r004	1	1	0	67	0	0	6166	18273	0	0	82	1469	3,3
17	974	MAS5	237	14968	HeartLV_NonIschem_PostImplan_i07a_r003	0	0	0	67	0	0	5774	18769	0	0	133	779	1,3
17	974	MAS5	238	14970	HeartLV_NonIschem_PostImplan_i08a_r002	0	0	0	67	0	0	9915	18497	0	0	80	1567	4,7
17	974	MAS5	239	14972	HeartLV_NonIschem_PostImplan_i09a_r001	1	1	0	67	0	0	7444	17225	0	0	72	1344	3,7
17	974	MAS5	240	14959	HeartLV_NonIschem_PostImplan_i22a_r007	0	0	0	67	0	0	9295	15777	0	0	47	1787	7,3
17	974	MAS5	241	14958	HeartLV_NonIschem_PreImplan_i02a_r008	0	0	0	68	0	1	7159	18257	0	0	74	1551	7,1
17	974	MAS5	242	14962	HeartLV_NonIschem_PreImplan_i03a_r006	1	1	0	68	0	0	7770	17503	0	0	117	659	1,2
17	974	MAS5	243	14965	HeartLV_NonIschem_PreImplan_i04a_r005	0	0	0	68	0	0	8404	17779	0	0	97	874	1,7
17	974	MAS5	244	14967	HeartLV_NonIschem_PreImplan_i06a_r004	0	0	0	68	0	0	6353	18416	0	0	103	1223	2,7
17	974	MAS5	245	14969	HeartLV_NonIschem_PreImplan_i07a_r003	0	0	0	68	0	0	6592	18332	0	0	119	780	1,7
17	974	MAS5	246	14971	HeartLV_NonIschem_PreImplan_i08a_r002	0	0	0	68	0	0	7784	18717	0	0	73	1999	5
17	974	MAS5	247	14973	HeartLV_NonIschem_PreImplan_i09a_r001	0	0	0	68	0	0	7763	16505	0	0	52	1478	6,1
17	974	MAS5	248	14960	HeartLV_NonIschem_PreImplan_i22a_r007	1	1	0	68	0	0	8466	16916	0	0	50	948	3,8
18	994	MAS5	249	15717	EpithAirW_CurrSmok_r001	0	0	0	69	68	0	15507	17830	0	0	67	1879	4,8
18	994	MAS5	250	15716	EpithAirW_CurrSmok_r002	0	0	0	69	68	0	14081	17834	0	0	64	1144	3,5
18	994	MAS5	251	15715	EpithAirW_CurrSmok_r003	0	0	0	69	68	0	22432	17829	0	0	65	2030	5,8
18	994	MAS5	252	15714	EpithAirW_CurrSmok_r004	0	0	0	69	68	0	12556	17771	0	0	88	822	2,2
18	994	MAS5	253	15713	EpithAirW_CurrSmok_r005	0	0	0	69	68	0	10452	17760	0	0	86	1134	2,6
18	994	MAS5	254	15712	EpithAirW_CurrSmok_r006	0	0	0	69	68	0	17024	17797	0	0	81	523	1,8
18	994	MAS5	255	15711	EpithAirW_CurrSmok_r007	0	0	0	69	68	0	9796	17762	0	0	86	938	2,3
18	994	MAS5	256	15710	EpithAirW_CurrSmok_r008	0	0	0	69	68	0	10989	17775	0	0	87	650	2
18	994	MAS5	257	15709	EpithAirW_CurrSmok_r009	0	0	0	69	68	0	14134	17802	0	0	86	860	2,5
18	994	MAS5	258	15708	EpithAirW_CurrSmok_r010	0	0	0	69	68	0	18434	17788	0	0	71	1133	3,5
18	994	MAS5	259	15707	EpithAirW_CurrSmok_r011	0	0	0	69	68	0	13223	17805	0	0	79	605	2,2
18	994	MAS5	260	15706	EpithAirW_CurrSmok_r012	0	0	0	69	68	0	11028	17797	0	0	78	1103	2,9
18	994	MAS5	261	15705	EpithAirW_CurrSmok_r013	0	0	0	69	68	0	11021	17776	0	0	82	974	2,5
18	994	MAS5	262	15704	EpithAirW_CurrSmok_r014	0	0	0	69	68	0	14293	17830	0	0	76	1492	3,9
18	994	MAS5	263	15703	EpithAirW_CurrSmok_r015	0	0	0	69	68	0	9235	17794	1	0	74	874	2,3
18	994	MAS5	264	15702	EpithAirW_CurrSmok_r016	1	1	1	69	68	0	10502	17750	0	0	87	1456	3,2
18	994	MAS5	265	15701	EpithAirW_CurrSmok_r017	1	1	1	69	68	0	9945	17743	0	0	91	1293	2,7
18	994	MAS5	266	15700	EpithAirW_CurrSmok_r018	0	0	0	69	68	0	29374	17870	0	0	86	1749	3,9
18	994	MAS5	267	15699	EpithAirW_CurrSmok_r019	0	0	0	69	68	0	15156	17885	0	0	68	1736	4,7
18	994	MAS5	268	15698	EpithAirW_CurrSmok_r020	0	0	0	69	68	0	24069	17905	0	0	67	3130	7,8
18	994	MAS5	269	15697	EpithAirW_CurrSmok_r021	0	0	0	69	68	0	10859	17898	0	0	69	1578	4,7
18	994	MAS5	270	15696	EpithAirW_CurrSmok_r022	0	0	0	69	68	0	13227	17791	0	0	71	758	2,3
18	994	MAS5	271	15695	EpithAirW_CurrSmok_r023	0	0	0	69	68	0	10748	17813	0	0	72	687	2,4
18	994	MAS5	272	15694	EpithAirW_CurrSmok_r024	0	0	0	69	68	0	10633	17817	1	0	71	638	2
18	994	MAS5	273	15693	EpithAirW_CurrSmok_r025	0	0	0	69	68	0	8058	17794	0	0	78	989	2,7
18	994	MAS5	274	15692	EpithAirW_CurrSmok_r026	0	0	0	69	68	1	71143	17900	0	0	63	1177	4,5
18	994	MAS5	275	15691	EpithAirW_CurrSmok_r027	0	0	0	69	68	1	46641	17916	0	0	81	1407	4,3
18	994	MAS5	276	15690	EpithAirW_CurrSmok_r028	0	0	0	69	68	1	33509	17933	0	0	76	1047	3,9
18	994	MAS5	277	15689	EpithAirW_CurrSmok_r029	0	0	0	69	68	1	45936	17787	0	0	78	720	2,3
18	994	MAS5	278	15688	EpithAirW_CurrSmok_r030	0	0	0	69	68	1	21960	17854	0	0	75	1187	3,9
18	994	MAS5	279	15687	EpithAirW_CurrSmok_r031	0	0	0	69	68	1	33885	17934	0	0	69	1181	4,7
18	994	MAS5	280	15686	EpithAirW_CurrSmok_r032	0	0	0	69	68	1	32371	17952	0	0	70	1545	5
18	994	MAS5	281	15685	EpithAirW_CurrSmok_r033	0	0	0	69	68	0	41034	17800	0	0	76	1646	3,9
18	994	MAS5	282	15684	EpithAirW_CurrSmok_r034	0	0	0	69	68	1	42889	17835	0	0	66	1909	5,5
18	994	MAS5	283	15758	EpithAirW_FormerSmok_r001	0	0	0	70	68	0	16743	17807	0	0	69	994	3,2
18	994	MAS5	284	15757	EpithAirW_FormerSmok_r002	0	0	0	70	68	0	15336	17808	0	0	72	594	2,3
18	994	MAS5	285	15756	EpithAirW_FormerSmok_r003	1	1	0	70	68	0	10323	17754	0	0	84	1361	3,1
18	994	MAS5	286	15755	EpithAirW_FormerSmok_r004	0	0	0	70	68	0	14818	17817	0	0	69	1856	4,4
18	994	MAS5	287	15754	EpithAirW_FormerSmok_r005	1	1	0	70	68	0	7984	17746	0	0	81	1560	3,3
18	994	MAS5	288	15753	EpithAirW_FormerSmok_r006	0	0	0	70	68	0	17102	17791	0	0	76	867	2,5
18	994	MAS5	289	15752	EpithAirW_FormerSmok_r007	0	0	0	70	68	0	13994	17827	0	0	69	1735	4,6
18	994	MAS5	290	15751	EpithAirW_FormerSmok_r008	0	0	0	70	68	0	14100	17821	0	0	70	1846	4,8
18	994	MAS5	291	15750	EpithAirW_FormerSmok_r009	0	0	0	70	68	1	24739	17927	0	0	67	1606	5
18	994	MAS5	292	15749	EpithAirW_FormerSmok_r010	0	0	0	70	68	0	9726	17803	0	0	73	1333	3,2
18	994	MAS5	293	15748	EpithAirW_FormerSmok_r011	0	0	0	70	68	0	13089	18004	0	0	59	952	4,5
18	994	MAS5	294	15747	EpithAirW_FormerSmok_r012	0	0	0	70	68	0	15214	17799	0	0	73	1183	3,1
18	994	MAS5	295	15746	EpithAirW_FormerSmok_r013	0	0	0	70	68	1	41140	17818	0	0	78	513	2,1
18	994	MAS5	296	15745	EpithAirW_FormerSmok_r014	0	0	0	70	68	1	45112	17900	0	0	67	1051	3,6
18	994	MAS5	297	15744	EpithAirW_FormerSmok_r015	0	0	0	70	68	1	42649	17785	0	0	91	1650	4
18	994	MAS5	298	15743	EpithAirW_FormerSmok_r016	0	0	0	70	68	1	52325	17839	0	0	73	1364	3,9
18	994	MAS5	299	15742	EpithAirW_FormerSmok_r017	0	0	0	70	68	1	37429	17872	0	0	69	1736	5,5
18	994	MAS5	300	15741	EpithAirW_FormerSmok_r018	0	0	0	70	68	0	29948	17843	0	0	77	1802	4,6
18	994	MAS5	301	15740	EpithAirW_NeverSmok_r001	0	0	0	71	68	0	12096	17797	0	0	69	798	2,7
18	994	MAS5	302	15739	EpithAirW_NeverSmok_r002	0	0	0	71	68	0	14450	17782	0	0	80	1227	3,2
18	994	MAS5	303	15738	EpithAirW_NeverSmok_r003	0	0	0	71	68	0	17122	17850	0	0	68	644	2,8
18	994	MAS5	304	15737	EpithAirW_NeverSmok_r004	0	0	0	71	68	0	23700	17851	0	0	76	1328	4,2
18	994	MAS5	305	15736	EpithAirW_NeverSmok_r005	0	0	0	71	68	0	20195	17865	0	0	66	1251	3,8
18	994	MAS5	306	15735	EpithAirW_NeverSmok_r006	0	0	0	71	68	0	11714	17792	0	0	78	1183	3,2
18	994	MAS5	307	15734	EpithAirW_NeverSmok_r007	0	0	0	71	68	0	13133	17816	0	0	67	1959	5,3
18	994	MAS5	308	15733	EpithAirW_NeverSmok_r008	0	0	0	71	68	0	16134	17906	0	0	57	1668	5,7
18	994	MAS5	309	15732	EpithAirW_NeverSmok_r009	0	0	0	71	68	0	21876	17875	0	0	68	1633	4,6
18	994	MAS5	310	15731	EpithAirW_NeverSmok_r010	0	0	0	71	68	0	17129	17822	0	0	68	1114	3
18	994	MAS5	311	15730	EpithAirW_NeverSmok_r011	1	1	0	71	68	0	9536	17788	0	0	72	1078	2,8
18	994	MAS5	312	15729	EpithAirW_NeverSmok_r012	1	1	0	71	68	0	14333	17782	0	0	79	1351	3,2
18	994	MAS5	313	15728	EpithAirW_NeverSmok_r013	0	0	0	71	68	0	61542	17865	0	0	67	1578	4,7
18	994	MAS5	314	15727	EpithAirW_NeverSmok_r014	0	0	0	71	68	1	40121	17829	0	0	75	1148	3,3
18	994	MAS5	315	15726	EpithAirW_NeverSmok_r015	0	0	0	71	68	0	37133	17788	0	0	71	1068	3
18	994	MAS5	316	15725	EpithAirW_NeverSmok_r016	0	0	0	71	68	0	47868	17853	0	0	63	2219	5,6
18	994	MAS5	317	15724	EpithAirW_NeverSmok_r017	0	0	0	71	68	0	52333	17790	0	0	77	702	2,2
18	994	MAS5	318	15723	EpithAirW_NeverSmok_r018	0	0	0	71	68	0	51430	17858	0	0	69	1062	3,8
18	994	MAS5	319	15722	EpithAirW_NeverSmok_r019	0	0	0	71	68	1	67203	17913	0	0	73	1180	4,1
18	994	MAS5	320	15721	EpithAirW_NeverSmok_r020	0	0	0	71	68	0	49126	17806	0	0	74	1477	3,9
18	994	MAS5	321	15720	EpithAirW_NeverSmok_r021	0	0	0	71	68	1	38945	17932	0	0	79	1025	3,5
18	994	MAS5	322	15719	EpithAirW_NeverSmok_r022	0	0	0	71	68	0	18641	17842	0	0	74	1272	4,1
18	994	MAS5	323	15718	EpithAirW_NeverSmok_r023	0	0	0	71	68	0	36276	17854	0	0	59	1947	5,7
19	1000	MAS5	324	15789	OsteosarcC_06h_AminoTerm	0	0	0	72	0	12	16956	6464	0	0	11	5490	45,8
19	1000	mas5	325	15785	OsteosarcC_06h_Aspartate	0	0	0	73	0	13	17055	6476	0	0	12	3239	32,1
19	1000	MAS5	326	15787	OsteosarcC_06h_Glutamate	0	0	0	74	0	13	17178	6478	0	0	11	3199	32,2
19	1000	MAS5	327	15795	OsteosarcC_06h_Polystyren	0	0	0	75	0	13	17838	6505	0	0	10	3760	36
19	1000	MAS5	328	15788	OsteosarcC_06h_Serine	0	0	0	76	0	13	16978	6420	0	0	12	4955	43
19	1000	MAS5	329	15794	OsteosarcC_32h_AminoTerm	0	0	0	77	0	13	16947	6422	0	0	10	1795	23,1
19	1000	MAS5	330	15790	OsteosarcC_32h_Aspartate	0	0	0	78	0	13	16808	6304	0	0	10	4464	39
19	1000	MAS5	331	15791	OsteosarcC_32h_Glutamate	0	0	0	79	0	13	17584	6469	0	0	10	8120	63
19	1000	MAS5	332	15786	OsteosarcC_32h_Polystyren	0	0	0	80	0	12	18108	6399	0	0	10	8204	64,3
19	1000	MAS5	333	15792	OsteosarcC_32h_Serine	0	0	0	81	0	13	16838	6623	0	0	8	5225	44,5
20	590	MAS5	334	9049	Skin_AdiposT_USF1Protec_r001	1	1	1	82	0	0	9672	17730	0	0	107	728	1,4
20	590	MAS5	335	9048	Skin_AdiposT_USF1Protec_r002	1	1	1	82	0	0	7210	17784	0	0	105	1710	3
20	590	MAS5	336	9047	Skin_AdiposT_USF1Protec_r003	0	0	0	82	0	0	7763	17778	0	0	92	1209	2,3
20	590	MAS5	337	9046	Skin_AdiposT_USF1Protec_r004	0	0	0	82	0	0	8999	17771	0	0	92	1059	2,3
20	590	MAS5	338	9045	Skin_AdiposT_USF1Suscep_r001	0	0	0	83	0	0	6178	17750	0	0	91	606	1,4
20	590	MAS5	339	9044	Skin_AdiposT_USF1Suscep_r002	0	0	0	83	0	0	8400	17742	0	0	92	625	1,7
20	590	MAS5	340	9043	Skin_AdiposT_USF1Suscep_r003	0	0	0	83	0	0	8396	17782	0	0	82	645	1,7
20	590	MAS5	341	9042	Skin_AdiposT_USF1Suscep_r004	1	1	1	83	0	0	6847	17817	0	0	83	1519	2,9
20	590	MAS5	342	9041	Skin_AdiposT_USF1Suscep_r005	1	1	1	83	0	0	7801	17771	0	0	86	1629	2,9
20	590	MAS5	343	9040	Skin_AdiposT_USF1Suscep_r006	0	0	0	83	0	0	7731	17785	0	0	93	1082	2,4
21	1133	MAS5	344	18976	Adipocyte_r001	1	1	1	84	0	2	91185	19146	0	0	98	1112	27
21	1133	MAS5	345	18975	Adipocyte_r002	1	1	1	84	0	2	70869	19068	0	0	119	1998	33
21	1133	MAS5	346	18996	AdrenCort_r001	1	1	1	85	0	3	127177	19757	0	0	113	1856	50
21	1133	MAS5	347	18995	AdrenCort_r002	1	1	1	85	0	1	176640	19613	0	0	94	678	20
21	1133	MAS5	348	18948	AdrenGland_03_r001	1	1	1	86	0	2	88678	19261	0	0	103	1409	25
21	1133	MAS5	349	18947	AdrenGland_03_r002	1	1	1	86	0	1	63716	19446	0	0	112	1117	21
21	1133	MAS5	350	18928	Amygdala_03_r001	1	1	1	87	0	2	40965	18922	0	0	96	765	21
21	1133	MAS5	351	18927	Amygdala_03_r002	1	1	1	87	0	1	32555	19470	0	0	135	866	13
21	1133	MAS5	352	19000	Appendix_r001	1	1	1	88	0	1	107218	20087	0	0	104	1746	36
21	1133	MAS5	353	18999	Appendix_r002	1	1	1	88	0	2	195459	20143	0	0	107	1123	30
21	1133	MAS5	354	19008	AtrioVentN_r001	1	1	1	89	0	3	199125	20311	0	0	111	2346	39
21	1133	MAS5	355	19007	AtrioVentN_r002	1	1	1	89	0	3	227134	20443	0	0	121	1489	26
21	1133	MAS5	356	18884	BMCD105_r001	1	1	1	90	0	3	191375	18866	0	0	112	566	18
21	1133	MAS5	357	18883	BMCD105_r002	1	1	1	90	0	3	216966	18388	0	0	130	439	16
21	1133	MAS5	358	18870	BMCD33myel_r001	1	1	1	91	0	3	135897	18097	0	0	108	1053	23
21	1133	MAS5	359	18869	BMCD33myel_r002	1	1	1	91	0	5	149838	18287	0	0	121	807	22
21	1133	MAS5	360	18886	BMCD34_r001	1	1	1	92	0	4	144798	18077	0	0	136	1734	34
21	1133	MAS5	361	18885	BMCD34_r002	1	1	1	92	0	4	169335	17886	0	0	147	538	19
21	1133	MAS5	362	18908	BMCD71eryt_r001	1	1	1	93	0	2	241958	18826	0	0	129	1670	26
21	1133	MAS5	363	18907	BMCD71eryt_r002	1	1	1	93	0	3	164987	18916	0	0	125	2586	44
21	1133	MAS5	364	18910	BoneMar_02_r001	1	1	1	94	0	2	170376	19107	0	0	83	2309	47
21	1133	MAS5	365	18909	BoneMar_02_r002	1	1	1	94	0	2	102860	19549	0	0	98	1495	28
21	1133	MAS5	366	18974	Bronchial_r001	1	1	1	95	0	2	114249	18619	0	0	113	987	23
21	1133	MAS5	367	18973	Bronchial_r002	1	1	1	95	0	2	102763	18470	0	0	136	1502	29
21	1133	MAS5	368	18898	CMLK562_r001	1	1	1	96	0	1	96976	19131	0	0	138	1349	25
21	1133	MAS5	369	18897	CMLK562_r002	1	1	1	96	0	1	85751	19132	0	0	128	969	20
21	1133	MAS5	370	18970	CardMyocyt_r001	1	1	1	97	0	0	65277	18751	1	0	71	2349	80
21	1133	MAS5	371	18969	CardMyocyt_r002	1	1	1	97	0	2	118151	19001	0	0	122	1019	21
21	1133	MAS5	372	18920	CaudateNuc_02_r001	1	1	1	98	0	1	52849	19187	0	0	92	842	22
21	1133	MAS5	373	18919	CaudateNuc_02_r002	1	1	1	98	0	1	71638	19483	0	0	114	1202	23
21	1133	MAS5	374	18916	CerebPed_r001	1	1	1	99	0	2	155569	19400	0	0	100	1837	36
21	1133	MAS5	375	18915	CerebPed_r002	1	1	1	99	0	1	81686	19535	0	0	113	1472	29
21	1133	MAS5	376	18918	Cerebellum_03_r001	1	1	0	100	0	1	43166	19672	0	0	118	1346	24
21	1133	MAS5	377	18917	Cerebellum_03_r002	1	1	0	100	0	0	59073	19388	1	0	110	2260	35
21	1133	MAS5	378	19004	CiliaryGan_r001	1	1	1	101	0	4	242821	20292	0	0	116	1868	34
21	1133	MAS5	379	19003	CiliaryGan_r002	1	1	1	101	0	1	178655	20368	0	0	133	1715	25
21	1133	MAS5	380	18940	CingulCort_r001	1	1	0	102	0	2	91749	19505	0	0	96	1490	26
21	1133	MAS5	381	18939	CingulCort_r002	1	1	0	102	0	3	135785	19537	0	0	90	1466	35
21	1133	MAS5	382	18866	ColRecCarc_r001	1	1	1	103	0	0	50968	19470	1	0	139	1012	16
21	1133	MAS5	383	18865	ColRecCarc_r002	1	1	1	103	0	1	25654	19407	0	0	94	936	23
21	1133	MAS5	384	19010	DorsRootG_02_r001	1	1	0	104	0	1	175120	20134	0	0	102	1541	31
21	1133	MAS5	385	19009	DorsRootG_02_r002	1	1	0	104	0	2	127003	20289	0	0	120	1214	22
21	1133	MAS5	386	18946	FetalBrain_02_r001	1	1	1	105	0	2	100765	19029	0	0	100	1762	36
21	1133	MAS5	387	18945	FetalBrain_02_r002	1	1	1	105	0	1	93104	19447	0	0	108	1989	32
21	1133	MAS5	388	18906	FetalLiver_02_r001	1	1	1	106	0	1	87862	19589	0	0	130	931	18
21	1133	MAS5	389	18905	FetalLiver_02_r002	1	1	1	106	0	1	45299	19484	0	0	101	2168	43
21	1133	MAS5	390	18966	FetalLung_r001	1	1	1	107	0	1	97432	19076	0	0	122	1046	19
21	1133	MAS5	391	18965	FetalLung_r002	1	1	1	107	0	1	80765	19493	0	0	153	1008	16
21	1133	MAS5	392	18964	FetalThyr_r001	1	1	1	108	0	2	121800	19349	0	0	86	1331	33
21	1133	MAS5	393	18963	FetalThyr_r002	1	1	1	108	0	1	131564	19345	0	0	104	633	17
21	1133	MAS5	394	18914	GlobusPall_r001	1	1	1	109	0	4	145110	19868	0	0	112	1666	33
21	1133	MAS5	395	18913	GlobusPall_r002	1	1	1	109	0	2	164230	19783	0	0	102	1049	24
21	1133	MAS5	396	18952	Heart_03_r001	1	1	1	110	0	2	103364	19123	0	0	121	2175	31
21	1133	MAS5	397	18951	Heart_03_r002	1	1	1	110	0	2	62856	19451	0	0	98	1741	44
21	1133	MAS5	398	18934	Hypothal_02_r001	1	1	1	111	0	2	86924	19028	0	0	87	747	21
21	1133	MAS5	399	18933	Hypothal_02_r002	1	1	1	111	0	2	89522	18978	0	0	105	996	18
21	1133	MAS5	400	18956	Kidney_03_r001	1	1	1	112	0	0	72404	19387	2	0	149	1246	20
21	1133	MAS5	401	18955	Kidney_03_r002	1	1	1	112	0	1	56175	19494	0	0	94	2163	43
21	1133	MAS5	402	18894	LeukHL60_r001	1	1	1	113	0	2	94134	18841	0	0	107	1382	27
21	1133	MAS5	403	18893	LeukHL60_r002	1	1	1	113	0	2	95615	19189	0	0	116	1497	25
21	1133	MAS5	404	18888	LeukMolt4_r001	1	1	1	114	0	2	77103	18798	0	0	140	1395	28
21	1133	MAS5	405	18887	LeukMolt4_r002	1	1	1	114	0	2	79962	19230	0	0	145	1540	24
21	1133	MAS5	406	18954	Liver_04_r001	1	1	1	115	0	1	87472	19000	0	0	90	1695	36
21	1133	MAS5	407	18953	Liver_04_r002	1	1	1	115	0	2	137871	19068	0	0	102	2653	44
21	1133	MAS5	408	18950	Lung_03_r001	1	1	1	116	0	2	90221	18813	0	0	113	1326	23
21	1133	MAS5	409	18949	Lung_03_r002	1	1	1	116	0	1	74394	18915	0	0	117	1555	26
21	1133	MAS5	410	18896	LymphDaudi_r001	1	1	1	117	0	3	144703	18251	0	0	101	2353	60
21	1133	MAS5	411	18895	LymphDaudi_r002	1	1	1	117	0	2	138464	18595	0	0	115	1591	40
21	1133	MAS5	412	18904	LymphNode_02_r001	1	1	1	118	0	0	110505	19307	1	0	105	1939	35
21	1133	MAS5	413	18903	LymphNode_02_r002	1	1	1	118	0	2	87139	19583	0	0	122	1043	20
21	1133	MAS5	414	18892	LymphRaji_r001	1	1	1	119	0	2	103219	18931	0	0	104	1465	43
21	1133	MAS5	415	18891	LymphRaji_r002	1	1	1	119	0	2	66595	18475	0	0	74	932	40
21	1133	MAS5	416	18890	Lymphoblast_721-B_r001	1	1	1	120	0	1	81185	17856	0	0	114	1608	30
21	1133	MAS5	417	18889	Lymphoblast_721-B_r002	1	1	1	120	0	1	99734	17563	0	0	130	1628	26
21	1133	MAS5	418	18926	MedullaObl_r001	1	1	0	121	0	1	61388	19624	0	0	100	1833	35
21	1133	MAS5	419	18925	MedullaObl_r002	1	1	0	121	0	3	96396	19576	0	0	101	1512	30
21	1133	MAS5	420	19014	MuscSkel_02_r001	1	1	1	122	0	4	106398	19981	0	0	95	2472	63
21	1133	MAS5	421	19013	MuscSkel_02_r002	1	1	1	122	0	2	89048	20068	0	0	96	1851	61
21	1133	MAS5	422	18932	OccipLobe_r001	1	1	0	123	0	2	87689	19467	0	0	111	957	19
21	1133	MAS5	423	18931	OccipLobe_r002	1	1	0	123	0	1	108577	19285	0	0	110	732	16
21	1133	MAS5	424	19020	OlfactBulb_02_r001	1	1	1	124	0	2	99071	19642	0	0	93	1633	34
21	1133	MAS5	425	19019	OlfactBulb_02_r002	1	1	1	124	0	2	82170	19546	0	0	121	1152	22
21	1133	MAS5	426	18998	Ovary_02_r001	1	1	1	125	0	2	125374	19895	0	0	121	1985	33
21	1133	MAS5	427	18997	Ovary_02_r002	1	1	1	125	0	1	80023	20426	0	0	182	822	12
21	1133	MAS5	428	18874	PBBDCA4_r001	1	1	1	126	0	3	155082	18189	0	0	134	642	15
21	1133	MAS5	429	18873	PBBDCA4_r002	1	1	1	126	0	1	119935	18106	0	0	175	1123	17
21	1133	MAS5	430	18872	PBCD14mono_r001	1	1	1	127	0	3	217834	18241	0	0	157	1131	20
21	1133	MAS5	431	18871	PBCD14mono_r002	1	1	1	127	0	4	241330	18263	0	0	165	1088	20
21	1133	MAS5	432	18882	PBCD19Bc_r001	1	1	1	128	0	3	208550	18384	0	0	120	1020	23
21	1133	MAS5	433	18881	PBCD19Bc_r002	1	1	1	128	0	2	179720	18447	0	0	126	1344	22
21	1133	MAS5	434	18878	PBCD4Tc_r001	1	1	1	129	0	2	126338	18636	0	0	117	1114	25
21	1133	MAS5	435	18877	PBCD4Tc_r002	1	1	1	129	0	3	110995	18750	0	0	116	1651	30
21	1133	MAS5	436	18876	PBCD56NKc_r001	1	1	1	130	0	1	140511	18127	0	0	139	1825	29
21	1133	MAS5	437	18875	PBCD56NKc_r002	1	1	1	130	0	2	138436	17817	0	0	135	1397	26
21	1133	MAS5	438	18880	PBCD8Tc_r001	1	1	0	131	0	1	117877	18628	0	0	124	1207	25
21	1133	MAS5	439	18879	PBCD8Tc_r002	1	1	0	131	0	1	116017	18630	0	0	134	1645	26
21	1133	MAS5	440	18978	Pancreas_02_r001	1	1	1	132	0	2	106606	20055	0	0	137	679	14
21	1133	MAS5	441	18977	Pancreas_02_r002	1	1	1	132	0	3	125303	19381	0	0	89	792	21
21	1133	MAS5	442	18980	Pancreatic_r001	1	1	1	133	0	1	91331	18777	0	0	91	1004	29
21	1133	MAS5	443	18979	Pancreatic_r002	1	1	1	133	0	2	105825	19603	0	0	127	1293	22
21	1133	MAS5	444	18924	ParietLobe_r001	1	1	0	134	0	1	92489	19488	0	0	90	2108	41
21	1133	MAS5	445	18923	ParietLobe_r002	1	1	0	134	0	4	83478	19532	0	0	94	2113	50
21	1133	MAS5	446	19022	Pituitary_r001	1	1	1	135	0	2	158348	19227	0	0	89	780	25
21	1133	MAS5	447	19021	Pituitary_r002	1	1	1	135	0	3	130267	19380	0	0	99	1291	30
21	1133	MAS5	448	18968	Placenta_03_r001	1	1	1	136	0	1	101464	18958	0	0	113	879	17
21	1133	MAS5	449	18967	Placenta_03_r002	1	1	1	136	0	1	76820	19011	0	0	121	1828	26
21	1133	MAS5	450	18942	Pons_r001	1	1	1	137	0	1	125584	19840	0	0	96	2056	42
21	1133	MAS5	451	18941	Pons_r002	1	1	1	137	0	1	141949	19760	0	0	102	1700	37
21	1133	MAS5	452	18930	PrefrCort_r001	1	1	1	138	0	1	90144	18800	0	0	89	1150	27
21	1133	MAS5	453	18929	PrefrCort_r002	1	1	1	138	0	1	55603	19221	0	0	100	1198	22
21	1133	MAS5	454	18958	Prostate_03_r001	1	1	1	139	0	1	116496	19113	0	0	101	1612	30
21	1133	MAS5	455	18957	Prostate_03_r002	1	1	1	139	0	1	57126	19184	0	0	92	739	20
21	1133	MAS5	456	18992	SalivGland_03_r001	1	1	1	140	0	3	132998	19904	0	0	123	2203	36
21	1133	MAS5	457	18991	SalivGland_03_r002	1	1	1	140	0	5	126648	19811	0	0	104	1547	35
21	1133	MAS5	458	19002	Skin_r001	1	1	1	141	0	3	220381	20319	0	0	127	2456	36
21	1133	MAS5	459	19001	Skin_r002	1	1	1	141	0	2	171500	20139	0	0	117	2990	44
21	1133	MAS5	460	18972	SmoothMusc_r001	1	1	0	142	0	3	150634	18720	0	0	112	2253	34
21	1133	MAS5	461	18971	SmoothMusc_r002	1	1	0	142	0	2	109374	18709	0	0	96	1524	27
21	1133	MAS5	462	18944	SpinCord_02_r001	1	1	1	143	0	1	79978	19079	0	0	91	1547	33
21	1133	MAS5	463	18943	SpinCord_02_r002	1	1	1	143	0	1	90884	18970	0	0	87	791	24
21	1133	MAS5	464	18938	SubThalNuc_r001	1	1	1	144	0	1	176711	19625	0	0	101	2707	46
21	1133	MAS5	465	18937	SubThalNuc_r002	1	1	1	144	0	2	142809	19864	0	0	120	2451	37
21	1133	MAS5	466	19012	SupCervGan_r001	1	1	1	145	0	1	182699	20250	0	0	97	3553	67
21	1133	MAS5	467	19011	SupCervGan_r002	1	1	1	145	0	1	117569	20426	0	0	108	1608	33
21	1133	MAS5	468	18912	TempLobe_r001	1	1	1	146	0	3	115470	19640	0	0	100	2597	48
21	1133	MAS5	469	18911	TempLobe_r002	1	1	1	146	0	1	164570	19563	0	0	102	977	26
21	1133	MAS5	470	18986	TestGermc_r001	1	1	1	147	0	1	58619	19791	0	0	126	734	15
21	1133	MAS5	471	18985	TestGermc_r002	1	1	1	147	0	2	87194	19368	0	0	101	2087	40
21	1133	MAS5	472	18988	TestInters_r001	1	1	0	148	0	3	112628	19621	0	0	118	1193	25
21	1133	MAS5	473	18987	TestInters_r002	1	1	0	148	0	2	70653	19991	0	0	120	1832	27
21	1133	MAS5	474	18984	TestLeydig_r001	1	1	0	149	0	2	103162	19678	0	0	93	1008	28
21	1133	MAS5	475	18983	TestLeydig_r002	1	1	0	149	0	2	107910	19972	0	0	112	2088	38
21	1133	MAS5	476	18990	TestSemTub_r001	1	1	0	150	0	2	77545	19931	0	0	125	1405	22
21	1133	MAS5	477	18989	TestSemTub_r002	1	1	0	150	0	1	140095	19606	0	0	87	1409	34
21	1133	MAS5	478	18982	Testis_03_r001	1	1	0	151	0	1	65146	19089	0	0	101	1350	24
21	1133	MAS5	479	18981	Testis_03_r002	1	1	0	151	0	2	82103	19428	0	0	120	1574	26
21	1133	MAS5	480	18936	Thalamus_02_r001	1	1	1	152	0	2	153785	19024	0	0	98	908	23
21	1133	MAS5	481	18935	Thalamus_02_r002	1	1	1	152	0	3	118292	19086	0	0	96	1250	28
21	1133	MAS5	482	18900	Thymus_03_r001	1	1	1	153	0	1	67194	19206	0	0	124	1562	24
21	1133	MAS5	483	18899	Thymus_03_r002	1	1	1	153	0	1	72940	19120	0	0	117	698	14
21	1133	MAS5	484	18962	Thyroid_03_r001	1	1	1	154	0	0	49615	19044	1	0	90	1269	29
21	1133	MAS5	485	18961	Thyroid_03_r002	1	1	1	154	0	1	41795	18756	0	0	90	505	14
21	1133	MAS5	486	19018	Tongue_r001	1	1	1	155	0	1	153096	19670	0	0	105	2922	49
21	1133	MAS5	487	19017	Tongue_r002	1	1	1	155	0	4	144144	19724	0	0	100	703	24
21	1133	MAS5	488	18902	Tonsil_r001	1	1	1	156	0	1	120289	19469	0	0	95	2192	41
21	1133	MAS5	489	18901	Tonsil_r002	1	1	1	156	0	3	91364	19576	0	0	101	1250	28
21	1133	MAS5	490	18994	Trachea_03_r001	1	1	1	157	0	2	75439	19587	0	0	114	587	16
21	1133	MAS5	491	18993	Trachea_03_r002	1	1	1	157	0	1	61698	19482	0	0	102	926	20
21	1133	MAS5	492	19006	TrigemGan_r001	1	1	0	158	0	3	203291	20409	0	0	126	1816	36
21	1133	MAS5	493	19005	TrigemGan_r002	1	1	0	158	0	2	192096	20214	0	0	103	1867	45
21	1133	MAS5	494	19016	UtCorpus_r001	1	1	1	159	0	5	91915	19865	0	0	103	1855	53
21	1133	MAS5	495	19015	UtCorpus_r002	1	1	1	159	0	1	74792	19858	0	0	93	2668	60
21	1133	MAS5	496	18960	Uterus_03_r001	1	1	0	160	0	1	34337	19311	0	0	124	1241	22
21	1133	MAS5	497	18959	Uterus_03_r002	1	1	0	160	0	2	58979	19712	0	0	138	1840	26
21	1133	MAS5	498	18868	WholeBlood_r001	1	1	1	161	0	1	84514	18735	0	0	105	1400	27
21	1133	MAS5	499	18867	WholeBlood_r002	1	1	1	161	0	1	105727	18421	0	0	157	626	13
21	1133	MAS5	500	18922	WholeBrain_02_r001	1	1	1	162	0	1	51576	19157	0	0	122	1069	17
21	1133	MAS5	501	18921	WholeBrain_02_r002	1	1	1	162	0	1	35466	19173	0	0	133	1444	18
22	1147	MAS5	502	19206	Hypothal_F_i01_r009	0	0	0	163	0	1	25628	12299	0	0	20	1044	13,2
22	1147	MAS5	503	19208	Hypothal_F_i02_t01_r007	0	0	0	163	0	1	27128	12437	0	0	25	885	10,1
22	1147	MAS5	504	19207	Hypothal_F_i02_t01_r008	0	0	0	163	0	0	23435	12426	0	0	24	371	7,2
22	1147	MAS5	505	19210	Hypothal_F_i03_t01_r005	0	0	0	163	0	1	28087	12545	0	0	25	1038	10,9
22	1147	MAS5	506	19209	Hypothal_F_i03_t01_r006	0	0	0	163	0	1	29608	12432	0	0	21	1555	20,5
22	1147	MAS5	507	19212	Hypothal_F_i04_t01_r003	0	0	0	163	0	0	27215	12390	0	0	25	722	11,5
22	1147	MAS5	508	19211	Hypothal_F_i04_t01_r004	0	0	0	163	0	1	28062	12338	0	0	23	1106	15
22	1147	MAS5	509	19214	Hypothal_F_i05_t01_r001	1	1	0	163	0	0	22279	12482	0	0	26	977	9
22	1147	MAS5	510	19213	Hypothal_F_i05_t01_r002	1	1	0	163	0	1	19993	12416	0	0	26	564	6,7
22	1147	MAS5	511	19193	Hypothal_M_i01_t01_r013	0	0	0	164	0	1	28791	12374	0	0	26	1048	12,9
22	1147	MAS5	512	19192	Hypothal_M_i01_t01_r014	0	0	0	164	0	1	29891	12367	0	0	21	475	8
22	1147	MAS5	513	19195	Hypothal_M_i02_t01_r011	0	0	0	164	0	1	25829	12490	0	0	26	1156	11,3
22	1147	MAS5	514	19194	Hypothal_M_i02_t01_r012	0	0	0	164	0	1	26233	12362	0	0	21	1526	20,3
22	1147	MAS5	515	19197	Hypothal_M_i03_t01_r009	0	0	0	164	0	1	29756	12218	0	0	20	369	9,8
22	1147	MAS5	516	19196	Hypothal_M_i03_t01_r010	0	0	0	164	0	1	31055	12242	0	0	18	835	18
22	1147	MAS5	517	19199	Hypothal_M_i04_t01_r007	0	0	0	164	0	0	32979	12402	0	0	20	763	13
22	1147	MAS5	518	19198	Hypothal_M_i04_t01_r008	0	0	0	164	0	1	34819	12379	0	0	21	2102	24,6
22	1147	MAS5	519	19201	Hypothal_M_i05_t01_r005	1	1	0	164	0	1	23747	12483	0	0	23	1222	12,8
22	1147	MAS5	520	19200	Hypothal_M_i05_t01_r006	1	1	0	164	0	0	19217	12508	0	0	23	968	7,8
22	1147	MAS5	521	19203	Hypothal_M_i06_t01_r003	0	0	0	164	0	0	30365	12467	0	0	23	491	7,4
22	1147	MAS5	522	19202	Hypothal_M_i06_t01_r004	0	0	0	164	0	1	32638	12391	0	0	19	1074	13,2
22	1147	MAS5	523	19205	Hypothal_M_i07_t01_r001	0	0	0	164	0	1	28646	12384	0	0	23	1498	16,8
22	1147	MAS5	524	19204	Hypothal_M_i07_t01_r002	0	0	0	164	0	1	32627	12380	0	0	21	1374	15,8
23	907	MAS5	525	13601	MuscExtOccGlobLay_r001	1	1	1	165	0	1	185920	8623	0	0	13	2935	64,3
23	907	MAS5	526	13600	MuscExtOccGlobLay_r002	1	1	1	165	0	2	187867	8232	0	0	13	1710	51,8
23	907	MAS5	527	13724	MuscExtOccLatRect_r001	1	1	1	166	0	4	269232	7185	0	0	10	1663	80,5
23	907	MAS5	528	13716	MuscExtOccLatRect_r002	1	1	1	166	0	3	306181	7157	0	0	11	936	57,9
23	907	MAS5	529	13726	MuscExtOccMedRect_r001	1	1	0	167	0	8	300298	7035	0	0	10	1662	101,8
23	907	MAS5	530	13721	MuscExtOccMedRect_r002	1	1	0	167	0	1	261530	7079	0	0	11	985	59,6
23	907	MAS5	531	13603	MuscExtOccOrbLay_r001	1	1	0	168	0	1	163618	8902	0	0	13	1387	30
23	907	MAS5	532	13602	MuscExtOccOrbLay_r002	1	1	0	168	0	3	169696	8549	0	0	13	1552	40,8
24	1152	MAS5	533	19137	Colon_C	0	0	0	169	0	0	6499	17781	0	0	99	1307	2,4
24	1152	MAS5	534	19139	Colon_CrohnsDis	0	0	0	170	0	0	6734	17706	0	0	120	920	1,6
24	1152	MAS5	535	19141	Colon_UlcerColit	0	0	0	171	0	0	7750	17719	0	0	145	1087	1,5
24	1152	MAS5	536	19135	Ileum_C	0	0	0	172	0	0	8057	17758	0	0	104	1208	2,3
24	1152	MAS5	537	19138	Ileum_CrohnsDis	0	0	0	173	0	0	5267	17702	0	0	113	493	1,1
24	1152	MAS5	538	19140	Ileum_UlcerColit	0	0	0	174	0	0	6033	17734	0	0	108	892	1,5
						137	126	84
						19	18	13

## Sheet: MM U74 EXP
exp rank	GSE	exp name	# biol cond	# point	sel1	sel2	sel nr
1	51	Hippocampus replicate samples	2	4	1	1	1
2	63	Brain after ischemia and antioxidant	4	17	1	0	0
3	77	Exercised Induced hypertrophy	7	30	1	1	1
4	85	Wild type and aire -/- murine medullary thymic epithelial cells	2	6	1	1	1
5	107	Uterin horn treated with progesterone (129/SvlmJ mice)	9	11	1	0	0
6	109	Uterine horns (Hoxa-10+/+ and Hoxa-10-/- littermates, SvJ/129 mice)	5	12	1	0	0
7	314	C57BL/6J mice submitted to electric shock	32	64	1	1	1
8	329	Expression profiling of spleen	2	4	1	1	1
9	363	Diet induced changes in mouse liver	4	12	1	1	1
10	369	IFNg-/- and conditional Socs3-/- mice: cytokine treatments	6	12	1	0	0
11	128	Rp1 knockout mice retinal development	10	30	1	1	1
12	367	Hypothalamus response to LPS and restraint stress	2	12	1	0	0
13	411	Effect of SOCS3 on the transcriptional response of bone marrow-derived macrophages to IL-6	6	17	1	1	1
14	434	Murine inner medullary collecting duct cells response to aldosterone	2	6	1	1	1
15	438	Hypogonadal mice and testosterone proprionate treatment	1	4	1	1	1
16	339	Splenic Dendritic Cell Subsets	6	12	1	0	0
17	466	mRNA expression in regenerated mdx mouse skeletal muscle	2	10	1	0	0
18	476	Ozone effect on airways hyperpermability	4	8	1	1	1
19	477	Alternatively activated macrophages	2	5	1	1	1
20	478	Alveoli loss during caloric restriction time course	11	24	1	1	1
21	479	Alveolar septation	4	16	1	1	1
22	480	Sleep apnea and glucose metabolism	15	18	1	0	0
23	495	Hyperoxic lung injury	8	13	1	1	1
24	485	Genetic basis of sensitivity to pulmonary fibrosis	12	24	1	1	1
25	484	Alveoli septation inhibition and protection	4	8	1	1	1
26	483	Allergic response to ragweed in lung A	5	8	1	0	0
27	482	Vascular remodeling following pulmonary hypertension	5	10	1	1	1
28	481	Allergen-induced goblet cells	2	5	1	1	1
29	469	Temporal profiling in muscle regeneration B	28	54	1	1	1
30	558	Cardiac hypertrophy related to the phosphoinositide 3-kinase signaling pathway	3	9	1	1	0
31	561	CD8+ memory T cells	2	2	0	0	0
32	557		3	6	1	0	0
33	591	Heart failure in TNF-alpha transgenic mice	6	18	1	1	1
34	435	Effect of different type of contraction on mouse muscle	3	6	1	1	1
35	642	Kidney expression	4	12	1	1	1
36	422	Epithelium transition profile	3	16	1	1	1
37	414	Time course of aortic gene expression	12	13	1	0	0
38	614	Effect of +/- mutations in ES cells	5	16	1	1	1
39	640	Spermatogenesis	12	17	1	1	1
40	700	Integrated stress response	12	24	1	0	0
41	611	Neurospheres of WT and BMI-1 KO	4	4	0	0	0
42	582	Gene expression of transplanted hearts	5	14	1	1	1
43	775	Mouse model of myocardial infarction	23	59	1	1	1
44	454	Circadian rhythm in Clock mutant and Cry deficient mice	6	6	0	0	0
45	842	Multiple Sclerosis Naive, EAE and EAE 1,25(OH)2D3-treated groups	3	9	1	0	0
46	849	Genomic profile of the mouse intestine	4	12	1	1	1
47	867	Lupus - Nrf2 Knockout	6	12	1	1	1
48	552	Mesangioblast clone comparison	2	2	0	0	0
49	587	DNA methylation and histone deacetylation in neural stem cells	4	8	1	1	1
50	934	Wild-type vs. Rb-/- Prostate Epithelial Cell Lines	4	9	1	0	0
51	941	Mastomys Mouse Gastric Mucosa	2	4	1	1	1
52	986	Effects of tTA expression in mouse hearts	4	20	1	0	0
53	989	Myogenic differentiation	7	24	1	1	1
54	765	Control vs CF Small Intestine	2	6	1	1	1
55	628	Erythroid Differentiation: G1E Model	6	18	1	1	1
56	769	CF vs control Pancreas	2	6	1	1	1
					263	205	89
					52	37	36

## Sheet: MM U74 BIOL
exp rank	GSE	biolcond rank	biolcond name	sel1 A	sel2 A	sel nr A	couple in A
1	51	1	Hippocamp_02	1	1	1	[1,2]
1	51	2	Hippocamp	1	1	0	[3,4]
2	63	3	BrainArtery_AEOL_C	1	0	0	[5,7]
2	63	4	BrainArtery_AEOL_Isch&Perf	1	0	0	[10,14]
2	63	5	BrainArtery_C_C	1	0	0	[16,17]
2	63	6	BrainArtery_C_Isch&Perf	1	0	0	[19,20]
3	77	7	Heart_07D	1	1	1	[22,23]
3	77	8	Heart_10m	1	1	1	[26,27]
3	77	9	Heart_14D	1	1	0	[31,33]
3	77	10	Heart_21D	1	1	0	[35,36]
3	77	11	Heart_28D	1	1	0	[39,42]
3	77	12	Heart_35D	1	1	0	[45,47]
3	77	13	Heart_36h	1	1	0	[49,50]
4	85	14	Thymus_AireDef	1	1	1	[52,53]
4	85	15	Thymus_Wt	1	1	1	[55,57]
5	107	16	UterusHorn_00h	1	0	0	[58,59]
5	107	17	UterusHorn_01h	0	0	0
5	107	18	UterusHorn_03h	0	0	0
5	107	19	UterusHorn_06h	1	0	0	[62,63]
5	107	20	UterusHorn_09h	0	0	0
5	107	21	UterusHorn_12h	0	0	0
5	107	22	UterusHorn_15h	0	0	0
5	107	23	UterusHorn_18h	0	0	0
5	107	24	UterusHorn_2h	0	0	0
6	109	25	UterusHorn_C_Hoxa10+/+	1	0	0	[70,71]
6	109	26	UterusHorn_C_Hoxa10-/-	1	0	0	[73,74]
6	109	27	UterusHorn_Progest_Hoxa10+/+	1	0	0	[76,77]
6	109	28	UterusHorn_Progest_Hoxa10-/-	1	0	0	[78,79]
6	109	29	UterusHorn_Progest_Progest_Hoxa10-/-	0	0	0
7	314	30	HipDentGyr_01h_C_C57BL/6J	1	1	1	[81,83]
7	314	31	HipDentGyr_01h_ContxtShoc_C57BL/6J	1	1	0	[85,86]
7	314	32	HipDentGyr_01h_ShockOnly_C57BL/6J	0	0	0
7	314	33	HipDentGyr_02h_C_C576JMK801	0	0	0
7	314	34	HipDentGyr_02h_C_C57BL/6J	1	1	1	[90,91]
7	314	35	HipDentGyr_02h_ContxtShoc_C57BL/6J	1	1	0	[92,94]
7	314	36	HipDentGyr_02h_ShockOnly_C576JMK801	0	0	0
7	314	37	HipDentGyr_02h_ShockOnly_C57BL/6J	0	0	0
7	314	38	HipDentGyr_04h_C_C57BL/6J	1	1	0	[98,99]
7	314	39	HipDentGyr_04h_ContxtShoc_C57BL/6J	1	1	0	[100,101]
7	314	40	HipDentGyr_04h_ShockOnly_C57BL/6J	0	0	0
7	314	41	HipDentGyr_06h_C_C57BL/6J	1	1	0	[104,105]
7	314	42	HipDentGyr_06h_ContxtShoc_C57BL/6J	1	1	0	[107,108]
7	314	43	HipDentGyr_06h_ShockOnly_C57BL/6J	0	0	0
7	314	44	HipDentGyr_AlzhDis_02h_C_C57&SJL	0	0	0
7	314	45	HipDentGyr_AlzhDis_02h_ContxtShoc_C57&SJL	0	0	0
7	314	46	HippocCa1_01h_C_C57BL/6J	1	1	0	[114,115]
7	314	47	HippocCa1_01h_ContxtShoc_C57BL/6J	1	1	0	[117,118]
7	314	48	HippocCa1_01h_ShockOnly_C57BL/6J	0	0	0
7	314	49	HippocCa1_02h_C_C576JMK801	0	0	0
7	314	50	HippocCa1_02h_C_C57BL/6J	1	1	0	[122,123]
7	314	51	HippocCa1_02h_ContxtShoc_C57BL/6J	1	1	0	[125,126]
7	314	52	HippocCa1_02h_ShockOnly_C576JMK801	0	0	0
7	314	53	HippocCa1_02h_ShockOnly_C57BL/6J	0	0	0
7	314	54	HippocCa1_04h_C_C57BL/6J	1	1	0	[130,131]
7	314	55	HippocCa1_04h_ContxtShoc_C57BL/6J	1	1	0	[132,133]
7	314	56	HippocCa1_04h_ShockOnly_C57BL/6J	0	0	0
7	314	57	HippocCa1_06h_C_C57BL/6J	1	1	0	[137,138]
7	314	58	HippocCa1_06h_ContxtShoc_C57BL/6J	1	1	0	[139,141]
7	314	59	HippocCa1_06h_ShockOnly_C57BL/6J	0	0	0
7	314	60	HippocCa1_AlzhDis_02h_C_C57&SJL	0	0	0
7	314	61	HippocCa1_AlzhDis_02h_ContxtShoc_C57&SJL	0	0	0
8	329	62	Liver_01	1	1	1	[145,146]
8	329	63	Spleen_01	1	1	1	[147,148]
9	363	64	Liver_HiFatDiet_C57BL/6	1	1	1	[149,151]
9	363	65	Liver_HiFatDiet_LDLRdefMu	1	1	0	[153,154]
9	363	66	Liver_LoFatDiet_C57BL/6	1	1	0	[156,157]
9	363	67	Liver_LoFatDiet_LDLRdefMu	1	1	0	[159,160]
10	369	68	Liver_IL6_Alb+Soc-fl	1	0	0	[161,162]
10	369	69	Liver_IL6_Alb-Socx/f	1	0	0	[163,164]
10	369	70	Liver_InterFG_InfG	1	0	0	[165,166]
10	369	71	Liver_PBS_Alb+Soc-fl	1	0	0	[167,168]
10	369	72	Liver_PBS_Alb-Socx/f	1	0	0	[169,170]
10	369	73	Liver_PBS_InfG	1	0	0	[171,172]
11	128	74	Retina_Rp1KO_07D-PostN	1	1	1	[173,175]
11	128	75	Retina_Rp1KO_10D-PostN	1	1	0	[176,177]
11	128	76	Retina_Rp1KO_14D-PostN	1	1	1	[179,180]
11	128	77	Retina_Rp1KO_18D-PostN	1	1	0	[183,184]
11	128	78	Retina_Rp1KO_21D-PostN	1	1	0	[186,187]
11	128	79	Retina_Wt_07D-PostN	1	1	0	[188,189]
11	128	80	Retina_Wt_10D-PostN	1	1	0	[191,192]
11	128	81	Retina_Wt_14D-PostN	1	1	0	[194,196]
11	128	82	Retina_Wt_18D-PostN	1	1	0	[197,199]
11	128	83	Retina_Wt_21D-PostN	1	1	0	[201,202]
12	367	84	HypothPVN_01h	1	0	0	[205,206]
12	367	85	HypothPVN_03h	1	0	0	[211,212]
13	411	86	Macroph_00m_Socs3-/-	1	1	1	[215,216]
13	411	87	Macroph_00m_Wt	1	1	0	[218,219]
13	411	88	Macroph_01h40m_Socs3-/-	1	1	0	[221,222]
13	411	89	Macroph_01h40m_Wt	1	1	0	[223,224]
13	411	90	Macroph_06h40m_Socs3-/-	1	1	0	[226,227]
13	411	91	Macroph_06h40m_Wt	1	1	1	[229,230]
14	434	92	InMeddCollDuct_mlMCD3_Aldost	1	1	1	[232,233]
14	434	93	InMeddCollDuct_mlMCD3_C	1	1	0	[235,237]
15	438	94	Testis_Testost&-	1	1	1	[239,240]
16	339	95	DendritCell_CD4+_Cultured	1	0	0	[242,243]
16	339	96	DendritCell_CD4+_NoCultured	1	0	0	[244,245]
16	339	97	DendritCell_CD4-CD8-_Cultured	1	0	0	[246,247]
16	339	98	DendritCell_CD4-CD8-_NoCultured	1	0	0	[248,249]
16	339	99	DendritCell_CD8+_Cultured	1	0	0	[250,251]
16	339	100	DendritCell_CD8+_NoCultured	1	0	0	[252,253]
17	466	101	Muscle_Mdx	1	0	0	[254,256]
17	466	102	Muscle_Wt	1	0	0	[260,263]
18	476	103	Lung_Air_HeJTlr4Mu	1	1	1	[264,265]
18	476	104	Lung_Air_OujWt	1	1	0	[266,267]
18	476	105	Lung_Ozon_HeJTlr4Mu	1	1	0	[268,269]
18	476	106	Lung_Ozon_OujWt	1	1	1	[270,271]
19	477	107	Macroph_IL4Mu	1	1	1	[272,273]
19	477	108	Macroph_IL4Wt	1	1	0	[275,276]
20	478	109	Lung_00h_C	1	1	1	[279,280]
20	478	110	Lung_02h_C	1	1	1	[281,282]
20	478	111	Lung_02h_CaloriRest	1	1	1	[283,284]
20	478	112	Lung_04h_C	1	1	0	[285,286]
20	478	113	Lung_04h_CaloriRest	1	1	0	[287,288]
20	478	114	Lung_12h_C	1	1	0	[289,290]
20	478	115	Lung_12h_CaloriRest	1	1	1	[291,292]
20	478	116	Lung_24h_CaloriRest	1	1	0	[293,294]
20	478	117	Lung_48h_CaloriRest	1	1	1	[295,296]
20	478	118	Lung_72h_CaloriRest	1	1	0	[297,298]
20	478	119	Lung_96h_CaloriRest	1	1	1	[299,300]
21	479	120	Lung_FibrDefMu_01D-PostN	1	1	1	[303,304]
21	479	121	Lung_FibrDefMu_05D-PostN	1	1	0	[306,308]
21	479	122	Lung_Wt_01D-PostN	1	1	1	[309,310]
21	479	123	Lung_Wt_05D-PostN	1	1	1	[313,314]
22	480	124	?_Gluc_C	1	0	0	[317,318]
22	480	125	?_Gluc_Hypoxia	1	0	0	[319,320]
22	480	126	?_NoGluc_C	1	0	0	[321,322]
22	480	127	Brain_C	0	0	0
22	480	128	Brain_FragmSleep	0	0	0
22	480	129	Brain_Hypoxia	0	0	0
22	480	130	Heart_C	0	0	0
22	480	131	Heart_FragmSleep	0	0	0
22	480	132	Heart_Hypoxia	0	0	0
22	480	133	Lung_C	0	0	0
22	480	134	Lung_FragmSleep	0	0	0
22	480	135	Lung_Hypoxia	0	0	0
22	480	136	Muscle_C	0	0	0
22	480	137	Muscle_FragmSleep	0	0	0
22	480	138	Muscle_Hypoxia	0	0	0
23	495	139	Lung_00h_NormOxy_Nrf2Mu	0	0	0
23	495	140	Lung_00h_NormOxy_Nrf2Mu	0	0	0
23	495	141	Lung_00h_NormOxy_Wt	0	0	0
23	495	142	Lung_00h_NormOxy_Wt	0	0	0
23	495	143	Lung_24h_100%Oxy_Wt	0	0	0
23	495	144	Lung_24h_100%Oxy_Wt	0	0	0
23	495	145	Lung_48h_100%Oxy_Wt	1	1	1	[344,345]
23	495	146	Lung_72h_100%Oxy_Wt	1	1	1	[346,347]
24	485	147	Lung?_14D_Bleomycin_Balb/c	1	1	1	[348,349]
24	485	148	Lung?_14D_Bleomycin_C57BL/6J	1	1	1	[350,351]
24	485	149	Lung?_14D_Saline_Balb/c	1	1	0	[352,353]
24	485	150	Lung?_14D_Saline_C57BL/6J	1	1	1	[354,355]
24	485	151	Lung?_24h_Bleomycin_Balb/c	1	1	0	[356,357]
24	485	152	Lung?_24h_Bleomycin_C57BL/6J	1	1	0	[358,359]
24	485	153	Lung?_24h_Saline_Balb/c	1	1	1	[360,361]
24	485	154	Lung?_24h_Saline_C57BL/6J	1	1	1	[362,363]
24	485	155	Lung?_72h_Bleomycin_Balb/c	1	1	0	[364,365]
24	485	156	Lung?_72h_Bleomycin_C57BL/6J	1	1	0	[366,367]
24	485	157	Lung?_72h_Saline_Balb/c	1	1	0	[368,369]
24	485	158	Lung?_72h_Saline_C57BL/6J	1	1	0	[370,371]
25	484	159	Lung?_C	1	1	0	[372,373]
25	484	160	Lung?_DexaM&RA	1	1	1	[374,375]
25	484	161	Lung?_DexaM	1	1	0	[376,377]
25	484	162	Lung?_RA	1	1	0	[378,379]
26	483	163	Lung_Allerg_24h	0	0	0
26	483	164	Lung_Allerg_72h	0	0	0
26	483	165	Lung_Allerg_72h_01	0	0	0
26	483	166	Lung_C_24h_01	1	0	0	[384,385]
26	483	167	Lung_C_72h_01	1	0	0	[386,387]
27	482	168	Lung_00h_Normoxic	0	0	0
27	482	169	Lung_06D_Hypoxic	1	1	1	[390,391]
27	482	170	Lung_10h_Hypoxic	0	0	0
27	482	171	Lung_48h_Hypoxic	1	1	1	[394,395]
27	482	172	Lung_96h_Hypoxic	0	0	0
28	481	173	EpithLung_Allerg	1	1	1	[399,400]
28	481	174	EpithLung_C	1	1	0	[401,402]
29	469	175	MuscGastr_00h_01	1	1	1	[403,404]
29	469	176	MuscGastr_04D12h	1	1	1	[405,406]
29	469	177	MuscGastr_05D12h	1	1	1	[407,408]
29	469	178	MuscGastr_05D	1	1	0	[409,410]
29	469	179	MuscGastr_06D12h	1	1	1	[411,412]
29	469	180	MuscGastr_06D	1	1	0	[413,414]
29	469	181	MuscGastr_07D12h	1	1	0	[415,416]
29	469	182	MuscGastr_07D	1	1	0	[417,418]
29	469	183	MuscGastr_08D12h	1	1	1	[419,420]
29	469	184	MuscGastr_08D	1	1	0	[421,422]
29	469	185	MuscGastr_09D12h	1	1	0	[423,424]
29	469	186	MuscGastr_09D	1	1	0	[425,426]
29	469	187	MuscGastr_10D_01	0	0	0
29	469	188	MuscGastr_10D_02	0	0	0
29	469	189	MuscGastr_11D	1	1	0	[429,430]
29	469	190	MuscGastr_12D	1	1	0	[431,432]
29	469	191	MuscGastr_12h_01	1	1	1	[433,434]
29	469	192	MuscGastr_13D	1	1	1	[435,436]
29	469	193	MuscGastr_14D	1	1	1	[437,438]
29	469	194	MuscGastr_16D	1	1	1	[439,440]
29	469	195	MuscGastr_20D	1	1	0	[441,442]
29	469	196	MuscGastr_24h_02	1	1	0	[443,444]
29	469	197	MuscGastr_30F	1	1	0	[445,446]
29	469	198	MuscGastr_40D	1	1	1	[447,448]
29	469	199	MuscGastr_48h_02	1	1	1	[449,450]
29	469	200	MuscGastr_72h	1	1	0	[451,452]
29	469	201	MuscGastr_84h	1	1	0	[453,454]
29	469	202	MuscGastr_96h_02	1	1	1	[455,456]
30	558	203	Heart_Wt_01	1	1	0	[457,458]
30	558	204	Heart_CaPI3K	1	1	0	[460,461]
30	558	205	Heart_DnPI3K	1	1	0	[464,465]
31	561	206	LymphoT_CD8+Cent	0	0	0
31	561	207	LymphoT_CD8+Effect	0	0	0
32	557	208	DendritCell_CIITA-/-	1	0	0	[468,469]
32	557	209	DendritCell_I-Abeta-	1	0	0	[470,471]
32	557	210	DendritCell_Wt	1	0	0	[472,473]
33	591	211	Heart_TNFTransg_F_21D	1	1	1	[474,476]
33	591	212	Heart_TNFTransg_F_40W	1	1	0	[478,479]
33	591	213	Heart_TNFTransg_M_13W	1	1	0	[480,481]
33	591	214	Heart_TNFTransg_M_21D	1	1	0	[483,484]
33	591	215	Heart_WTFVB_F_21D	1	1	0	[486,487]
33	591	216	Heart_WTFVB_M_21D	1	1	1	[490,491]
34	435	217	MuscTibial_C	1	1	1	[492,493]
34	435	218	MuscTibial_Eccent	1	1	1	[494,495]
34	435	219	MuscTibial_IsomContrc	1	1	0	[496,497]
35	642	220	Kidney_DiabTyp2_16W	1	1	1	[499,500]
35	642	221	Kidney_DiabTyp2_56D	1	1	1	[501,502]
35	642	222	Kidney_NoDiabetic_16W	1	1	1	[504,506]
35	642	223	Kidney_NoDiabetic_56D	1	1	0	[508,509]
36	422	224	EpithIntest_Adenoma_APC(Min/-)	1	1	1	[510,514]
36	422	225	EpithIntest_C_C57BL/6	1	1	0	[517,520]
36	422	226	EpithIntest_Carcin_APC(Min/-)	1	1	0	[522,523]
37	414	227	Aorta_04h	1	0	0	[526,527]
37	414	228	Aorta_08h	0	0	0
37	414	229	Aorta_12h	0	0	0
37	414	230	Aorta_16h	0	0	0
37	414	231	Aorta_20h	0	0	0
37	414	232	Aorta_24h	0	0	0
37	414	233	Aorta_28h	0	0	0
37	414	234	Aorta_32h	0	0	0
37	414	235	Aorta_36h	0	0	0
37	414	236	Aorta_40h	0	0	0
37	414	237	Aorta_44h	0	0	0
37	414	238	Aorta_48h	0	0	0
38	614	239	EStemC_Abca1+-_Abca1+-	1	1	1	[540,541]
38	614	240	EStemC_C_C	1	1	1	[545,547]
38	614	241	EStemC_Cdk4+/-_Cdk4+/-	1	1	0	[548,550]
38	614	242	Liver_Abca1+-_Abca1+-	1	1	0	[551,552]
38	614	243	Liver_C_C	1	1	1	[553,554]
39	640	244	TestInter_19D	0	0	0
39	640	245	TestTub_19D	0	0	0
39	640	246	Testis_08D	1	1	1	[557,558]
39	640	247	Testis_11D	1	1	0	[559,560]
39	640	248	Testis_14D	0	0	0
39	640	249	Testis_18D	0	0	0
39	640	250	Testis_21D	0	0	0
39	640	251	Testis_24h	1	1	0	[564,566]
39	640	252	Testis_26D	0	0	0
39	640	253	Testis_29D	0	0	0
39	640	254	Testis_96h	1	1	0	[569,570]
39	640	255	Testis_Adult	0	0	0
40	700	256	Fibro_ATF4-/-_C	1	0	0	[572,573]
40	700	257	Fibro_ATF4-/-_Tunicam	1	0	0	[574,575]
40	700	258	Fibro_PERK-/-_C	1	0	0	[576,577]
40	700	259	Fibro_PERK-/-_Tunicam	1	0	0	[578,579]
40	700	260	Fibro_PERKeiFMu_AP20187_4h	1	0	0	[580,581]
40	700	261	Fibro_PERKeiFMu_AP20187_8h	1	0	0	[582,583]
40	700	262	Fibro_PERKeiFMu_C	1	0	0	[584,585]
40	700	263	Fibro_PERKeiFWt_AP20187_4h	1	0	0	[586,587]
40	700	264	Fibro_PERKeiFWt_AP20187_8h	1	0	0	[588,589]
40	700	265	Fibro_PERKeiFWt_C	1	0	0	[590,591]
40	700	266	Fibro_Wt_C	1	0	0	[592,593]
40	700	267	Fibro_Wt_Tunicam	1	0	0	[594,595]
41	611	268	BrNeursph_Bmi1-/-	0	0	0
41	611	269	BrNeursph_Wt	0	0	0
41	611	270	GutNeursph_Bmi1-/-	0	0	0
41	611	271	GutNeursph_Wt	0	0	0
42	582	272	Heart_07D_Isograft	1	1	1	[601,602]
42	582	273	Heart_07D_RejectAllo	1	1	1	[604,605]
42	582	274	Heart_07D_TolAllogrf	1	1	1	[607,608]
42	582	275	Heart_70D_Isograft	1	1	0	[609,610]
42	582	276	Heart_70D_TolAllogrf	1	1	1	[611,613]
43	775	277	HeartLVabLADarter_Infarctus_01h	1	1	0	[615,616]
43	775	278	HeartLVabLADarter_Infarctus_04h	1	1	0	[617,618]
43	775	279	HeartLVabLADarter_Infarctus_07D	1	1	1	[620,622]
43	775	280	HeartLVabLADarter_Infarctus_24h	1	1	0	[623,624]
43	775	281	HeartLVabLADarter_Infarctus_48h	1	1	0	[626,627]
43	775	282	HeartLVabLADarter_Infarctus_56D	1	1	0	[630,631]
43	775	283	HeartLVabLADarter_Sham_01h	1	1	0	[632,633]
43	775	284	HeartLVabLADarter_Sham_04h	1	1	0	[635,636]
43	775	285	HeartLVabLADarter_Sham_07D	1	1	0	[638,639]
43	775	286	HeartLVabLADarter_Sham_24h	1	1	0	[641,643]
43	775	287	HeartLVabLADarter_Sham_48h	1	1	0	[645,646]
43	775	288	HeartLVabLADarter_Sham_56D	1	1	0	[647,648]
43	775	289	HeartLVbeLADarter_Infarctus_01h	1	1	0	[650,652]
43	775	290	HeartLVbeLADarter_Infarctus_04h	1	1	0	[654,655]
43	775	291	HeartLVbeLADarter_Infarctus_07D	1	1	1	[657,658]
43	775	292	HeartLVbeLADarter_Infarctus_24h	1	1	1	[659,660]
43	775	293	HeartLVbeLADarter_Infarctus_48h	1	1	1	[662,664]
43	775	294	HeartLVbeLADarter_Infarctus_56D	1	1	1	[666,667]
43	775	295	HeartLVbeLADarter_Sham_01h	0	0	0
43	775	296	HeartLVbeLADarter_Sham_04h	0	0	0
43	775	297	HeartLVbeLADarter_Sham_07D	0	0	0
43	775	298	HeartLVbeLADarter_Sham_24h	0	0	0
43	775	299	HeartLVbeLADarter_Sham_48h	0	0	0
44	454	300	Liver_Circ02_ClockMu	0	0	0
44	454	301	Liver_Circ02_CryMu	0	0	0
44	454	302	Liver_Circ02_Wt	0	0	0
44	454	303	Liver_Circ14_ClockMu	0	0	0
44	454	304	Liver_Circ14_CryMu	0	0	0
44	454	305	Liver_Circ14_Wt	0	0	0
45	842	306	Spinal_C_C	1	0	0	[679,680]
45	842	307	Spinal_EAE_1,25(OH)2D	1	0	0	[682,683]
45	842	308	Spinal_EAE_Placebo	1	0	0	[686,687]
46	849	309	Colon	1	1	1	[688,690]
46	849	310	Duodenum	1	1	1	[692,693]
46	849	311	Ileum	1	1	0	[694,696]
46	849	312	Jejunum	1	1	0	[697,698]
47	867	313	Liver_Nrf2KnockO_F	1	1	1	[700,701]
47	867	314	Liver_Nrf2KnockO_M	1	1	1	[702,703]
47	867	315	Liver_Wt_F	1	1	0	[704,705]
47	867	316	Liver_Wt_M	1	1	0	[706,707]
47	867	317	Spleen_Nrf2KnockO_F	1	1	1	[708,709]
47	867	318	Spleen_Wt_F	1	1	0	[710,711]
48	552	319	Mesangioblast_D16	0	0	0
48	552	320	Mesangioblast_D351	0	0	0
49	587	321	NeuralStemC_AzaC/TSA	1	1	1	[714,715]
49	587	322	NeuralStemC_AzaC	1	1	1	[716,717]
49	587	323	NeuralStemC_C	1	1	0	[718,719]
49	587	324	NeuralStemC_TSA	1	1	0	[720,721]
50	934	325	EpithProst_Rb-/-_SerumFree	1	0	0	[722,723]
50	934	326	EpithProst_Rb-/-_Serum	1	0	0	[724,725]
50	934	327	EpithProst_WT_SerumFree	1	0	0	[726,727]
50	934	328	EpithProst_WT_Serum	1	0	0	[728,729]
51	941	329	MucosaGast_ECLHyperpl	1	1	1	[731,732]
51	941	330	MucosaGast_ECLNeopl	1	1	1	[733,734]
52	986	331	HeartV_C_Wt	1	0	0	[736,737]
52	986	332	HeartV_C_TTA	1	0	0	[739,744]
52	986	333	HeartV_Doxycyclin_Wt	1	0	0	[747,748]
52	986	334	HeartV_Doxycyclin_TTA	1	0	0	[750,752]
53	989	335	Myoblast_00D	1	1	1	[755,756]
53	989	336	Myoblast_01D	1	1	1	[758,759]
53	989	337	Myoblast_02D	1	1	1	[762,763]
53	989	338	Myoblast_04D	1	1	0	[767,768]
53	989	339	Myoblast_06D	1	1	0	[770,772]
53	989	340	Myoblast_08D	1	1	0	[773,774]
53	989	341	Myoblast_10D	1	1	0	[776,777]
54	765	342	IntestSmall_CFTR+/+	1	1	1	[779,781]
54	765	343	IntestSmall_CFTR-/-	1	1	0	[782,784]
55	628	344	Erythroid_03hPEstrad	1	1	1	[785,787]
55	628	345	Erythroid_07hPEstra	1	1	0	[788,790]
55	628	346	Erythroid_14hPEstrad	1	1	0	[791,792]
55	628	347	Erythroid_21hPEstrad	1	1	1	[794,795]
55	628	348	Erythroid_30hPEstrad	1	1	0	[797,798]
55	628	349	Erythroid_PreEstrad	1	1	0	[800,802]
56	769	350	Pancreas_CFTR+/+	1	1	1	[803,805]
56	769	351	Pancreas_CFTR-/-	1	1	1	[807,808]
				263	205	89
				52	37	36

## Sheet: MM U74 POINT
exp rank	GSE	soft	point rank	GSM	point name	sel1	sel2	nr	biolcond rank	# absent	#min(signal)	#max(signal)	#diff=0	#signal=0	#signal<0	longest run	#signal<run	#run
1	51	MAS5	1	1736	Hippocamp_02_r001	1	1	1	1	0	0	26347	7291	0	0	24	566	5,6
1	51	MAS5	2	1737	Hippocamp_02_r002	1	1	1	1	0	0	22693	7216	1	0	22	1164	10,7
1	51	MAS5	3	1738	Hippocamp_r003	1	1	0	2	0	0	34702	7231	0	0	27	854	6,8
1	51	MAS5	4	1739	Hippocamp_r004	1	1	0	2	0	0	20478	7274	0	0	31	1784	11
2	63	mas4	5	2207	BrainArtery_AEOL_C_r001	1	0	0	3	0	-15483	188489	1869	2	2065	7	1323	-101,1
2	63	mas4	6	2208	BrainArtery_AEOL_C_r002	0	0	0	3	0	-12079	164580	1674	0	2244	6	2778	66,6
2	63	mas4	7	2209	BrainArtery_AEOL_C_r003	1	0	0	3	0	-14172	189538	1370	0	2299	5	2601	41,3
2	63	mas4	8	2213	BrainArtery_AEOL_Isch&Perf_r001	0	0	0	4	0	-14323	184589	1525	1	2260	5	2087	-23,2
2	63	mas4	9	2214	BrainArtery_AEOL_Isch&Perf_r002	0	0	0	4	0	-669	10159	7689	13	2239	22	1754	-3,8
2	63	mas4	10	2215	BrainArtery_AEOL_Isch&Perf_r003	1	0	0	4	0	-700	13376	7267	16	1958	23	2394	3,1
2	63	mas4	11	2216	BrainArtery_AEOL_Isch&Perf_r004	0	0	0	4	0	-819	14773	7096	12	1940	21	1973	0,3
2	63	mas4	12	2217	BrainArtery_AEOL_Isch&Perf_r005	0	0	0	4	0	-628	11850	7983	15	1931	31	2208	1,5
2	63	mas4	13	2218	BrainArtery_AEOL_Isch&Perf_r006	0	0	0	4	0	-577	10504	8126	21	1914	28	2096	1
2	63	mas4	14	2219	BrainArtery_AEOL_Isch&Perf_r007	1	0	0	4	0	-916	13006	7330	11	1971	23	2094	0,9
2	63	mas4	15	2220	BrainArtery_AEOL_Isch&Perf_r008	0	0	0	4	0	-881	14570	7069	7	1975	22	2033	0,5
2	63	mas4	16	2204	BrainArtery_C_C_r001	1	0	0	5	0	-9827	135459	1883	1	1904	7	2173	22,5
2	63	mas4	17	2205	BrainArtery_C_C_r002	1	0	0	5	0	-8515	156121	2097	0	1967	7	3263	105,1
2	63	mas4	18	2206	BrainArtery_C_C_r003	0	0	0	5	0	-15871	222416	1441	0	2366	5	1724	-109,7
2	63	mas4	19	2210	BrainArtery_C_Isch&Perf_r001	1	0	0	6	0	-12144	189179	1734	1	2098	6	1874	-22,3
2	63	mas4	20	2211	BrainArtery_C_Isch&Perf_r002	1	0	0	6	0	-10596	170754	1739	1	2174	6	2904	82,1
2	63	mas4	21	2212	BrainArtery_C_Isch&Perf_r003	0	0	0	6	0	-15547	196438	1304	0	2415	4	2156	-47,3
3	77	MAS5	22	2349	Heart_07D_r001	1	1	1	7	0	0	35219	5816	0	0	15	640	10,5
3	77	MAS5	23	2350	Heart_07D_r002	1	1	1	7	0	0	37811	5972	0	0	18	348	5,6
3	77	MAS5	24	2351	Heart_07D_r003	0	0	0	7	0	1	57598	6171	0	0	20	671	9,6
3	77	MAS5	25	2340	Heart_10m_r001	0	0	0	8	0	0	44917	5857	0	0	17	123	4,1
3	77	MAS5	26	2341	Heart_10m_r002	1	1	1	8	0	0	43090	6123	0	0	19	672	8,2
3	77	MAS5	27	2342	Heart_10m_r003	1	1	1	8	0	0	40058	5898	0	0	17	677	9,3
3	77	MAS5	28	2343	Heart_10m_r004	0	0	0	8	0	0	42095	5863	0	0	18	547	7,2
3	77	MAS5	29	2344	Heart_10m_r005	0	0	0	8	0	1	44147	6042	0	0	15	318	6,9
3	77	MAS5	30	2345	Heart_10m_r006	0	0	0	8	0	0	45636	6034	0	0	18	168	4
3	77	MAS5	31	2352	Heart_14D_r001	1	1	0	9	0	0	43650	6017	0	0	19	1013	11,4
3	77	MAS5	32	2353	Heart_14D_r002	0	0	0	9	0	0	39629	6074	0	0	18	523	6,6
3	77	MAS5	33	2354	Heart_14D_r003	1	1	0	9	0	1	43703	5988	0	0	21	1087	13,6
3	77	MAS5	34	2355	Heart_21D_r001	0	0	0	10	0	0	63014	6185	0	0	17	663	9,8
3	77	MAS5	35	2356	Heart_21D_r002	1	1	0	10	0	0	42543	5913	0	0	18	167	4
3	77	MAS5	36	2357	Heart_21D_r003	1	1	0	10	0	1	55480	6117	0	0	18	1290	14,8
3	77	MAS5	37	2358	Heart_28D_r001	0	0	0	11	0	1	50771	5893	0	0	17	792	12,4
3	77	MAS5	38	2359	Heart_28D_r002	0	0	0	11	0	0	43490	5785	0	0	17	1021	16,8
3	77	MAS5	39	2360	Heart_28D_r003	1	1	0	11	0	1	38968	5836	0	0	15	374	6,7
3	77	MAS5	40	2361	Heart_28D_r004	0	0	0	11	0	0	55449	6115	0	0	19	429	6,6
3	77	MAS5	41	2362	Heart_28D_r005	0	0	0	11	0	0	39026	5865	0	0	16	1327	19,9
3	77	MAS5	42	2363	Heart_28D_r006	1	1	0	11	0	0	31663	5894	0	0	18	889	10,5
3	77	MAS5	43	2364	Heart_35D_r001	0	0	0	12	0	0	42263	5988	0	0	20	1671	19,2
3	77	MAS5	44	2365	Heart_35D_r002	0	0	0	12	0	0	43894	5891	0	0	21	989	12
3	77	MAS5	45	2366	Heart_35D_r003	1	1	0	12	0	0	30275	5788	0	0	17	391	6,3
3	77	MAS5	46	2367	Heart_35D_r004	0	0	0	12	0	0	40602	5852	0	0	16	1247	17,5
3	77	MAS5	47	2368	Heart_35D_r005	1	1	0	12	0	0	28798	5859	0	0	17	264	4,4
3	77	MAS5	48	2369	Heart_35D_r006	0	0	0	12	0	0	34242	5809	0	0	18	871	12,5
3	77	MAS5	49	2346	Heart_36h_r001	1	1	0	13	0	0	35005	6036	0	0	21	1061	11,3
3	77	MAS5	50	2347	Heart_36h_r002	1	1	0	13	0	0	31890	5956	0	0	18	432	5,6
3	77	MAS5	51	2348	Heart_36h_r003	0	0	0	13	0	0	44964	6158	0	0	19	506	6,3
4	85	MAS5	52	2447	Thymus_AireDef_r001	1	1	1	14	0	0	2385	10920	0	0	214	1296	0,9
4	85	MAS5	53	2448	Thymus_AireDef_r002	1	1	1	14	0	0	3152	10685	2	0	202	505	0,5
4	85	MAS5	54	2449	Thymus_AireDef_r003	0	0	0	14	0	0	3811	10800	0	0	249	196	0,3
4	85	MAS5	55	2444	Thymus_Wt_r001	1	1	1	15	0	0	2456	10891	1	0	190	504	0,5
4	85	MAS5	56	2445	Thymus_Wt_r002	0	0	0	15	0	0	3064	11027	0	0	182	875	0,7
4	85	MAS5	57	2446	Thymus_Wt_r003	1	1	1	15	0	0	2618	10985	1	0	225	448	0,4
5	107	DCHIP	58	3053	UterusHorn_00h_r001	0	0	0	16	19	5	13	11782	0	0	2601	0	5,4
5	107	DCHIP	59	3058	UterusHorn_00h_r002	0	0	0	16	14	5	13	11777	0	0	2698	0	5,4
5	107	DCHIP	60	3054	UterusHorn_01h	0	0	0	17	32	5	13	11785	0	0	2569	0	5,4
5	107	DCHIP	61	3055	UterusHorn_03h	0	0	0	18	31	5	13	11786	0	0	2490	0	5,4
5	107	DCHIP	62	3056	UterusHorn_06h_r001	0	0	0	19	15	5	13	11787	0	0	2569	0	5,4
5	107	DCHIP	63	3059	UterusHorn_06h_r002	0	0	0	19	17	5	13	11778	0	0	2818	0	5,4
5	107	DCHIP	64	3057	UterusHorn_09h	0	0	0	20	43	5	13	11737	0	0	2659	0	5,4
5	107	DCHIP	65	3060	UterusHorn_12h	0	0	0	21	8	5	13	11784	0	0	2639	0	5,4
5	107	DCHIP	66	3061	UterusHorn_15h	0	0	0	22	23	5	13	11764	0	0	2672	0	5,4
5	107	DCHIP	67	3062	UterusHorn_18h	0	0	0	23	30	5	13	11769	0	0	2689	0	5,4
5	107	DCHIP	68	3063	UterusHorn_2h	0	0	0	24	35	5	13	11755	0	0	2710	0	5,4
6	109	DCHIP	69	3044	UterusHorn_C_Hoxa10+/+_r001	0	0	0	25	85	5	13	11727	0	0	3238	0	5,4
6	109	DCHIP	70	3045	UterusHorn_C_Hoxa10+/+_r002	0	0	0	25	19	5	13	11778	0	0	2754	0	5,4
6	109	DCHIP	71	3046	UterusHorn_C_Hoxa10+/+_r003	0	0	0	25	20	5	13	11784	0	0	2744	0	5,4
6	109	DCHIP	72	3050	UterusHorn_C_Hoxa10-/-_r001	0	0	0	26	119	5	13	11684	0	0	2664	0	5,4
6	109	DCHIP	73	3051	UterusHorn_C_Hoxa10-/-_r002	0	0	0	26	21	5	13	11773	0	0	2672	0	5,4
6	109	DCHIP	74	3052	UterusHorn_C_Hoxa10-/-_r003	0	0	0	26	24	5	13	11772	0	0	2872	0	5,4
6	109	DCHIP	75	3041	UterusHorn_Progest_Hoxa10+/+_r001	0	0	0	27	151	5	13	11634	0	0	2661	0	5,4
6	109	DCHIP	76	3042	UterusHorn_Progest_Hoxa10+/+_r002	0	0	0	27	16	5	13	11780	0	0	2552	0	5,4
6	109	DCHIP	77	3043	UterusHorn_Progest_Hoxa10+/+_r003	0	0	0	27	26	5	13	11763	0	0	2620	0	5,4
6	109	DCHIP	78	3047	UterusHorn_Progest_Hoxa10-/-_r001	0	0	0	28	110	5	13	11684	0	0	2760	0	5,4
6	109	DCHIP	79	3048	UterusHorn_Progest_Hoxa10-/-_r002	0	0	0	28	24	5	13	11762	0	0	2672	0	5,4
6	109	DCHIP	80	3049	UterusHorn_Progest_Progest_Hoxa10-/-	0	0	0	29	51	5	13	11745	0	0	2602	0	5,4
7	314	MAS5	81	4505	HipDentGyr_01h_C_C57BL/6J_r001	1	1	1	30	0	1	100793	5847	0	0	17	513	9,6
7	314	MAS5	82	4510	HipDentGyr_01h_C_C57BL/6J_r002	0	0	0	30	0	1	88228	5828	0	0	17	546	10,1
7	314	MAS5	83	4514	HipDentGyr_01h_C_C57BL/6J_r003	1	1	1	30	0	0	80265	5903	0	0	20	380	6,3
7	314	MAS5	84	4535	HipDentGyr_01h_ContxtShoc_C57BL/6J_r001	0	0	0	31	0	2	123404	5809	0	0	17	720	13,3
7	314	MAS5	85	4539	HipDentGyr_01h_ContxtShoc_C57BL/6J_r002	1	1	0	31	0	1	91194	5833	0	0	17	489	9,2
7	314	MAS5	86	4544	HipDentGyr_01h_ContxtShoc_C57BL/6J_r003	1	1	0	31	0	1	84176	5833	0	0	18	1366	19,7
7	314	MAS5	87	4554	HipDentGyr_01h_ShockOnly_C57BL/6J	0	0	0	32	0	1	101700	5866	0	0	19	774	11,4
7	314	MAS5	88	4566	HipDentGyr_02h_C_C576JMK801	0	0	0	33	0	1	97468	5969	0	0	20	487	6,6
7	314	MAS5	89	4506	HipDentGyr_02h_C_C57BL/6J_r001	0	0	0	34	0	1	74100	5778	0	0	18	1600	22,3
7	314	MAS5	90	4511	HipDentGyr_02h_C_C57BL/6J_r002	1	1	1	34	0	0	65585	5817	0	0	19	533	9
7	314	MAS5	91	4516	HipDentGyr_02h_C_C57BL/6J_r003	1	1	1	34	0	1	88634	5726	0	0	18	1144	16
7	314	MAS5	92	4536	HipDentGyr_02h_ContxtShoc_C57BL/6J_r001	1	1	0	35	0	1	87389	5879	0	0	16	533	9,9
7	314	MAS5	93	4540	HipDentGyr_02h_ContxtShoc_C57BL/6J_r002	0	0	0	35	0	11	876749	5056	0	0	13	1830	80,3
7	314	MAS5	94	4545	HipDentGyr_02h_ContxtShoc_C57BL/6J_r003	1	1	0	35	0	1	77911	5708	0	0	19	831	13,7
7	314	MAS5	95	4567	HipDentGyr_02h_ShockOnly_C576JMK801	0	0	0	36	0	1	96751	5916	0	0	18	420	6,5
7	314	MAS5	96	4555	HipDentGyr_02h_ShockOnly_C57BL/6J	0	0	0	37	0	1	111273	5903	0	0	20	994	12,9
7	314	MAS5	97	4507	HipDentGyr_04h_C_C57BL/6J_r001	0	0	0	38	0	1	84900	5666	0	0	15	784	16,5
7	314	MAS5	98	4512	HipDentGyr_04h_C_C57BL/6J_r002	1	1	0	38	0	1	78612	5835	0	0	18	454	8,1
7	314	MAS5	99	4517	HipDentGyr_04h_C_C57BL/6J_r003	1	1	0	38	0	1	75849	5770	0	0	15	440	10,2
7	314	MAS5	100	4537	HipDentGyr_04h_ContxtShoc_C57BL/6J_r001	1	1	0	39	0	2	103906	5623	0	0	14	760	16,8
7	314	MAS5	101	4542	HipDentGyr_04h_ContxtShoc_C57BL/6J_r002	1	1	0	39	0	1	73090	5832	0	0	14	548	9,6
7	314	MAS5	102	4546	HipDentGyr_04h_ContxtShoc_C57BL/6J_r003	0	0	0	39	0	3	119205	5680	0	0	15	986	20
7	314	MAS5	103	4556	HipDentGyr_04h_ShockOnly_C57BL/6J	0	0	0	40	0	1	72237	6068	0	0	21	427	5,8
7	314	MAS5	104	4509	HipDentGyr_06h_C_C57BL/6J_r001	1	1	0	41	0	1	71304	5851	0	0	17	860	12,3
7	314	MAS5	105	4513	HipDentGyr_06h_C_C57BL/6J_r002	1	1	0	41	0	1	62352	5936	0	0	20	75	2,6
7	314	MAS5	106	4518	HipDentGyr_06h_C_C57BL/6J_r003	0	0	0	41	0	2	79307	5642	0	0	13	331	10,1
7	314	MAS5	107	4538	HipDentGyr_06h_ContxtShoc_C57BL/6J_r001	1	1	0	42	0	1	93508	5712	0	0	15	1093	18,3
7	314	MAS5	108	4543	HipDentGyr_06h_ContxtShoc_C57BL/6J_r002	1	1	0	42	0	1	62862	5890	0	0	19	619	8,4
7	314	MAS5	109	4548	HipDentGyr_06h_ContxtShoc_C57BL/6J_r003	0	0	0	42	0	2	90228	5742	0	0	14	1190	20,2
7	314	MAS5	110	4557	HipDentGyr_06h_ShockOnly_C57BL/6J	0	0	0	43	0	0	80516	6009	0	0	19	948	11,1
7	314	MAS5	111	4561	HipDentGyr_AlzhDis_02h_C_C57&SJL	0	0	0	44	0	1	81482	5766	0	0	15	204	4,8
7	314	MAS5	112	4562	HipDentGyr_AlzhDis_02h_ContxtShoc_C57&SJL	0	0	0	45	0	1	87882	5774	0	0	15	773	12,8
7	314	MAS5	113	4493	HippocCa1_01h_C_C57BL/6J_r001	0	0	0	46	0	2	125304	5699	0	0	16	1092	20,2
7	314	MAS5	114	4497	HippocCa1_01h_C_C57BL/6J_r002	1	1	0	46	0	1	100096	5891	0	0	20	791	12,1
7	314	MAS5	115	4501	HippocCa1_01h_C_C57BL/6J_r003	1	1	0	46	0	0	93005	5918	0	0	18	848	10,6
7	314	MAS5	116	4519	HippocCa1_01h_ContxtShoc_C57BL/6J_r001	0	0	0	47	0	1	114822	5852	0	0	20	624	11,1
7	314	MAS5	117	4525	HippocCa1_01h_ContxtShoc_C57BL/6J_r002	1	1	0	47	0	1	90972	5924	0	0	17	1492	18,8
7	314	MAS5	118	4529	HippocCa1_01h_ContxtShoc_C57BL/6J_r003	1	1	0	47	0	1	72540	5915	0	0	17	519	8,3
7	314	MAS5	119	4549	HippocCa1_01h_ShockOnly_C57BL/6J	0	0	0	48	0	1	102402	5952	0	0	18	727	9
7	314	MAS5	120	4563	HippocCa1_02h_C_C576JMK801	0	0	0	49	0	1	82981	5925	0	0	21	1523	16,5
7	314	MAS5	121	4494	HippocCa1_02h_C_C57BL/6J_r001	0	0	0	50	0	1	67371	5904	0	0	20	729	9,7
7	314	MAS5	122	4498	HippocCa1_02h_C_C57BL/6J_r002	1	1	0	50	0	0	66309	5786	0	0	22	516	9,6
7	314	MAS5	123	4502	HippocCa1_02h_C_C57BL/6J_r003	1	1	0	50	0	1	72709	5770	0	0	15	906	13,5
7	314	MAS5	124	4521	HippocCa1_02h_ContxtShoc_C57BL/6J_r001	0	0	0	51	0	1	80837	5822	0	0	16	559	13,1
7	314	MAS5	125	4526	HippocCa1_02h_ContxtShoc_C57BL/6J_r002	1	1	0	51	0	1	79580	5896	0	0	19	1106	12,9
7	314	MAS5	126	4531	HippocCa1_02h_ContxtShoc_C57BL/6J_r003	1	1	0	51	0	1	83456	5787	0	0	17	1337	18,1
7	314	MAS5	127	4565	HippocCa1_02h_ShockOnly_C576JMK801	0	0	0	52	0	1	81531	5889	0	0	19	1013	13,4
7	314	MAS5	128	4550	HippocCa1_02h_ShockOnly_C57BL/6J	0	0	0	53	0	1	114348	5905	0	0	18	1482	18,9
7	314	MAS5	129	4495	HippocCa1_04h_C_C57BL/6J_r001	0	0	0	54	0	2	87476	5727	0	0	15	1206	21,4
7	314	MAS5	130	4499	HippocCa1_04h_C_C57BL/6J_r002	1	1	0	54	0	0	69379	5866	0	0	20	390	7
7	314	MAS5	131	4503	HippocCa1_04h_C_C57BL/6J_r003	1	1	0	54	0	1	102839	5830	0	0	16	475	10
7	314	MAS5	132	4522	HippocCa1_04h_ContxtShoc_C57BL/6J_r001	1	1	0	55	0	1	92040	5868	0	0	20	983	14,7
7	314	MAS5	133	4527	HippocCa1_04h_ContxtShoc_C57BL/6J_r002	1	1	0	55	0	1	65370	5922	0	0	22	444	6,1
7	314	MAS5	134	4532	HippocCa1_04h_ContxtShoc_C57BL/6J_r003	0	0	0	55	0	2	113655	5736	0	0	16	1202	20,4
7	314	MAS5	135	4551	HippocCa1_04h_ShockOnly_C57BL/6J	0	0	0	56	0	1	78195	6073	0	0	19	111	2,7
7	314	MAS5	136	4496	HippocCa1_06h_C_C57BL/6J_r001	0	0	0	57	0	1	100280	5730	0	0	18	1179	18,6
7	314	MAS5	137	4500	HippocCa1_06h_C_C57BL/6J_r002	1	1	0	57	0	1	63399	5827	0	0	18	70	2,7
7	314	MAS5	138	4504	HippocCa1_06h_C_C57BL/6J_r003	1	1	0	57	0	1	78834	5778	0	0	15	757	12,5
7	314	MAS5	139	4523	HippocCa1_06h_ContxtShoc_C57BL/6J_r001	1	1	0	58	0	1	74447	5889	0	0	17	332	6,2
7	314	MAS5	140	4528	HippocCa1_06h_ContxtShoc_C57BL/6J_r002	0	0	0	58	0	1	65903	5857	0	0	17	709	11,3
7	314	MAS5	141	4533	HippocCa1_06h_ContxtShoc_C57BL/6J_r003	1	1	0	58	0	1	75624	5915	0	0	18	1160	15,7
7	314	MAS5	142	4553	HippocCa1_06h_ShockOnly_C57BL/6J	0	0	0	59	0	1	75984	6022	0	0	22	899	9,5
7	314	MAS5	143	4558	HippocCa1_AlzhDis_02h_C_C57&SJL	0	0	0	60	0	1	82884	5720	0	0	19	1296	20,2
7	314	MAS5	144	4560	HippocCa1_AlzhDis_02h_ContxtShoc_C57&SJL	0	0	0	61	0	1	81952	5877	0	0	17	1490	18
8	329	MAS5	145	4652	Liver_01_r001	1	1	1	62	0	1	64627	6110	0	0	16	1281	18,3
8	329	MAS5	146	4653	Liver_01_r002	1	1	1	62	0	0	72959	6177	0	0	17	591	8,6
8	329	MAS5	147	4654	Spleen_01_r001	1	1	1	63	0	0	59495	5510	0	0	16	559	8,6
8	329	MAS5	148	4655	Spleen_01_r002	1	1	1	63	0	0	58117	5486	0	0	19	501	8,4
9	363	mas5	149	5403	Liver_HiFatDiet_C57BL/6_r001	1	1	1	64	0	0	49245	5981	0	0	17	485	8,3
9	363	mas5	150	5404	Liver_HiFatDiet_C57BL/6_r002	0	0	0	64	0	0	44007	5923	0	0	17	1322	19,8
9	363	mas5	151	5405	Liver_HiFatDiet_C57BL/6_r003	1	1	1	64	0	0	39314	5848	0	0	16	964	14,8
9	363	mas5	152	5409	Liver_HiFatDiet_LDLRdefMu_r001	0	0	0	65	0	0	39290	5626	0	0	15	401	10,8
9	363	mas5	153	5410	Liver_HiFatDiet_LDLRdefMu_r002	1	1	0	65	0	1	30639	5885	0	0	18	707	12,4
9	363	mas5	154	5411	Liver_HiFatDiet_LDLRdefMu_r003	1	1	0	65	0	0	35063	5824	0	0	18	746	12,9
9	363	mas5	155	5406	Liver_LoFatDiet_C57BL/6_r001	0	0	0	66	0	0	51255	5964	0	0	18	794	12,8
9	363	mas5	156	5407	Liver_LoFatDiet_C57BL/6_r002	1	1	0	66	0	0	42302	5966	0	0	16	1213	16,9
9	363	mas5	157	5408	Liver_LoFatDiet_C57BL/6_r003	1	1	0	66	0	0	34920	5882	0	0	16	402	8
9	363	mas5	158	5412	Liver_LoFatDiet_LDLRdefMu_r001	0	0	0	67	0	1	54290	5951	0	0	17	1232	19,9
9	363	mas5	159	5413	Liver_LoFatDiet_LDLRdefMu_r002	1	1	0	67	0	0	50203	5865	0	0	14	572	11,9
9	363	mas5	160	5414	Liver_LoFatDiet_LDLRdefMu_r003	1	1	0	67	0	0	54514	5870	0	0	16	1483	26,8
10	369	MAS5	161	5955	Liver_IL6_Alb+Soc-fl_r001	1	0	0	68	0	5	14438	2615	0	0	7	446	9
10	369	MAS5	162	5956	Liver_IL6_Alb+Soc-fl_r002	1	0	0	68	0	5	13564	2640	0	0	7	473	9,1
10	369	MAS5	163	5958	Liver_IL6_Alb-Socx/f_r001	1	0	0	69	0	5	14564	2626	0	0	6	219	7,6
10	369	MAS5	164	5959	Liver_IL6_Alb-Socx/f_r002	1	0	0	69	0	5	14680	2620	0	0	6	372	8,5
10	369	MAS5	165	5951	Liver_InterFG_InfG_r001	1	0	0	70	0	5	13188	2612	0	0	6	486	9,6
10	369	MAS5	166	5952	Liver_InterFG_InfG_r002	1	0	0	70	0	5	13247	2614	0	0	7	101	6,3
10	369	MAS5	167	5950	Liver_PBS_Alb+Soc-fl_r001	1	0	0	71	0	5	14466	2560	0	0	8	373	8,5
10	369	MAS5	168	5957	Liver_PBS_Alb+Soc-fl_r002	1	0	0	71	0	5	14251	2649	0	0	7	525	9,1
10	369	MAS5	169	5960	Liver_PBS_Alb-Socx/f_r001	1	0	0	72	0	5	14666	2658	0	0	8	453	9
10	369	MAS5	170	5961	Liver_PBS_Alb-Socx/f_r002	1	0	0	72	0	5	13693	2620	0	0	7	720	11,1
10	369	MAS5	171	5953	Liver_PBS_InfG_r001	1	0	0	73	0	5	13871	2621	0	0	6	142	7,4
10	369	MAS5	172	5954	Liver_PBS_InfG_r002	1	0	0	73	0	5	13879	2623	0	0	7	381	8,2
11	128	MAS5	173	3225	Retina_Rp1KO_07D-PostN_r001	1	1	1	74	0	1	54300	5562	0	0	18	921	12,2
11	128	MAS5	174	3226	Retina_Rp1KO_07D-PostN_r002	0	0	0	74	0	1	54075	5548	0	0	15	501	9,9
11	128	MAS5	175	3227	Retina_Rp1KO_07D-PostN_r003	1	1	1	74	0	1	42708	5440	0	0	16	549	10
11	128	MAS5	176	3228	Retina_Rp1KO_10D-PostN_r001	1	1	0	75	0	1	74894	5426	0	0	13	1098	22,9
11	128	MAS5	177	3229	Retina_Rp1KO_10D-PostN_r002	1	1	0	75	0	1	45677	5395	0	0	14	1358	29,7
11	128	MAS5	178	3230	Retina_Rp1KO_10D-PostN_r003	0	0	0	75	0	1	63379	5452	0	0	15	1141	24,7
11	128	MAS5	179	3231	Retina_Rp1KO_14D-PostN_r001	1	1	1	76	0	1	55361	5406	0	0	16	1041	23,3
11	128	MAS5	180	3232	Retina_Rp1KO_14D-PostN_r002	1	1	1	76	0	1	62882	5428	0	0	13	152	7,5
11	128	MAS5	181	3233	Retina_Rp1KO_14D-PostN_r003	0	0	0	76	0	2	78740	5520	0	0	20	553	10
11	128	MAS5	182	3234	Retina_Rp1KO_18D-PostN_r001	0	0	0	77	0	1	56690	5415	0	0	13	74	4,2
11	128	MAS5	183	3235	Retina_Rp1KO_18D-PostN_r002	1	1	0	77	0	1	78259	5503	0	0	14	626	10,7
11	128	MAS5	184	3236	Retina_Rp1KO_18D-PostN_r003	1	1	0	77	0	0	48770	5548	0	0	17	1361	19,1
11	128	MAS5	185	3237	Retina_Rp1KO_21D-PostN_r001	0	0	0	78	0	2	47788	5185	0	0	12	603	28,6
11	128	MAS5	186	3238	Retina_Rp1KO_21D-PostN_r002	1	1	0	78	0	0	64382	5577	0	0	16	484	8,2
11	128	MAS5	187	3239	Retina_Rp1KO_21D-PostN_r003	1	1	0	78	0	1	46070	5398	0	0	15	146	5,8
11	128	MAS5	188	3182	Retina_Wt_07D-PostN_r001	1	1	0	79	0	0	33870	5397	0	0	16	1012	14,4
11	128	MAS5	189	3185	Retina_Wt_07D-PostN_r002	1	1	0	79	0	0	40485	5614	0	0	18	347	6,4
11	128	MAS5	190	3186	Retina_Wt_07D-PostN_r003	0	0	0	79	0	0	55246	5453	0	0	17	920	16
11	128	MAS5	191	3187	Retina_Wt_10D-PostN_r001	1	1	0	80	0	0	66004	5428	0	0	13	708	15,4
11	128	MAS5	192	3214	Retina_Wt_10D-PostN_r002	1	1	0	80	0	1	43865	5362	0	0	15	1099	38,5
11	128	MAS5	193	3215	Retina_Wt_10D-PostN_r003	0	0	0	80	0	2	79323	5392	0	0	12	269	10,4
11	128	MAS5	194	3216	Retina_Wt_14D-PostN_r001	1	1	0	81	0	0	55077	5436	0	0	14	1433	32,6
11	128	MAS5	195	3217	Retina_Wt_14D-PostN_r002	0	0	0	81	0	2	78838	5434	0	0	14	615	14,9
11	128	MAS5	196	3218	Retina_Wt_14D-PostN_r003	1	1	0	81	0	0	50131	5617	0	0	15	1169	15,3
11	128	MAS5	197	3219	Retina_Wt_18D-PostN_r001	1	1	0	82	0	1	46587	5485	0	0	16	251	6,2
11	128	MAS5	198	3220	Retina_Wt_18D-PostN_r002	0	0	0	82	0	2	66836	5448	0	0	18	688	14,9
11	128	MAS5	199	3221	Retina_Wt_18D-PostN_r003	1	1	0	82	0	1	54699	5468	0	0	15	602	11,6
11	128	MAS5	200	3222	Retina_Wt_21D-PostN_r001	0	0	0	83	0	1	61080	5464	0	0	15	808	15,7
11	128	MAS5	201	3223	Retina_Wt_21D-PostN_r002	1	1	0	83	0	1	76335	5518	0	0	14	1516	24,8
11	128	MAS5	202	3224	Retina_Wt_21D-PostN_r003	1	1	0	83	0	1	76005	5517	0	0	16	1004	15,3
12	367	MAS4	203	5429	HypothPVN_01h_r001	0	0	0	84	0	-4920	23794	10301	42	3791	50	3741	-1
12	367	MAS4	204	5430	HypothPVN_01h_r002	0	0	0	84	0	-3418	37735	10276	35	3676	52	3978	8
12	367	MAS4	205	5431	HypothPVN_01h_r003	1	0	0	84	0	-4179	27408	10298	32	3700	48	4300	16
12	367	MAS4	206	5432	HypothPVN_01h_r004	1	0	0	84	0	-4562	30758	10265	36	3677	51	3302	-11
12	367	MAS4	207	5419	HypothPVN_01h_r005	0	0	0	84	0	-4031	36022	10242	40	3594	50	4322	18
12	367	MAS4	208	5421	HypothPVN_01h_r006	0	0	0	84	0	-3834	29871	10230	41	3838	47	4235	10
12	367	MAS4	209	5415	HypothPVN_03h_r001	0	0	0	85	0	-3275	17588	10276	50	3596	60	4246	17
12	367	MAS4	210	5418	HypothPVN_03h_r002	0	0	0	85	0	-2754	21951	10159	33	3896	45	3779	-3
12	367	MAS4	211	5416	HypothPVN_03h_r003	1	0	0	85	0	-2317	15157	10205	32	3881	42	4701	25
12	367	MAS4	212	5417	HypothPVN_03h_r004	1	0	0	85	0	-2666	15533	10179	25	3849	47	3948	3
12	367	MAS4	213	5433	HypothPVN_03h_r005	0	0	0	85	0	-2510	17206	10291	43	3687	53	3425	-7
12	367	MAS4	214	5434	HypothPVN_03h_r006	0	0	0	85	0	-3281	17261	10261	39	3684	53	4102	11
13	411	MAS5	215	6075	Macroph_00m_Socs3-/-_r001	1	1	1	86	0	0	56779	5846	0	0	16	939	15,1
13	411	MAS5	216	6081	Macroph_00m_Socs3-/-_r002	1	1	1	86	0	1	57904	5732	0	0	13	1077	24,5
13	411	MAS5	217	6086	Macroph_00m_Socs3-/-_r003	0	0	0	86	0	2	68368	5825	0	0	18	567	12
13	411	MAS5	218	6072	Macroph_00m_Wt_r001	1	1	0	87	0	1	55458	5810	0	0	17	747	15,3
13	411	MAS5	219	6078	Macroph_00m_Wt_r002	1	1	0	87	0	2	65129	5679	0	0	12	795	21,4
13	411	MAS5	220	6076	Macroph_01h40m_Socs3-/-_r001	0	0	0	88	0	2	75455	5782	0	0	13	193	9
13	411	MAS5	221	6082	Macroph_01h40m_Socs3-/-_r002	1	1	0	88	0	1	54101	5853	0	0	16	737	13
13	411	MAS5	222	6087	Macroph_01h40m_Socs3-/-_r003	1	1	0	88	0	1	58634	5956	0	0	15	655	11,4
13	411	MAS5	223	6073	Macroph_01h40m_Wt_r001	1	1	0	89	0	1	52689	5935	0	0	14	514	10,4
13	411	MAS5	224	6079	Macroph_01h40m_Wt_r002	1	1	0	89	0	1	57000	6017	0	0	15	142	5,1
13	411	MAS5	225	6084	Macroph_01h40m_Wt_r003	0	0	0	89	0	2	91970	5807	0	0	14	705	15,2
13	411	MAS5	226	6077	Macroph_06h40m_Socs3-/-_r001	1	1	0	90	0	1	51506	5901	0	0	14	228	6,3
13	411	MAS5	227	6083	Macroph_06h40m_Socs3-/-_r002	1	1	0	90	0	1	54426	5875	0	0	15	1082	20,2
13	411	MAS5	228	6088	Macroph_06h40m_Socs3-/-_r003	0	0	0	90	0	2	83070	5700	0	0	14	846	19
13	411	MAS5	229	6074	Macroph_06h40m_Wt_r001	1	1	1	91	0	1	59924	5882	0	0	14	446	10,8
13	411	MAS5	230	6080	Macroph_06h40m_Wt_r002	1	1	1	91	0	1	58641	5758	0	0	16	271	9,5
13	411	MAS5	231	6085	Macroph_06h40m_Wt_r003	0	0	0	91	0	3	71373	5817	0	0	17	884	16,1
14	434	MAS5	232	6604	InMeddCollDuct_mlMCD3_Aldost_r001	1	1	1	92	66	1	212082	2416	0	0	8	1199	63,4
14	434	MAS5	233	6606	InMeddCollDuct_mlMCD3_Aldost_r002	1	1	1	92	66	0	164251	2681	0	0	9	415	24,3
14	434	MAS5	234	6623	InMeddCollDuct_mlMCD3_Aldost_r003	0	0	0	92	66	0	6031	9171	0	0	105	1302	1,9
14	434	MAS5	235	6603	InMeddCollDuct_mlMCD3_C_r001	1	1	0	93	66	1	201964	2515	0	0	9	937	46,8
14	434	MAS5	236	6605	InMeddCollDuct_mlMCD3_C_r002	0	0	0	93	66	2	156963	2442	0	0	8	1559	114,4
14	434	MAS5	237	6607	InMeddCollDuct_mlMCD3_C_r003	1	1	0	93	66	1	168416	2508	0	0	9	1163	52,5
15	438	MAS5	238	6733	Testis_Testost&-_r001	0	0	0	94	0	0	10495	9009	0	0	50	869	2,7
15	438	MAS5	239	6734	Testis_Testost&-_r002	1	1	1	94	0	0	10991	9368	1	0	61	871	2,3
15	438	MAS5	240	6735	Testis_Testost&-_r003	1	1	1	94	0	0	8988	9590	1	0	70	615	1,4
15	438	MAS5	241	6736	Testis_Testost&-_r004	0	0	0	94	0	0	15046	8697	0	0	37	1380	5,7
16	339	MAS4	242	4757	DendritCell_CD4+_Cultured_r001	1	0	0	95	0	-1430	28157	6797	6	3305	15	3090	-3,6
16	339	MAS4	243	4758	DendritCell_CD4+_Cultured_r002	1	0	0	95	0	-617	18044	7637	12	2772	21	3259	4,5
16	339	MAS4	244	4697	DendritCell_CD4+_NoCultured_r001	1	0	0	96	0	-672	9004	7564	12	2666	23	3899	10,8
16	339	MAS4	245	4707	DendritCell_CD4+_NoCultured_r002	1	0	0	96	0	-577	6051	7745	16	2477	27	3150	3,8
16	339	MAS4	246	4774	DendritCell_CD4-CD8-_Cultured_r001	1	0	0	97	0	-1154	16340	7173	5	2968	16	3122	2,1
16	339	MAS4	247	4775	DendritCell_CD4-CD8-_Cultured_r002	1	0	0	97	0	-1017	18474	7384	10	2884	19	3142	2,9
16	339	MAS4	248	4710	DendritCell_CD4-CD8-_NoCultured_r001	1	0	0	98	0	-593	8262	7529	9	2459	20	3491	8,8
16	339	MAS4	249	4711	DendritCell_CD4-CD8-_NoCultured_r002	1	0	0	98	0	-606	8010	7782	20	2500	29	2973	2,8
16	339	MAS4	250	4772	DendritCell_CD8+_Cultured_r001	1	0	0	99	0	-1041	16175	7473	14	2901	17	2964	0,7
16	339	MAS4	251	4773	DendritCell_CD8+_Cultured_r002	1	0	0	99	0	-736	15503	7627	12	2936	20	3157	2,3
16	339	MAS4	252	4708	DendritCell_CD8+_NoCultured_r001	1	0	0	100	0	-832	12786	7480	13	2757	19	4068	14
16	339	MAS4	253	4709	DendritCell_CD8+_NoCultured_r002	1	0	0	100	0	-439	6615	7789	19	2584	35	2798	1,1
17	466	MAS4	254	4377	Muscle_Mdx_r001	1	0	0	101	0	-2521	35081	490	0	2645	4	3122	20,6
17	466	MAS4	255	4378	Muscle_Mdx_r002	0	0	0	101	0	-4010	35090	426	1	2580	4	4369	102,6
17	466	MAS4	256	4379	Muscle_Mdx_r003	1	0	0	101	0	-3420	39606	477	0	2460	3	1539	-58,8
17	466	MAS4	257	4380	Muscle_Mdx_r004	0	0	0	101	0	-4263	33307	488	0	2517	4	2687	7,6
17	466	MAS4	258	4381	Muscle_Mdx_r005	0	0	0	101	0	-7609	50377	379	0	2816	3	2193	-47,9
17	466	MAS4	259	4372	Muscle_Wt_r001	0	0	0	102	0	-4874	51342	460	0	2904	3	1695	-87,9
17	466	MAS4	260	4373	Muscle_Wt_r002	1	0	0	102	0	-4912	64895	471	2	2971	4	2801	-8,2
17	466	MAS4	261	4374	Muscle_Wt_r003	0	0	0	102	0	-4992	67756	508	0	2978	4	4932	119,5
17	466	MAS4	262	4375	Muscle_Wt_r004	0	0	0	102	0	-4049	56171	482	0	2852	4	3262	17,5
17	466	MAS4	263	4376	Muscle_Wt_r005	1	0	0	102	0	-4551	40965	496	0	2936	3	1626	-88
18	476	MAS5	264	4012	Lung_Air_HeJTlr4Mu_r001	1	1	1	103	0	1	68847	845	0	0	4	544	15,6
18	476	MAS5	265	4013	Lung_Air_HeJTlr4Mu_r002	1	1	1	103	0	2	52463	792	0	0	5	802	18,6
18	476	MAS5	266	4016	Lung_Air_OujWt_r001	1	1	0	104	0	1	65789	756	0	0	5	810	23,4
18	476	MAS5	267	4017	Lung_Air_OujWt_r002	1	1	0	104	0	1	45322	842	0	0	5	218	8
18	476	MAS5	268	4014	Lung_Ozon_HeJTlr4Mu_r001	1	1	0	105	0	2	62293	802	0	0	4	148	6,8
18	476	MAS5	269	4015	Lung_Ozon_HeJTlr4Mu_r002	1	1	0	105	0	1	47856	791	0	0	5	989	23,6
18	476	MAS5	270	4018	Lung_Ozon_OujWt_r001	1	1	1	106	0	4	100639	736	0	0	4	976	31
18	476	MAS5	271	4019	Lung_Ozon_OujWt_r002	1	1	1	106	0	2	77498	804	0	0	4	687	16,9
19	477	mas5	272	4009	Macroph_IL4Mu_r001	1	1	1	107	0	0	28738	1109	0	0	5	40	1,7
19	477	mas5	273	4010	Macroph_IL4Mu_r002	1	1	1	107	0	0	33090	1064	0	0	6	1733	26,8
19	477	mas5	274	4011	Macroph_IL4Mu_r003	0	0	0	107	0	0	33588	1050	0	0	5	284	7,7
19	477	mas5	275	4007	Macroph_IL4Wt_r001	1	1	0	108	0	1	33324	1145	0	0	6	534	10,5
19	477	mas5	276	4008	Macroph_IL4Wt_r002	1	1	0	108	0	0	25656	1209	0	0	6	2293	32,4
20	478	MAS5	277	4034	Lung_00h_C_r001	0	0	0	109	0	1	93445	873	0	0	4	283	10,7
20	478	MAS5	278	4035	Lung_00h_C_r002	0	0	0	109	0	2	86942	857	0	0	5	5166	210,5
20	478	MAS5	279	4036	Lung_00h_C_r003	1	1	1	109	0	1	53258	858	0	0	5	285	8,5
20	478	MAS5	280	4037	Lung_00h_C_r004	1	1	1	109	0	0	54315	981	0	0	5	251	6,2
20	478	MAS5	281	4040	Lung_02h_C_r001	1	1	1	110	0	1	40914	908	0	0	4	725	13,6
20	478	MAS5	282	4041	Lung_02h_C_r002	1	1	1	110	0	1	47510	871	0	0	4	95	5,9
20	478	MAS5	283	4024	Lung_02h_CaloriRest_r001	1	1	1	111	0	1	78841	880	0	0	4	261	9,5
20	478	MAS5	284	4025	Lung_02h_CaloriRest_r002	1	1	1	111	0	2	76226	905	0	0	6	359	9,9
20	478	MAS5	285	4042	Lung_04h_C_r001	1	1	0	112	0	1	33893	1039	0	0	5	2185	39,2
20	478	MAS5	286	4043	Lung_04h_C_r002	1	1	0	112	0	0	35433	956	0	0	5	428	7,8
20	478	MAS5	287	4028	Lung_04h_CaloriRest_r001	1	1	0	113	0	1	37736	851	0	0	5	665	14,1
20	478	MAS5	288	4029	Lung_04h_CaloriRest_r002	1	1	0	113	0	0	31595	957	0	0	5	533	9,3
20	478	MAS5	289	4038	Lung_12h_C_r001	1	1	0	114	0	1	87542	880	0	0	4	432	12
20	478	MAS5	290	4039	Lung_12h_C_r002	1	1	0	114	0	2	98445	894	0	0	4	107	7,6
20	478	MAS5	291	4020	Lung_12h_CaloriRest_r001	1	1	1	115	0	2	99043	836	0	0	4	102	7,9
20	478	MAS5	292	4021	Lung_12h_CaloriRest_r002	1	1	1	115	0	2	81421	853	0	0	5	716	18
20	478	MAS5	293	4022	Lung_24h_CaloriRest_r001	1	1	0	116	0	2	90497	887	0	0	5	2885	72,8
20	478	MAS5	294	4023	Lung_24h_CaloriRest_r002	1	1	0	116	0	2	74440	965	0	0	4	410	11,4
20	478	MAS5	295	4026	Lung_48h_CaloriRest_r001	1	1	1	117	0	1	87355	949	0	0	6	595	14,9
20	478	MAS5	296	4027	Lung_48h_CaloriRest_r002	1	1	1	117	0	2	75232	852	0	0	5	474	13,1
20	478	MAS5	297	4030	Lung_72h_CaloriRest_r001	1	1	0	118	0	1	32154	940	0	0	4	192	5,2
20	478	MAS5	298	4031	Lung_72h_CaloriRest_r002	1	1	0	118	0	0	36544	991	0	0	6	414	7,5
20	478	MAS5	299	4032	Lung_96h_CaloriRest_r001	1	1	1	119	0	1	41262	918	0	0	6	934	17,2
20	478	MAS5	300	4033	Lung_96h_CaloriRest_r002	1	1	1	119	0	0	41374	941	0	0	5	270	6,7
21	479	mas5	301	4068	Lung_FibrDefMu_01D-PostN_r001	0	0	0	120	0	0	40303	882	0	0	5	282	6,1
21	479	mas5	302	4069	Lung_FibrDefMu_01D-PostN_r002	0	0	0	120	0	0	10540	900	0	0	5	1483	26
21	479	mas5	303	4074	Lung_FibrDefMu_01D-PostN_r003	1	1	1	120	0	1	55843	859	0	0	4	283	8,9
21	479	mas5	304	4075	Lung_FibrDefMu_01D-PostN_r004	1	1	1	120	0	0	17276	866	0	0	4	160	6
21	479	mas5	305	4080	Lung_FibrDefMu_05D-PostN_r001	0	0	0	121	0	1	63906	844	0	0	4	43	5,5
21	479	mas5	306	4081	Lung_FibrDefMu_05D-PostN_r002	1	1	0	121	0	0	25811	785	0	0	5	2816	75
21	479	mas5	307	4086	Lung_FibrDefMu_05D-PostN_r003	0	0	0	121	0	2	60141	829	0	0	5	1327	29,4
21	479	mas5	308	4087	Lung_FibrDefMu_05D-PostN_r004	1	1	0	121	0	0	23756	847	0	0	5	1290	25,3
21	479	mas5	309	4044	Lung_Wt_01D-PostN_r001	1	1	1	122	0	1	59022	852	0	0	4	474	10
21	479	mas5	310	4045	Lung_Wt_01D-PostN_r002	1	1	1	122	0	0	18418	938	0	0	5	185	4,2
21	479	mas5	311	4050	Lung_Wt_01D-PostN_r003	0	0	0	122	0	1	34640	933	0	0	6	447	9,2
21	479	mas5	312	4051	Lung_Wt_01D-PostN_r004	0	0	0	122	0	0	10752	936	0	0	4	40	2,2
21	479	mas5	313	4056	Lung_Wt_05D-PostN_r001	1	1	1	123	0	1	54228	835	0	0	4	58	3,8
21	479	mas5	314	4057	Lung_Wt_05D-PostN_r002	1	1	1	123	0	0	17822	900	0	0	5	1088	19,8
21	479	mas5	315	4062	Lung_Wt_05D-PostN_r003	0	0	0	123	0	1	53820	787	0	0	4	217	8,4
21	479	mas5	316	4063	Lung_Wt_05D-PostN_r004	0	0	0	123	0	0	27875	861	0	0	4	413	9,8
22	480	MAS4	317	4107	?_Gluc_C_r001	1	0	0	124	0	-2690	15092	448	1	2537	4	2083	-24,5
22	480	MAS4	318	4108	?_Gluc_C_r002	1	0	0	124	0	-3355	32470	504	1	2486	4	2535	1,5
22	480	MAS4	319	4105	?_Gluc_Hypoxia_r001	1	0	0	125	0	-3263	16981	410	0	2537	4	4507	119,8
22	480	MAS4	320	4106	?_Gluc_Hypoxia_r002	1	0	0	125	0	-3225	26180	483	1	2312	5	2424	4,4
22	480	MAS4	321	4100	?_NoGluc_C_r001	1	0	0	126	0	-2645	29423	573	0	2181	4	2704	18,5
22	480	MAS4	322	4101	?_NoGluc_C_r002	1	0	0	126	0	-4465	36020	491	0	2642	4	2694	2
22	480	MAS5	323	4097	Brain_C	0	0	0	127	0	0	12878	677	0	0	4	169	7,7
22	480	MAS5	324	4102	Brain_FragmSleep	0	0	0	128	0	0	15059	672	0	0	4	552	21,3
22	480	MAS5	325	4109	Brain_Hypoxia	0	0	0	129	0	0	10937	640	0	0	4	146	10,9
22	480	MAS5	326	4098	Heart_C	0	0	0	130	0	0	14211	630	0	0	4	700	32,2
22	480	MAS5	327	4103	Heart_FragmSleep	0	0	0	131	0	0	16643	657	0	0	5	3811	169,3
22	480	MAS5	328	4110	Heart_Hypoxia	0	0	0	132	0	0	13997	738	0	0	4	1593	46,7
22	480	MAS5	329	6678	Lung_C	0	0	0	133	0	0	15033	745	0	0	4	549	16,1
22	480	MAS5	330	6679	Lung_FragmSleep	0	0	0	134	0	0	16561	715	0	0	4	314	12,2
22	480	MAS5	331	6680	Lung_Hypoxia	0	0	0	135	0	0	15771	729	0	0	4	346	11,2
22	480	MAS5	332	4099	Muscle_C	0	0	0	136	0	1	20455	759	0	0	4	347	15,6
22	480	MAS5	333	4104	Muscle_FragmSleep	0	0	0	137	0	2	16633	658	0	0	4	1203	50,6
22	480	MAS5	334	4111	Muscle_Hypoxia	0	0	0	138	0	0	20313	671	0	0	4	2965	114,6
23	495	MAS5	335	4119	Lung_00h_NormOxy_Nrf2Mu	0	0	0	139	0	1	32045	902	0	0	5	1007	17,6
23	495	MAS5	336	4117	Lung_00h_NormOxy_Nrf2Mu_r001	0	0	0	140	NaN	NaN	NaN	NaN	NaN	NaN	NaN	NaN	NaN
23	495	MAS5	337	4120	Lung_00h_NormOxy_Nrf2Mu_r002	0	0	0	140	NaN	NaN	NaN	NaN	NaN	NaN	NaN	NaN	NaN
23	495	MAS5	338	4114	Lung_00h_NormOxy_Wt	0	0	0	141	0	0	23349	903	0	0	4	98	2,9
23	495	MAS5	339	4112	Lung_00h_NormOxy_Wt_r001	0	0	0	142	NaN	NaN	NaN	NaN	NaN	NaN	NaN	NaN	NaN
23	495	MAS5	340	4115	Lung_00h_NormOxy_Wt_r002	0	0	0	142	NaN	NaN	NaN	NaN	NaN	NaN	NaN	NaN	NaN
23	495	MAS5	341	4124	Lung_24h_100%Oxy_Wt	0	0	0	143	0	0	26403	945	0	0	5	261	5
23	495	MAS5	342	4122	Lung_24h_100%Oxy_Wt_r001	0	0	0	144	NaN	NaN	NaN	NaN	NaN	NaN	NaN	NaN	NaN
23	495	MAS5	343	4125	Lung_24h_100%Oxy_Wt_r002	0	0	0	144	NaN	NaN	NaN	NaN	NaN	NaN	NaN	NaN	NaN
23	495	MAS5	344	4127	Lung_48h_100%Oxy_Wt_r001	1	1	1	145	0	1	24879	860	0	0	5	1005	20
23	495	MAS5	345	4130	Lung_48h_100%Oxy_Wt_r002	1	1	1	145	0	1	30133	872	0	0	5	177	6,8
23	495	MAS5	346	4133	Lung_72h_100%Oxy_Wt_r001	1	1	1	146	0	0	20666	893	0	0	5	1980	39,6
23	495	MAS5	347	4136	Lung_72h_100%Oxy_Wt_r002	1	1	1	146	0	0	22628	1014	0	0	5	602	8,5
24	485	MAS5	348	4147	Lung?_14D_Bleomycin_Balb/c_r001	1	1	1	147	0	0	10674	710	0	0	6	276	11
24	485	MAS5	349	4148	Lung?_14D_Bleomycin_Balb/c_r002	1	1	1	147	0	0	6888	787	0	0	4	135	4,7
24	485	MAS5	350	4159	Lung?_14D_Bleomycin_C57BL/6J_r001	1	1	1	148	0	0	19576	926	0	0	5	295	6,4
24	485	MAS5	351	4160	Lung?_14D_Bleomycin_C57BL/6J_r002	1	1	1	148	0	0	11477	769	0	0	4	46	2,6
24	485	MAS5	352	4153	Lung?_14D_Saline_Balb/c_r001	1	1	0	149	0	0	14092	735	0	0	6	552	14,1
24	485	MAS5	353	4154	Lung?_14D_Saline_Balb/c_r002	1	1	0	149	0	0	13856	754	0	0	4	594	16,3
24	485	MAS5	354	4165	Lung?_14D_Saline_C57BL/6J_r001	1	1	1	150	0	0	14338	838	0	0	5	1067	23,4
24	485	MAS5	355	4166	Lung?_14D_Saline_C57BL/6J_r002	1	1	1	150	0	0	9682	814	0	0	4	158	5,3
24	485	MAS5	356	4149	Lung?_24h_Bleomycin_Balb/c_r001	1	1	0	151	0	0	11226	781	0	0	5	294	7,8
24	485	MAS5	357	4150	Lung?_24h_Bleomycin_Balb/c_r002	1	1	0	151	0	0	11957	733	0	0	4	983	26,1
24	485	MAS5	358	4161	Lung?_24h_Bleomycin_C57BL/6J_r001	1	1	0	152	0	0	10893	763	0	0	5	1131	22,9
24	485	MAS5	359	4162	Lung?_24h_Bleomycin_C57BL/6J_r002	1	1	0	152	0	0	13828	788	0	0	5	214	4,6
24	485	MAS5	360	4155	Lung?_24h_Saline_Balb/c_r001	1	1	1	153	0	0	11510	770	0	0	5	1567	34,3
24	485	MAS5	361	4156	Lung?_24h_Saline_Balb/c_r002	1	1	1	153	0	0	14124	765	0	0	4	602	13,8
24	485	MAS5	362	4167	Lung?_24h_Saline_C57BL/6J_r001	1	1	1	154	0	0	78641	747	0	0	4	1189	29,2
24	485	MAS5	363	4168	Lung?_24h_Saline_C57BL/6J_r002	1	1	1	154	0	0	43230	790	0	0	4	1502	31,5
24	485	MAS5	364	4151	Lung?_72h_Bleomycin_Balb/c_r001	1	1	0	155	0	0	13742	892	0	0	5	384	7,3
24	485	MAS5	365	4152	Lung?_72h_Bleomycin_Balb/c_r002	1	1	0	155	0	0	14977	878	0	0	5	43	2,4
24	485	MAS5	366	4163	Lung?_72h_Bleomycin_C57BL/6J_r001	1	1	0	156	0	1	12702	876	0	0	5	254	5,5
24	485	MAS5	367	4164	Lung?_72h_Bleomycin_C57BL/6J_r002	1	1	0	156	0	1	12510	832	0	0	4	255	8,4
24	485	MAS5	368	4157	Lung?_72h_Saline_Balb/c_r001	1	1	0	157	0	0	16074	807	0	0	5	1087	25,5
24	485	MAS5	369	4158	Lung?_72h_Saline_Balb/c_r002	1	1	0	157	0	1	21462	880	0	0	5	153	4,5
24	485	MAS5	370	4169	Lung?_72h_Saline_C57BL/6J_r001	1	1	0	158	0	0	13359	824	0	0	6	2472	52,2
24	485	MAS5	371	4170	Lung?_72h_Saline_C57BL/6J_r002	1	1	0	158	0	0	15207	824	0	0	4	445	10,8
25	484	mas5	372	4141	Lung?_C_r001	1	1	0	159	0	2	62398	880	0	0	5	482	11
25	484	mas5	373	4142	Lung?_C_r002	1	1	0	159	0	2	84336	820	0	0	5	948	23,7
25	484	mas5	374	4145	Lung?_DexaM&RA_r001	1	1	1	160	0	2	80814	878	0	0	4	541	13,4
25	484	mas5	375	4146	Lung?_DexaM&RA_r002	1	1	1	160	0	1	73917	885	0	0	4	187	6,8
25	484	mas5	376	4139	Lung?_DexaM_r001	1	1	0	161	0	1	68148	946	0	0	4	40	3,6
25	484	mas5	377	4140	Lung?_DexaM_r002	1	1	0	161	0	1	66508	848	0	0	4	150	6,6
25	484	mas5	378	4143	Lung?_RA_r001	1	1	0	162	0	2	72542	846	0	0	4	226	8,4
25	484	mas5	379	4144	Lung?_RA_r002	1	1	0	162	0	2	75237	906	0	0	4	280	8,7
26	483	MAS4	380	1267	Lung_Allerg_24h	0	0	0	163	NaN	NaN	NaN	NaN	NaN	NaN	NaN	NaN	NaN
26	483	MAS4	381	1275	Lung_Allerg_72h	0	0	0	164	0	-3732	27283	370	1	2368	3	1327	-98,7
26	483	MAS4	382	1271	Lung_Allerg_72h_01_r001	0	0	0	165	NaN	NaN	NaN	NaN	NaN	NaN	NaN	NaN	NaN
26	483	MAS4	383	1277	Lung_Allerg_72h_01_r002	0	0	0	165	NaN	NaN	NaN	NaN	NaN	NaN	NaN	NaN	NaN
26	483	MAS4	384	1233	Lung_C_24h_01_r001	1	0	0	166	0	-2558	19611	466	0	2173	4	3223	52,6
26	483	MAS4	385	1239	Lung_C_24h_01_r002	1	0	0	166	0	-1816	16786	521	1	2133	4	3407	58,4
26	483	MAS4	386	1245	Lung_C_72h_01_r001	1	0	0	167	0	-2768	19403	431	0	2071	4	3331	64,4
26	483	MAS4	387	1251	Lung_C_72h_01_r002	1	0	0	167	0	-2157	17263	477	2	1979	3	1197	-47,5
27	482	MAS5	388	1227	Lung_00h_Normoxic_r001	0	0	0	168	NaN	NaN	NaN	NaN	NaN	NaN	NaN	NaN	NaN
27	482	MAS5	389	1230	Lung_00h_Normoxic_r002	0	0	0	168	NaN	NaN	NaN	NaN	NaN	NaN	NaN	NaN	NaN
27	482	MAS5	390	4177	Lung_06D_Hypoxic_r001	1	1	1	169	0	1	32175	734	0	0	5	156	6,8
27	482	MAS5	391	4180	Lung_06D_Hypoxic_r002	1	1	1	169	0	1	23940	743	0	0	4	557	14,9
27	482	MAS5	392	1216	Lung_10h_Hypoxic_r001	0	0	0	170	NaN	NaN	NaN	NaN	NaN	NaN	NaN	NaN	NaN
27	482	MAS5	393	1219	Lung_10h_Hypoxic_r002	0	0	0	170	NaN	NaN	NaN	NaN	NaN	NaN	NaN	NaN	NaN
27	482	MAS5	394	4171	Lung_48h_Hypoxic_r001	1	1	1	171	0	0	40213	805	0	0	4	250	8,3
27	482	MAS5	395	4174	Lung_48h_Hypoxic_r002	1	1	1	171	0	0	45948	731	0	0	4	1330	36,5
27	482	MAS5	396	1222	Lung_96h_Hypoxic_r001	0	0	0	172	NaN	NaN	NaN	NaN	NaN	NaN	NaN	NaN	NaN
27	482	MAS5	397	1225	Lung_96h_Hypoxic_r002	0	0	0	172	NaN	NaN	NaN	NaN	NaN	NaN	NaN	NaN	NaN
28	481	mas5	398	4094	EpithLung_Allerg_r001	0	0	0	173	0	0	29076	857	0	0	5	161	5
28	481	mas5	399	4095	EpithLung_Allerg_r002	1	1	1	173	0	1	23414	857	0	0	5	275	5,9
28	481	mas5	400	4096	EpithLung_Allerg_r003	1	1	1	173	0	1	32284	877	0	0	6	560	11,6
28	481	mas5	401	4092	EpithLung_C_r001	1	1	0	174	0	0	22024	935	0	0	5	244	4,7
28	481	mas5	402	4093	EpithLung_C_r002	1	1	0	174	0	0	29143	933	0	0	4	541	8,6
29	469	mas5	403	4247	MuscGastr_00h_01_r001	1	1	1	175	0	1	54026	876	0	0	4	227	9,8
29	469	mas5	404	4249	MuscGastr_00h_01_r002	1	1	1	175	0	1	57948	905	0	0	5	1564	34,8
29	469	mas5	405	4284	MuscGastr_04D12h_r001	1	1	1	176	0	0	23693	859	0	0	5	765	14,2
29	469	mas5	406	4285	MuscGastr_04D12h_r002	1	1	1	176	0	0	29494	790	0	0	5	1575	32,9
29	469	mas5	407	4292	MuscGastr_05D12h_r001	1	1	1	177	0	1	43548	845	0	0	5	503	12,4
29	469	mas5	408	4293	MuscGastr_05D12h_r002	1	1	1	177	0	1	52608	679	0	0	6	1409	43,3
29	469	mas5	409	4294	MuscGastr_05D_r001	1	1	0	178	0	1	25493	825	0	0	4	892	21,1
29	469	mas5	410	4295	MuscGastr_05D_r002	1	1	0	178	0	1	27149	894	0	0	5	486	11,5
29	469	mas5	411	4296	MuscGastr_06D12h_r001	1	1	1	179	0	1	28599	891	0	0	6	691	14,2
29	469	mas5	412	4297	MuscGastr_06D12h_r002	1	1	1	179	0	1	34158	759	0	0	4	759	22
29	469	mas5	413	4298	MuscGastr_06D_r001	1	1	0	180	0	1	27216	871	0	0	6	1170	24,1
29	469	mas5	414	4299	MuscGastr_06D_r002	1	1	0	180	0	1	32378	773	0	0	5	712	22,1
29	469	mas5	415	4300	MuscGastr_07D12h_r001	1	1	0	181	0	0	37805	830	0	0	5	1212	26,1
29	469	mas5	416	4301	MuscGastr_07D12h_r002	1	1	0	181	0	0	31504	864	0	0	5	1833	40,7
29	469	mas5	417	4302	MuscGastr_07D_r001	1	1	0	182	0	1	31276	787	0	0	4	278	9,5
29	469	mas5	418	4303	MuscGastr_07D_r002	1	1	0	182	0	0	48734	754	0	0	4	783	24,9
29	469	mas5	419	4304	MuscGastr_08D12h_r001	1	1	1	183	0	1	34136	741	0	0	4	333	11,8
29	469	mas5	420	4305	MuscGastr_08D12h_r002	1	1	1	183	0	1	39522	706	0	0	4	351	14,6
29	469	mas5	421	4306	MuscGastr_08D_r001	1	1	0	184	0	0	29490	769	0	0	5	497	17,6
29	469	mas5	422	4307	MuscGastr_08D_r002	1	1	0	184	0	1	32795	789	0	0	4	133	6,4
29	469	mas5	423	4308	MuscGastr_09D12h_r001	1	1	0	185	0	1	36107	809	0	0	5	919	24,9
29	469	mas5	424	4309	MuscGastr_09D12h_r002	1	1	0	185	0	0	22959	849	0	0	4	508	10,9
29	469	mas5	425	4310	MuscGastr_09D_r001	1	1	0	186	0	1	48906	782	0	0	5	832	20,3
29	469	mas5	426	4311	MuscGastr_09D_r002	1	1	0	186	0	1	61410	775	0	0	4	666	21,9
29	469	mas5	427	4251	MuscGastr_10D_01_r001	0	0	0	187	0	1	36568	811	0	0	4	254	9,8
29	469	mas5	428	4252	MuscGastr_10D_02_r002	0	0	0	188	0	1	40756	829	0	0	5	586	16,1
29	469	mas5	429	4254	MuscGastr_11D_r001	1	1	0	189	0	1	26767	863	0	0	5	1874	37,4
29	469	mas5	430	4255	MuscGastr_11D_r002	1	1	0	189	0	1	30270	890	0	0	4	636	13,2
29	469	mas5	431	4256	MuscGastr_12D_r001	1	1	0	190	0	1	45986	785	0	0	5	1490	35,3
29	469	mas5	432	4257	MuscGastr_12D_r002	1	1	0	190	0	1	24727	794	0	0	4	843	22,9
29	469	mas5	433	4259	MuscGastr_12h_01_r001	1	1	1	191	0	1	43696	857	0	0	4	237	9,5
29	469	mas5	434	4261	MuscGastr_12h_01_r002	1	1	1	191	0	1	49884	768	0	0	4	396	12
29	469	mas5	435	4262	MuscGastr_13D_r001	1	1	1	192	0	0	36016	748	0	0	4	507	15,7
29	469	mas5	436	4263	MuscGastr_13D_r002	1	1	1	192	0	1	33114	863	0	0	4	64	3,6
29	469	mas5	437	4264	MuscGastr_14D_r001	1	1	1	193	0	0	37579	807	0	0	4	368	11,9
29	469	mas5	438	4265	MuscGastr_14D_r002	1	1	1	193	0	0	29053	929	0	0	5	359	8,5
29	469	mas5	439	4266	MuscGastr_16D_r001	1	1	1	194	0	0	26295	842	0	0	5	1088	26,9
29	469	mas5	440	4267	MuscGastr_16D_r002	1	1	1	194	0	1	52538	762	0	0	5	540	18,3
29	469	mas5	441	4272	MuscGastr_20D_r001	1	1	0	195	0	1	57299	793	0	0	4	526	19,2
29	469	mas5	442	4273	MuscGastr_20D_r002	1	1	0	195	0	1	40255	825	0	0	4	205	7,7
29	469	mas5	443	4268	MuscGastr_24h_02_r001	1	1	0	196	0	2	55263	798	0	0	4	115	7
29	469	mas5	444	4269	MuscGastr_24h_02_r002	1	1	0	196	0	1	29542	993	0	0	5	1781	30,5
29	469	mas5	445	4280	MuscGastr_30F_r001	1	1	0	197	0	0	37612	863	0	0	5	1181	25,8
29	469	mas5	446	4281	MuscGastr_30F_r002	1	1	0	197	0	1	29769	853	0	0	4	54	3,1
29	469	mas5	447	4286	MuscGastr_40D_r001	1	1	1	198	0	1	26361	778	0	0	4	388	13,8
29	469	mas5	448	4287	MuscGastr_40D_r002	1	1	1	198	0	2	40458	826	0	0	4	1069	31,2
29	469	mas5	449	4274	MuscGastr_48h_02_r001	1	1	1	199	0	0	30408	873	0	0	5	1098	22,5
29	469	mas5	450	4275	MuscGastr_48h_02_r002	1	1	1	199	0	1	35919	891	0	0	5	894	21,6
29	469	mas5	451	4282	MuscGastr_72h_r001	1	1	0	200	0	0	26970	932	0	0	5	763	12,7
29	469	mas5	452	4283	MuscGastr_72h_r002	1	1	0	200	0	0	36110	875	0	0	6	242	5,9
29	469	mas5	453	4278	MuscGastr_84h_r001	1	1	0	201	0	0	33559	871	0	0	5	604	13,2
29	469	mas5	454	4279	MuscGastr_84h_r002	1	1	0	201	0	0	43652	775	0	0	5	580	16,1
29	469	mas5	455	4288	MuscGastr_96h_02_r001	1	1	1	202	0	1	41172	758	0	0	4	1490	43
29	469	mas5	456	4289	MuscGastr_96h_02_r002	1	1	1	202	0	1	37189	835	0	0	5	2059	47,5
30	558	MAS5	457	8525	Heart_Wt_01_r001	1	1	0	203	0	0	40002	5845	0	0	15	1010	14
30	558	MAS5	458	8526	Heart_Wt_01_r002	1	1	0	203	0	1	49149	5821	0	0	14	192	4,8
30	558	MAS5	459	8527	Heart_Wt_01_r003	0	0	0	203	0	1	38296	5791	0	0	19	317	7,1
30	558	MAS5	460	8519	Heart_CaPI3K_r001	1	1	0	204	0	1	43653	5849	0	0	17	1634	21,1
30	558	MAS5	461	8520	Heart_CaPI3K_r002	1	1	0	204	0	0	38849	5913	0	0	19	740	8,4
30	558	MAS5	462	8521	Heart_CaPI3K_r003	0	0	0	204	0	0	44128	5905	0	0	17	1193	15,3
30	558	MAS5	463	8522	Heart_DnPI3K_r001	0	0	0	205	0	1	33498	5802	0	0	18	882	13,4
30	558	MAS5	464	8523	Heart_DnPI3K_r002	1	1	0	205	0	0	35389	5887	0	0	19	1175	16,2
30	558	MAS5	465	8524	Heart_DnPI3K_r003	1	1	0	205	0	0	30406	5984	0	0	19	645	8,9
31	561	MAS5	466	8629	LymphoT_CD8+Cent	0	0	0	206	0	0	27923	6306	0	0	36	646	3,1
31	561	MAS5	467	8632	LymphoT_CD8+Effect	0	0	0	207	0	0	26703	6265	0	0	32	1202	6
32	557	mas4	468	8636	DendritCell_CIITA-/-_r001	1	0	0	208	0	-13241	186838	1449	0	2620	6	2927	39,8
32	557	mas4	469	8639	DendritCell_CIITA-/-_r002	1	0	0	208	0	-12864	177588	1539	3	2967	5	1602	-223,3
32	557	mas4	470	8637	DendritCell_I-Abeta-_r001	1	0	0	209	0	-14477	222649	1659	2	2701	5	3367	81,6
32	557	mas4	471	8640	DendritCell_I-Abeta-_r002	1	0	0	209	0	-10466	147945	1612	0	2784	6	2906	14,2
32	557	mas4	472	8635	DendritCell_Wt_r001	1	0	0	210	0	-9477	163548	1645	2	2701	5	1701	-133,5
32	557	mas4	473	8638	DendritCell_Wt_r002	1	0	0	210	0	-10555	152620	1623	0	2770	7	2218	-62,3
33	591	mas5	474	8992	Heart_TNFTransg_F_21D_r001	1	1	1	211	0	0	24788	5893	0	0	22	668	5,6
33	591	mas5	475	8991	Heart_TNFTransg_F_21D_r002	0	0	0	211	0	0	36340	5817	0	0	24	808	7,3
33	591	mas5	476	8990	Heart_TNFTransg_F_21D_r003	1	1	1	211	0	0	17288	5880	0	0	30	375	2,9
33	591	mas5	477	8998	Heart_TNFTransg_F_40W_r001	0	0	0	212	0	1	33840	5802	0	0	17	835	10
33	591	mas5	478	8997	Heart_TNFTransg_F_40W_r002	1	1	0	212	0	0	25129	5760	0	0	23	192	2,4
33	591	mas5	479	8996	Heart_TNFTransg_F_40W_r003	1	1	0	212	0	0	32434	5779	0	0	23	632	5,7
33	591	mas5	480	8989	Heart_TNFTransg_M_13W_r001	1	1	0	213	0	0	30139	5747	0	0	19	805	9,5
33	591	mas5	481	8988	Heart_TNFTransg_M_13W_r002	1	1	0	213	0	0	21681	5802	0	0	27	483	4
33	591	mas5	482	8987	Heart_TNFTransg_M_13W_r003	0	0	0	213	0	0	32746	5715	0	0	20	833	8,7
33	591	mas5	483	8995	Heart_TNFTransg_M_21D_r001	1	1	0	214	0	0	20386	5657	0	0	23	834	7
33	591	mas5	484	8994	Heart_TNFTransg_M_21D_r002	1	1	0	214	0	0	28450	5838	0	0	23	424	3,9
33	591	mas5	485	8993	Heart_TNFTransg_M_21D_r003	0	0	0	214	0	0	27372	5727	0	0	20	1154	13,2
33	591	mas5	486	8983	Heart_WTFVB_F_21D_r001	1	1	0	215	0	1	41102	5867	0	0	22	474	7,4
33	591	mas5	487	8982	Heart_WTFVB_F_21D_r002	1	1	0	215	0	1	45714	5546	0	0	11	1990	69
33	591	mas5	488	8979	Heart_WTFVB_F_21D_r003	0	0	0	215	0	1	45714	5546	0	0	11	1990	69
33	591	mas5	489	8986	Heart_WTFVB_M_21D_r001	0	0	0	216	0	0	50735	6041	0	0	18	425	5,3
33	591	mas5	490	8985	Heart_WTFVB_M_21D_r002	1	1	1	216	0	0	29888	5956	0	0	20	868	7,7
33	591	mas5	491	8984	Heart_WTFVB_M_21D_r003	1	1	1	216	0	0	32290	5876	0	0	20	773	9,2
34	435	MAS5	492	6689	MuscTibial_C_r001	1	1	1	217	0	0	58475	5823	0	0	14	1767	34,3
34	435	MAS5	493	6690	MuscTibial_C_r002	1	1	1	217	0	0	43683	5801	0	0	16	1043	16
34	435	MAS5	494	6691	MuscTibial_Eccent_r001	1	1	1	218	0	1	44051	5751	0	0	16	704	10,5
34	435	MAS5	495	6692	MuscTibial_Eccent_r002	1	1	1	218	0	1	40365	5757	0	0	16	1376	18,3
34	435	MAS5	496	6693	MuscTibial_IsomContrc_r001	1	1	0	219	0	0	36101	5785	0	0	17	1022	12,2
34	435	MAS5	497	6694	MuscTibial_IsomContrc_r002	1	1	0	219	0	0	58953	5839	0	0	17	214	6
35	642	MAS5	498	9929	Kidney_DiabTyp2_16W_r001	0	0	0	220	0	0	100080	3662	0	0	11	229	8,9
35	642	MAS5	499	9930	Kidney_DiabTyp2_16W_r002	1	1	1	220	0	0	102557	3584	0	0	9	270	11,3
35	642	MAS5	500	9931	Kidney_DiabTyp2_16W_r003	1	1	1	220	0	1	160138	3552	0	0	11	566	21,9
35	642	MAS5	501	9926	Kidney_DiabTyp2_56D_r001	1	1	1	221	0	0	94327	3423	0	0	10	1183	39,1
35	642	MAS5	502	9927	Kidney_DiabTyp2_56D_r002	1	1	1	221	0	0	95214	3640	0	0	10	178	8,6
35	642	MAS5	503	9928	Kidney_DiabTyp2_56D_r003	0	0	0	221	0	1	94988	3455	0	0	9	650	25,6
35	642	MAS5	504	9923	Kidney_NoDiabetic_16W_r001	1	1	1	222	0	0	103238	3806	1	0	11	391	13,6
35	642	MAS5	505	9924	Kidney_NoDiabetic_16W_r002	0	0	0	222	0	1	112338	3852	0	0	12	678	22,6
35	642	MAS5	506	9925	Kidney_NoDiabetic_16W_r003	1	1	1	222	0	0	93395	4019	0	0	12	1707	38,2
35	642	MAS5	507	9920	Kidney_NoDiabetic_56D_r001	0	0	0	223	0	1	102985	3910	0	0	13	1256	35,7
35	642	MAS5	508	9921	Kidney_NoDiabetic_56D_r002	1	1	0	223	0	1	113579	3908	0	0	12	921	25
35	642	MAS5	509	9922	Kidney_NoDiabetic_56D_r003	1	1	0	223	0	0	103054	3897	0	0	11	963	26,7
36	422	MAS5	510	6197	EpithIntest_Adenoma_APC(Min/-)_r001	1	1	1	224	0	0	42606	6196	0	0	25	804	7,3
36	422	MAS5	511	6198	EpithIntest_Adenoma_APC(Min/-)_r002	0	0	0	224	0	2	73747	5911	0	0	18	578	10
36	422	MAS5	512	6199	EpithIntest_Adenoma_APC(Min/-)_r003	0	0	0	224	0	0	68422	6159	0	0	23	563	6,8
36	422	MAS5	513	6200	EpithIntest_Adenoma_APC(Min/-)_r004	0	0	0	224	0	2	133606	5829	0	0	20	1593	23,8
36	422	MAS5	514	6201	EpithIntest_Adenoma_APC(Min/-)_r005	1	1	1	224	0	1	50437	6114	0	0	23	800	8,3
36	422	MAS5	515	6191	EpithIntest_C_C57BL/6_r001	0	0	0	225	0	2	162749	5759	0	0	16	1452	25,3
36	422	MAS5	516	6192	EpithIntest_C_C57BL/6_r002	0	0	0	225	0	2	195037	5583	0	0	14	868	22,1
36	422	MAS5	517	6193	EpithIntest_C_C57BL/6_r003	1	1	0	225	0	1	73158	5810	0	0	17	677	10,8
36	422	MAS5	518	6194	EpithIntest_C_C57BL/6_r004	0	0	0	225	0	1	167997	5646	0	0	14	640	15,2
36	422	MAS5	519	6195	EpithIntest_C_C57BL/6_r005	0	0	0	225	0	2	211611	5703	0	0	13	653	15,3
36	422	MAS5	520	6196	EpithIntest_C_C57BL/6_r006	1	1	0	225	0	1	79886	5978	0	0	19	295	6,1
36	422	MAS5	521	6202	EpithIntest_Carcin_APC(Min/-)_r001	0	0	0	226	0	1	72417	6306	0	0	26	489	5,3
36	422	MAS5	522	6203	EpithIntest_Carcin_APC(Min/-)_r002	1	1	0	226	0	1	67823	6050	0	0	21	262	4,4
36	422	MAS5	523	6204	EpithIntest_Carcin_APC(Min/-)_r003	1	1	0	226	0	0	48092	5910	0	0	18	536	7,7
36	422	MAS5	524	6205	EpithIntest_Carcin_APC(Min/-)_r004	0	0	0	226	0	1	62161	5842	0	0	18	483	7,8
36	422	MAS5	525	6206	EpithIntest_Carcin_APC(Min/-)_r005	0	0	0	226	0	1	98402	5901	0	0	21	598	11
37	414	mas4	526	6090	Aorta_04h_r001	1	0	0	227	0	-2440	18556	1394	0	2763	5	3379	10,4
37	414	mas4	527	6102	Aorta_04h_r002	1	0	0	227	0	-2491	18634	1244	0	3025	4	2036	-26,8
37	414	mas4	528	6091	Aorta_08h	0	0	0	228	0	-2146	19673	1402	2	2846	4	1131	-55,1
37	414	mas4	529	6092	Aorta_12h	0	0	0	229	0	-2061	20051	1648	0	2821	6	2249	-9
37	414	mas4	530	6093	Aorta_16h	0	0	0	230	0	-2817	17323	1249	0	2964	6	4289	29
37	414	mas4	531	6094	Aorta_20h	0	0	0	231	0	-2397	19969	1560	3	2822	5	2405	-7,5
37	414	mas4	532	6095	Aorta_24h	0	0	0	232	0	-1917	19846	1440	1	2853	5	3607	13,6
37	414	mas4	533	6096	Aorta_28h	0	0	0	233	0	-2985	19854	1701	2	3024	6	4580	29,6
37	414	mas4	534	6097	Aorta_32h	0	0	0	234	0	-3306	18325	1424	0	2951	5	3664	16,1
37	414	mas4	535	6098	Aorta_36h	0	0	0	235	0	-2462	20518	1585	0	2879	5	2846	-0,5
37	414	mas4	536	6099	Aorta_40h	0	0	0	236	0	-2656	19156	1670	1	2697	5	3180	7,4
37	414	mas4	537	6100	Aorta_44h	0	0	0	237	0	-2809	18716	1846	1	2700	6	4488	27,3
37	414	mas4	538	6101	Aorta_48h	0	0	0	238	0	-2121	16398	1653	1	2664	5	2643	-0,2
38	614	MAS5	539	9269	EStemC_Abca1+-_Abca1+-_r001	0	0	0	239	0	0	104153	3687	0	0	9	285	10
38	614	MAS5	540	9270	EStemC_Abca1+-_Abca1+-_r002	1	1	1	239	0	0	80279	3655	0	0	11	2381	70,3
38	614	MAS5	541	9271	EStemC_Abca1+-_Abca1+-_r003	1	1	1	239	0	0	69232	3555	0	0	11	958	25,8
38	614	MAS5	542	9272	EStemC_C_C_r001	0	0	0	240	0	1	66153	3697	0	0	11	471	13,4
38	614	MAS5	543	9273	EStemC_C_C_r002	0	0	0	240	0	1	92456	3615	0	0	13	363	13,3
38	614	MAS5	544	9274	EStemC_C_C_r003	0	0	0	240	0	0	113400	3577	0	0	11	711	25,1
38	614	MAS5	545	9275	EStemC_C_C_r004	1	1	1	240	0	0	54215	3829	0	0	15	786	18,3
38	614	MAS5	546	9276	EStemC_C_C_r005	0	0	0	240	0	0	58581	3628	0	0	11	2439	75,8
38	614	MAS5	547	9277	EStemC_C_C_r006	1	1	1	240	0	0	57695	3775	0	0	11	268	7,8
38	614	MAS5	548	9278	EStemC_Cdk4+/-_Cdk4+/-_r001	1	1	0	241	0	0	52600	3813	0	0	13	162	4
38	614	MAS5	549	9279	EStemC_Cdk4+/-_Cdk4+/-_r002	0	0	0	241	0	0	86722	3611	0	0	11	355	12,2
38	614	MAS5	550	9280	EStemC_Cdk4+/-_Cdk4+/-_r003	1	1	0	241	0	0	53690	3827	0	0	13	269	6,8
38	614	MAS5	551	9283	Liver_Abca1+-_Abca1+-_r001	1	1	0	242	0	0	165374	3489	1	0	9	2027	94,1
38	614	MAS5	552	9284	Liver_Abca1+-_Abca1+-_r002	1	1	0	242	0	0	117954	4024	0	0	13	1148	29,8
38	614	MAS5	553	9281	Liver_C_C_r001	1	1	1	243	0	1	137368	4059	0	0	11	1812	52,7
38	614	MAS5	554	9282	Liver_C_C_r002	1	1	1	243	0	1	176410	4086	0	0	11	1964	58,5
39	640	MAS5	555	9910	TestInter_19D	0	0	0	244	0	0	14180	7467	1	0	38	605	3,1
39	640	MAS5	556	9913	TestTub_19D	0	0	0	245	0	0	18661	7588	0	0	40	305	1,8
39	640	MAS5	557	9883	Testis_08D_r001	1	1	1	246	0	0	8840	7211	4	0	47	432	1,7
39	640	MAS5	558	9886	Testis_08D_r002	1	1	1	246	0	0	11847	7170	0	0	39	635	5
39	640	MAS5	559	9889	Testis_11D_r001	1	1	0	247	0	0	12818	7227	0	0	35	1001	5,3
39	640	MAS5	560	9892	Testis_11D_r002	1	1	0	247	0	0	6161	7215	6	0	57	685	1,9
39	640	MAS5	561	9895	Testis_14D	0	0	0	248	0	0	6955	7238	3	0	46	514	1,8
39	640	MAS5	562	9898	Testis_18D	0	0	0	249	0	0	11539	7298	0	0	49	517	2,2
39	640	MAS5	563	9901	Testis_21D	0	0	0	250	0	0	11883	7405	0	0	55	217	1,1
39	640	MAS5	564	9868	Testis_24h_r001	1	1	0	251	0	0	12702	7231	0	0	47	667	2,4
39	640	MAS5	565	9871	Testis_24h_r002	0	0	0	251	0	0	12534	7233	0	0	37	296	2
39	640	MAS5	566	9874	Testis_24h_r003	1	1	0	251	0	0	11331	7182	0	0	40	210	1,2
39	640	MAS5	567	9904	Testis_26D	0	0	0	252	0	0	12508	7470	0	0	46	543	2,3
39	640	MAS5	568	9907	Testis_29D	0	0	0	253	0	0	12453	7547	0	0	40	997	3,8
39	640	MAS5	569	9877	Testis_96h_r001	1	1	0	254	0	0	10937	7226	1	0	49	413	1,5
39	640	MAS5	570	9880	Testis_96h_r002	1	1	0	254	0	0	10762	7251	0	0	41	693	3,5
39	640	MAS5	571	9865	Testis_Adult	0	0	0	255	0	0	23203	7429	0	0	29	1275	9,3
40	700	MAS5	572	10888	Fibro_ATF4-/-_C_r001	0	0	0	256	0	0	42	11783	0	0	3048	0	0
40	700	MAS5	573	10889	Fibro_ATF4-/-_C_r002	0	0	0	256	0	0	89	11843	0	0	2851	0	0
40	700	MAS5	574	10890	Fibro_ATF4-/-_Tunicam_r001	0	0	0	257	0	0	58	11844	0	0	2870	0	0
40	700	MAS5	575	10891	Fibro_ATF4-/-_Tunicam_r002	0	0	0	257	0	0	73	11822	0	0	2833	0	0
40	700	MAS5	576	10892	Fibro_PERK-/-_C_r001	0	0	0	258	0	0	79	11669	0	0	3085	0	0
40	700	MAS5	577	10893	Fibro_PERK-/-_C_r002	0	0	0	258	0	0	105	11867	0	0	2905	0	0
40	700	MAS5	578	10894	Fibro_PERK-/-_Tunicam_r001	0	0	0	259	0	0	55	11741	0	0	3070	0	0
40	700	MAS5	579	10895	Fibro_PERK-/-_Tunicam_r002	0	0	0	259	0	0	90	11710	0	0	3087	0	0
40	700	MAS5	580	10907	Fibro_PERKeiFMu_AP20187_4h_r001	1	0	0	260	0	0	299	11715	0	0	146	4631	1
40	700	MAS5	581	10908	Fibro_PERKeiFMu_AP20187_4h_r002	1	0	0	260	0	0	295	11715	0	0	125	4608	1
40	700	MAS5	582	10909	Fibro_PERKeiFMu_AP20187_8h_r001	1	0	0	261	0	0	264	11678	0	0	145	4482	1
40	700	MAS5	583	10910	Fibro_PERKeiFMu_AP20187_8h_r002	1	0	0	261	0	0	215	11533	0	0	163	4486	1
40	700	MAS5	584	10902	Fibro_PERKeiFMu_C_r001	1	0	0	262	0	0	252	11698	0	0	162	4525	1
40	700	MAS5	585	10903	Fibro_PERKeiFMu_C_r002	1	0	0	262	0	0	239	11650	0	0	141	4518	1
40	700	MAS5	586	10898	Fibro_PERKeiFWt_AP20187_4h_r001	1	0	0	263	0	0	273	11639	0	0	127	9850	2
40	700	MAS5	587	10899	Fibro_PERKeiFWt_AP20187_4h_r002	1	0	0	263	0	0	309	11621	0	0	128	5289	1
40	700	MAS5	588	10900	Fibro_PERKeiFWt_AP20187_8h_r001	1	0	0	264	0	0	259	11654	0	0	112	1356	0,3
40	700	MAS5	589	10901	Fibro_PERKeiFWt_AP20187_8h_r002	1	0	0	264	0	0	432	11634	0	0	113	3263	0,7
40	700	MAS5	590	10896	Fibro_PERKeiFWt_C_r001	1	0	0	265	0	0	306	11654	0	0	142	5058	1
40	700	MAS5	591	10897	Fibro_PERKeiFWt_C_r002	1	0	0	265	0	0	329	11644	0	0	108	5621	1,1
40	700	MAS5	592	10884	Fibro_Wt_C_r001	0	0	0	266	0	0	76	11825	0	0	2882	0	0
40	700	MAS5	593	10885	Fibro_Wt_C_r002	0	0	0	266	0	0	99	11697	0	0	3205	0	0
40	700	MAS5	594	10886	Fibro_Wt_Tunicam_r001	0	0	0	267	0	0	93	11704	0	0	3169	0	0
40	700	MAS5	595	10887	Fibro_Wt_Tunicam_r002	0	0	0	267	0	0	140	11782	0	0	3022	0	0
41	611	mas4	596	9238	BrNeursph_Bmi1-/-	0	0	0	268	0	-117	57582	8728	17	1019	51	1912	25
41	611	mas4	597	9239	BrNeursph_Wt	0	0	0	269	0	-154	55714	8757	34	972	57	1006	1
41	611	mas4	598	9240	GutNeursph_Bmi1-/-	0	0	0	270	0	-298	58923	8643	16	1011	47	1252	7
41	611	mas4	599	9241	GutNeursph_Wt	0	0	0	271	0	-292	58501	8649	23	1037	46	1089	2
42	582	mas5	600	8926	Heart_07D_Isograft_r001	0	0	0	272	0	0	6496	9045	0	0	67	689	1,7
42	582	mas5	601	8931	Heart_07D_Isograft_r002	1	1	1	272	0	0	9796	9080	0	0	54	248	1
42	582	mas5	602	8932	Heart_07D_Isograft_r003	1	1	1	272	0	0	7814	9076	0	0	48	458	1,7
42	582	mas5	603	8928	Heart_07D_RejectAllo_r001	0	0	0	273	0	0	5321	9054	1	0	77	353	0,9
42	582	mas5	604	8934	Heart_07D_RejectAllo_r002	1	1	1	273	0	0	10829	9085	0	0	44	840	3,3
42	582	mas5	605	8935	Heart_07D_RejectAllo_r003	1	1	1	273	0	0	7173	9080	2	0	47	978	3,1
42	582	mas5	606	8929	Heart_07D_TolAllogrf_r001	0	0	0	274	0	0	6543	9097	0	0	60	649	1,8
42	582	mas5	607	8936	Heart_07D_TolAllogrf_r002	1	1	1	274	0	0	7139	9078	1	0	53	468	1,7
42	582	mas5	608	8937	Heart_07D_TolAllogrf_r003	1	1	1	274	0	0	6899	9119	2	0	59	250	1
42	582	mas5	609	8927	Heart_70D_Isograft_r001	1	1	0	275	0	0	6543	9095	1	0	55	232	1,1
42	582	mas5	610	8933	Heart_70D_Isograft_r002	1	1	0	275	0	0	7757	9084	0	0	53	540	2,2
42	582	mas5	611	8930	Heart_70D_TolAllogrf_r001	1	1	1	276	0	0	6660	9087	1	0	68	708	1,8
42	582	mas5	612	8938	Heart_70D_TolAllogrf_r002	0	0	0	276	0	0	9489	9107	0	0	54	669	1,9
42	582	mas5	613	8939	Heart_70D_TolAllogrf_r003	1	1	1	276	0	0	8768	9109	0	0	61	632	1,9
43	775	MAS5	614	12365	HeartLVabLADarter_Infarctus_01h_r001	0	0	0	277	0	0	29088	5912	0	0	21	630	7
43	775	MAS5	615	12363	HeartLVabLADarter_Infarctus_01h_r002	1	1	0	277	0	0	27126	5943	0	0	21	793	7,6
43	775	MAS5	616	12364	HeartLVabLADarter_Infarctus_01h_r003	1	1	0	277	0	0	27103	5947	0	0	23	676	6
43	775	MAS5	617	12375	HeartLVabLADarter_Infarctus_04h_r001	1	1	0	278	0	0	26161	5863	0	0	23	509	5,2
43	775	MAS5	618	12377	HeartLVabLADarter_Infarctus_04h_r002	1	1	0	278	0	0	25535	5868	0	0	20	775	8,5
43	775	MAS5	619	12376	HeartLVabLADarter_Infarctus_04h_r003	0	0	0	278	0	0	27363	5862	0	0	18	1000	12,3
43	775	MAS5	620	12367	HeartLVabLADarter_Infarctus_07D_r001	1	1	1	279	0	0	25665	5708	0	0	22	864	10,1
43	775	MAS5	621	12368	HeartLVabLADarter_Infarctus_07D_r002	0	0	0	279	0	0	19630	5827	0	0	23	141	1,7
43	775	MAS5	622	12366	HeartLVabLADarter_Infarctus_07D_r003	1	1	1	279	0	0	26566	5803	0	0	20	1092	12,9
43	775	MAS5	623	12370	HeartLVabLADarter_Infarctus_24h_r001	1	1	0	280	0	0	25839	6018	0	0	21	922	9
43	775	MAS5	624	12369	HeartLVabLADarter_Infarctus_24h_r002	1	1	0	280	0	0	24931	6040	0	0	23	1181	10,6
43	775	MAS5	625	12371	HeartLVabLADarter_Infarctus_24h_r003	0	0	0	280	0	0	24622	5926	0	0	22	447	4,5
43	775	MAS5	626	12373	HeartLVabLADarter_Infarctus_48h_r001	1	1	0	281	0	0	24312	5927	0	0	21	1111	11,1
43	775	MAS5	627	12372	HeartLVabLADarter_Infarctus_48h_r002	1	1	0	281	0	0	26606	5897	0	0	20	302	4
43	775	MAS5	628	12374	HeartLVabLADarter_Infarctus_48h_r003	0	0	0	281	0	0	29844	5816	0	0	15	1758	30,1
43	775	MAS5	629	12378	HeartLVabLADarter_Infarctus_56D_r001	0	0	0	282	0	0	26030	5875	0	0	21	304	3,8
43	775	MAS5	630	12380	HeartLVabLADarter_Infarctus_56D_r002	1	1	0	282	0	0	24764	5749	0	0	20	727	8,2
43	775	MAS5	631	12379	HeartLVabLADarter_Infarctus_56D_r003	1	1	0	282	0	0	26344	5804	0	0	20	146	3,3
43	775	MAS5	632	12323	HeartLVabLADarter_Sham_01h_r001	1	1	0	283	0	0	30840	5815	0	0	17	1290	17,4
43	775	MAS5	633	12322	HeartLVabLADarter_Sham_01h_r002	1	1	0	283	0	0	34330	5948	0	0	21	416	5,7
43	775	MAS5	634	12324	HeartLVabLADarter_Sham_01h_r003	0	0	0	283	0	0	35489	5838	0	0	16	601	9,6
43	775	MAS5	635	12336	HeartLVabLADarter_Sham_04h_r001	1	1	0	284	0	0	29277	5945	0	0	21	1134	10,3
43	775	MAS5	636	12334	HeartLVabLADarter_Sham_04h_r002	1	1	0	284	0	0	24511	5856	0	0	20	325	4,2
43	775	MAS5	637	12335	HeartLVabLADarter_Sham_04h_r003	0	0	0	284	0	0	28961	5940	0	0	21	198	2,8
43	775	MAS5	638	12327	HeartLVabLADarter_Sham_07D_r001	1	1	0	285	0	0	25434	5989	0	0	28	877	7,5
43	775	MAS5	639	12326	HeartLVabLADarter_Sham_07D_r002	1	1	0	285	0	0	27766	6043	0	0	24	1249	10,9
43	775	MAS5	640	12325	HeartLVabLADarter_Sham_07D_r003	0	0	0	285	0	0	29350	6041	0	0	23	542	5,6
43	775	MAS5	641	12329	HeartLVabLADarter_Sham_24h_r001	1	1	0	286	0	1	26997	5896	0	0	16	443	6,3
43	775	MAS5	642	12328	HeartLVabLADarter_Sham_24h_r002	0	0	0	286	0	0	25639	5994	0	0	22	581	5
43	775	MAS5	643	12330	HeartLVabLADarter_Sham_24h_r003	1	1	0	286	0	0	29372	5987	0	0	24	825	9,2
43	775	MAS5	644	12331	HeartLVabLADarter_Sham_48h_r001	0	0	0	287	0	0	31055	5944	0	0	18	710	8,8
43	775	MAS5	645	12332	HeartLVabLADarter_Sham_48h_r002	1	1	0	287	0	0	30981	5831	0	0	21	528	6,3
43	775	MAS5	646	12333	HeartLVabLADarter_Sham_48h_r003	1	1	0	287	0	0	25556	5876	0	0	19	431	4,7
43	775	MAS5	647	12338	HeartLVabLADarter_Sham_56D_r001	1	1	0	288	0	0	28600	5814	0	0	20	355	5,9
43	775	MAS5	648	12337	HeartLVabLADarter_Sham_56D_r002	1	1	0	288	0	0	29634	5790	0	0	17	486	7,4
43	775	MAS5	649	12339	HeartLVabLADarter_Sham_56D_r003	0	0	0	288	0	0	30165	5802	0	0	17	686	10
43	775	MAS5	650	12347	HeartLVbeLADarter_Infarctus_01h_r001	1	1	0	289	0	0	32884	5880	0	0	21	671	7,6
43	775	MAS5	651	12345	HeartLVbeLADarter_Infarctus_01h_r002	0	0	0	289	0	0	32409	5741	0	0	18	397	7,2
43	775	MAS5	652	12346	HeartLVbeLADarter_Infarctus_01h_r003	1	1	0	289	0	0	31316	5887	0	0	18	494	6,3
43	775	MAS5	653	12359	HeartLVbeLADarter_Infarctus_04h_r001	0	0	0	290	0	0	27696	5927	0	0	21	732	7
43	775	MAS5	654	12357	HeartLVbeLADarter_Infarctus_04h_r002	1	1	0	290	0	0	24602	5847	0	0	20	279	3,6
43	775	MAS5	655	12358	HeartLVbeLADarter_Infarctus_04h_r003	1	1	0	290	0	0	31085	5850	0	0	20	684	6,9
43	775	MAS5	656	12350	HeartLVbeLADarter_Infarctus_07D_r001	0	0	0	291	0	0	16089	5615	2	0	21	431	4
43	775	MAS5	657	12348	HeartLVbeLADarter_Infarctus_07D_r002	1	1	1	291	0	0	15672	5725	0	0	22	694	6,2
43	775	MAS5	658	12349	HeartLVbeLADarter_Infarctus_07D_r003	1	1	1	291	0	0	16657	5690	0	0	21	664	6,3
43	775	MAS5	659	12351	HeartLVbeLADarter_Infarctus_24h_r001	1	1	1	292	0	0	21995	5887	0	0	21	537	5,1
43	775	MAS5	660	12352	HeartLVbeLADarter_Infarctus_24h_r002	1	1	1	292	0	0	27480	5882	0	0	22	672	6,7
43	775	MAS5	661	12353	HeartLVbeLADarter_Infarctus_24h_r003	0	0	0	292	0	0	21928	5807	1	0	19	527	7
43	775	MAS5	662	12354	HeartLVbeLADarter_Infarctus_48h_r001	1	1	1	293	0	0	20775	5775	0	0	23	172	1,7
43	775	MAS5	663	12356	HeartLVbeLADarter_Infarctus_48h_r002	0	0	0	293	0	0	21580	5836	0	0	24	952	7,6
43	775	MAS5	664	12355	HeartLVbeLADarter_Infarctus_48h_r003	1	1	1	293	0	0	21218	5768	0	0	29	96	1,1
43	775	MAS5	665	12362	HeartLVbeLADarter_Infarctus_56D_r001	0	0	0	294	0	0	22717	5565	0	0	19	326	4,7
43	775	MAS5	666	12361	HeartLVbeLADarter_Infarctus_56D_r002	1	1	1	294	0	0	20807	5785	0	0	21	233	2,7
43	775	MAS5	667	12360	HeartLVbeLADarter_Infarctus_56D_r003	1	1	1	294	0	0	22832	5857	0	0	24	683	6
43	775	MAS5	668	12340	HeartLVbeLADarter_Sham_01h	0	0	0	295	0	0	35030	5801	0	0	20	871	10
43	775	MAS5	669	12344	HeartLVbeLADarter_Sham_04h	0	0	0	296	0	0	25676	5908	0	0	21	1187	10,4
43	775	MAS5	670	12341	HeartLVbeLADarter_Sham_07D	0	0	0	297	0	0	23218	5914	1	0	19	217	2,8
43	775	MAS5	671	12342	HeartLVbeLADarter_Sham_24h	0	0	0	298	0	0	30012	5845	0	0	19	509	6,2
43	775	MAS5	672	12343	HeartLVbeLADarter_Sham_48h	0	0	0	299	0	0	27503	5871	0	0	22	447	4,7
44	454	MAS4	673	6794	Liver_Circ02_ClockMu	0	0	0	300	0	-6762	26665	7323	11	2984	19	3242	28
44	454	MAS4	674	6796	Liver_Circ02_CryMu	0	0	0	301	0	-7648	33346	6889	7	2921	19	2453	-49
44	454	MAS4	675	6792	Liver_Circ02_Wt	0	0	0	302	0	-7569	33016	6612	6	2890	17	2962	10
44	454	MAS4	676	6795	Liver_Circ14_ClockMu	0	0	0	303	0	-7383	32974	6657	2	2869	14	3654	110
44	454	MAS4	677	6797	Liver_Circ14_CryMu	0	0	0	304	0	-7319	32659	6598	13	2678	16	2413	-31
44	454	MAS4	678	6793	Liver_Circ14_Wt	0	0	0	305	0	-7799	33426	6533	7	2927	15	2723	-25
45	842	mas4	679	13051	Spinal_C_C_r001	1	0	0	306	0	-166	27850	7716	171	441	171	441	0
45	842	mas4	680	13050	Spinal_C_C_r002	1	0	0	306	0	-116	26189	7521	65	332	65	332	0
45	842	mas4	681	13049	Spinal_C_C_r003	0	0	0	306	0	-89	17970	7435	178	249	178	249	0
45	842	mas4	682	13055	Spinal_EAE_1,25(OH)2D_r001	1	0	0	307	0	-63	16780	7387	46	213	46	213	0
45	842	mas4	683	13054	Spinal_EAE_1,25(OH)2D_r002	1	0	0	307	0	-599	13176	7400	29	158	29	158	0
45	842	mas4	684	13053	Spinal_EAE_1,25(OH)2D_r003	0	0	0	307	0	-756	27079	7407	121	403	121	403	0
45	842	mas4	685	13056	Spinal_EAE_Placebo_r001	0	0	0	308	0	-128	24943	7456	95	270	95	270	0
45	842	mas4	686	13052	Spinal_EAE_Placebo_r002	1	0	0	308	0	-148	22895	7412	41	257	41	257	0
45	842	mas4	687	13048	Spinal_EAE_Placebo_r003	1	0	0	308	0	-205	20806	7258	19	238	19	238	0
46	849	MAS5	688	13159	Colon_r001	1	1	1	309	0	0	20794	7826	0	0	30	1959	10,7
46	849	MAS5	689	13158	Colon_r002	0	0	0	309	0	0	29517	7860	0	0	30	332	2,8
46	849	MAS5	690	13157	Colon_r003	1	1	1	309	0	0	19440	7868	0	0	34	507	3,3
46	849	MAS5	691	13162	Duodenum_r001	0	0	0	310	0	0	31945	8017	0	0	34	572	3,8
46	849	MAS5	692	13161	Duodenum_r002	1	1	1	310	0	0	36213	7963	0	0	32	698	5,5
46	849	MAS5	693	13160	Duodenum_r003	1	1	1	310	0	0	23408	8086	0	0	40	203	1,4
46	849	MAS5	694	13165	Ileum_r001	1	1	0	311	0	0	24972	7850	0	0	40	914	4,8
46	849	MAS5	695	13164	Ileum_r002	0	0	0	311	0	0	43401	7890	0	0	28	639	5,4
46	849	MAS5	696	13163	Ileum_r003	1	1	0	311	0	0	25085	7903	0	0	43	272	1,7
46	849	MAS5	697	13168	Jejunum_r001	1	1	0	312	0	0	27850	8127	0	0	39	963	4,1
46	849	MAS5	698	13167	Jejunum_r002	1	1	0	312	0	0	21631	8140	0	0	48	746	2,7
46	849	MAS5	699	13166	Jejunum_r003	0	0	0	312	0	0	35930	7975	0	0	33	472	3,7
47	867	MAS5	700	13437	Liver_Nrf2KnockO_F_r001	1	1	1	313	0	2	167212	2936	0	0	9	580	29,1
47	867	MAS5	701	13436	Liver_Nrf2KnockO_F_r002	1	1	1	313	0	1	197499	2771	0	0	7	195	18,4
47	867	MAS5	702	13440	Liver_Nrf2KnockO_M_r001	1	1	1	314	0	1	236203	2858	0	0	8	393	27
47	867	MAS5	703	13438	Liver_Nrf2KnockO_M_r002	1	1	1	314	0	3	235966	3003	0	0	8	407	22,5
47	867	MAS5	704	13435	Liver_Wt_F_r001	1	1	0	315	0	0	169444	2973	0	0	10	1579	60,7
47	867	MAS5	705	13431	Liver_Wt_F_r002	1	1	0	315	0	3	229766	2800	0	0	9	747	42,3
47	867	MAS5	706	13441	Liver_Wt_M_r001	1	1	0	316	0	2	318981	2900	0	0	9	896	44,6
47	867	MAS5	707	13439	Liver_Wt_M_r002	1	1	0	316	0	1	215366	3027	0	0	10	942	35
47	867	MAS5	708	13469	Spleen_Nrf2KnockO_F_r001	1	1	1	317	0	1	194566	2723	0	0	8	212	13,2
47	867	MAS5	709	13467	Spleen_Nrf2KnockO_F_r002	1	1	1	317	0	3	175031	2672	0	0	7	222	16,8
47	867	MAS5	710	13472	Spleen_Wt_F_r001	1	1	0	318	0	2	153679	2719	0	0	9	288	14,1
47	867	MAS5	711	13470	Spleen_Wt_F_r002	1	1	0	318	0	3	398627	2697	0	0	12	833	41,8
48	552	MAS5	712	8510	Mesangioblast_D16	0	0	0	319	0	0	9106	9032	1	0	72	821	2,2
48	552	MAS5	713	8513	Mesangioblast_D351	0	0	0	320	0	0	6717	9052	0	0	85	414	1,2
49	587	MAS5	714	8903	NeuralStemC_AzaC/TSA_r001	1	1	1	321	0	0	25613	7842	0	0	36	683	3,3
49	587	MAS5	715	8899	NeuralStemC_AzaC/TSA_r002	1	1	1	321	0	0	22098	7880	0	0	42	292	2
49	587	MAS5	716	8901	NeuralStemC_AzaC_r001	1	1	1	322	0	0	26045	7808	0	0	35	851	4,5
49	587	MAS5	717	8897	NeuralStemC_AzaC_r002	1	1	1	322	0	0	23519	7830	0	0	33	720	5,2
49	587	MAS5	718	8904	NeuralStemC_C_r001	1	1	0	323	0	0	21824	7865	0	0	39	622	3,5
49	587	MAS5	719	8900	NeuralStemC_C_r002	1	1	0	323	0	0	24315	7839	0	0	41	531	2,7
49	587	MAS5	720	8902	NeuralStemC_TSA_r001	1	1	0	324	0	0	25619	7859	0	0	36	1708	9
49	587	MAS5	721	8898	NeuralStemC_TSA_r002	1	1	0	324	0	0	22234	7905	0	0	42	443	2,5
50	934	mas5	722	14676	EpithProst_Rb-/-_SerumFree_r001	1	0	0	325	66	0	23626	543	7	0	7	0	0
50	934	mas5	723	14675	EpithProst_Rb-/-_SerumFree_r002	1	0	0	325	66	0	23370	533	2	0	3	131	17,6
50	934	mas5	724	14674	EpithProst_Rb-/-_Serum_r001	1	0	0	326	66	0	25632	484	1	0	4	651	59,8
50	934	mas5	725	14673	EpithProst_Rb-/-_Serum_r002	1	0	0	326	66	0	26293	539	3	0	3	0	0
50	934	mas5	726	14672	EpithProst_WT_SerumFree_r001	1	0	0	327	66	0	23859	580	3	0	3	0	0
50	934	mas5	727	14671	EpithProst_WT_SerumFree_r002	1	0	0	327	66	0	23324	525	3	0	4	150	22,4
50	934	mas5	728	14670	EpithProst_WT_Serum_r001	1	0	0	328	66	0	24264	562	3	0	4	882	74,8
50	934	mas5	729	14669	EpithProst_WT_Serum_r002	1	0	0	328	66	0	24449	518	2	0	4	3117	204,9
50	934	mas5	730	14659	EpithProst_WT_Serum_r003	0	0	0	328	66	0	23212	501	6	0	6	0	0
51	941	mas5	731	14838	MucosaGast_ECLHyperpl_r001	1	1	1	329	0	0	5838	10296	5	0	78	1533	2,9
51	941	mas5	732	14837	MucosaGast_ECLHyperpl_r002	1	1	1	329	0	0	6235	10391	10	0	91	1169	2
51	941	mas5	733	14840	MucosaGast_ECLNeopl_r001	1	1	1	330	0	0	5343	10436	3	0	66	1101	3,3
51	941	mas5	734	14839	MucosaGast_ECLNeopl_r002	1	1	1	330	0	0	5535	10369	2	0	79	1462	3,7
52	986	RMA	735	15058	HeartV_C_Wt_r001	0	0	0	331	0	8	6407	3603	0	0	9	378	10,6
52	986	RMA	736	15057	HeartV_C_Wt_r002	1	0	0	331	0	8	6837	3651	0	0	9	1457	15,2
52	986	RMA	737	15056	HeartV_C_Wt_r003	1	0	0	331	0	8	6309	3675	0	0	10	507	11,5
52	986	RMA	738	15070	HeartV_C_TTA_r001	0	0	0	332	0	8	6430	3560	0	0	8	537	11,3
52	986	RMA	739	15069	HeartV_C_TTA_r002	1	0	0	332	0	8	6092	3596	0	0	8	2430	20,7
52	986	RMA	740	15068	HeartV_C_TTA_r003	0	0	0	332	0	8	6774	3600	0	0	8	262	10,1
52	986	RMA	741	15067	HeartV_C_TTA_r004	0	0	0	332	0	8	6332	3570	0	0	8	126	9,4
52	986	RMA	742	15066	HeartV_C_TTA_r005	0	0	0	332	0	8	6231	3573	0	0	8	164	9,8
52	986	RMA	743	15065	HeartV_C_TTA_r006	0	0	0	332	0	8	6350	3605	0	0	8	1187	13,8
52	986	RMA	744	15064	HeartV_C_TTA_r007	1	0	0	332	0	8	6590	3567	0	0	8	488	11,3
52	986	RMA	745	15063	HeartV_C_TTA_r008	0	0	0	332	0	8	6363	3626	0	0	9	1380	15,2
52	986	RMA	746	15062	HeartV_Doxycyclin_Wt_r001	0	0	0	333	0	8	6183	3593	0	0	9	1131	14,1
52	986	RMA	747	15061	HeartV_Doxycyclin_Wt_r002	1	0	0	333	0	8	6269	3622	0	0	8	1170	14,1
52	986	RMA	748	15060	HeartV_Doxycyclin_Wt_r003	1	0	0	333	0	8	6137	3643	0	0	8	659	11,9
52	986	RMA	749	15059	HeartV_Doxycyclin_Wt_r004	0	0	0	333	0	8	6206	3621	0	0	8	1169	14,4
52	986	RMA	750	15075	HeartV_Doxycyclin_TTA_r001	1	0	0	334	0	8	6137	3613	0	0	8	908	13
52	986	RMA	751	15074	HeartV_Doxycyclin_TTA_r002	0	0	0	334	0	7	6437	3591	0	0	8	725	11,9
52	986	RMA	752	15073	HeartV_Doxycyclin_TTA_r003	1	0	0	334	0	8	6306	3606	0	0	10	1045	13,4
52	986	RMA	753	15072	HeartV_Doxycyclin_TTA_r004	0	0	0	334	0	8	6152	3643	0	0	8	1676	16,3
52	986	RMA	754	15071	HeartV_Doxycyclin_TTA_r005	0	0	0	334	0	8	6099	3726	0	0	9	630	11,9
53	989	MAS5	755	15510	Myoblast_00D_r001	1	1	1	335	0	1	100230	3631	0	0	10	685	23,9
53	989	MAS5	756	15509	Myoblast_00D_r002	1	1	1	335	0	1	78803	4025	0	0	13	340	8,9
53	989	MAS5	757	15508	Myoblast_00D_r003	0	0	0	335	0	0	81550	3664	0	0	10	748	30,8
53	989	MAS5	758	15507	Myoblast_01D_r001	1	1	1	336	0	0	64339	3831	0	0	12	632	16,2
53	989	MAS5	759	15506	Myoblast_01D_r002	1	1	1	336	0	0	86653	3644	0	0	9	110	9,3
53	989	MAS5	760	15505	Myoblast_01D_r003	0	0	0	336	0	1	86898	3765	0	0	11	431	14,7
53	989	MAS5	761	15519	Myoblast_02D_r001	0	0	0	337	0	0	93322	3945	0	0	14	657	15,1
53	989	MAS5	762	15517	Myoblast_02D_r002	1	1	1	337	0	0	74757	3660	0	0	10	710	22,6
53	989	MAS5	763	15511	Myoblast_02D_r003	1	1	1	337	0	1	82171	3617	0	0	11	827	23,1
53	989	MAS5	764	15504	Myoblast_02D_r004	0	0	0	337	0	0	80006	4117	0	0	14	535	12,2
53	989	MAS5	765	15503	Myoblast_02D_r005	0	0	0	337	0	1	88981	3729	0	0	11	454	16,3
53	989	MAS5	766	15502	Myoblast_02D_r006	0	0	0	337	0	0	78472	3656	0	0	11	591	21,3
53	989	MAS5	767	15525	Myoblast_04D_r001	1	1	0	338	0	1	84938	3540	0	0	10	125	7,4
53	989	MAS5	768	15524	Myoblast_04D_r002	1	1	0	338	0	1	84765	3528	0	0	11	988	34,4
53	989	MAS5	769	15523	Myoblast_04D_r003	0	0	0	338	0	1	88608	3349	0	0	11	778	31,3
53	989	MAS5	770	15537	Myoblast_06D_r001	1	1	0	339	0	0	75614	3759	0	0	12	755	19,5
53	989	MAS5	771	15534	Myoblast_06D_r002	0	0	0	339	0	0	78544	3432	0	0	9	1482	47,9
53	989	MAS5	772	15532	Myoblast_06D_r003	1	1	0	339	0	1	85344	3639	0	0	13	438	15,3
53	989	MAS5	773	15579	Myoblast_08D_r001	1	1	0	340	0	1	81068	3754	0	0	11	425	11
53	989	MAS5	774	15541	Myoblast_08D_r002	1	1	0	340	0	0	86695	3588	0	0	10	751	24,1
53	989	MAS5	775	15539	Myoblast_08D_r003	0	0	0	340	0	2	77472	3269	0	0	10	702	29,3
53	989	MAS5	776	15585	Myoblast_10D_r001	1	1	0	341	0	1	77546	3980	0	0	13	715	14,3
53	989	MAS5	777	15583	Myoblast_10D_r002	1	1	0	341	0	0	104998	3683	0	0	11	669	21,2
53	989	MAS5	778	15581	Myoblast_10D_r003	0	0	0	341	0	1	80239	3398	0	0	11	906	29,1
54	765	mas5	779	11904	IntestSmall_CFTR+/+_r001	1	1	1	342	0	0	29848	5916	0	0	21	1158	11
54	765	MAS5	780	11903	IntestSmall_CFTR+/+_r002	0	0	0	342	0	0	24482	5758	0	0	19	316	3,8
54	765	MAS5	781	11902	IntestSmall_CFTR+/+_r003	1	1	1	342	0	0	31711	5945	0	0	24	812	7,4
54	765	MAS5	782	11910	IntestSmall_CFTR-/-_r001	1	1	0	343	0	0	27139	5836	0	0	23	306	3,5
54	765	MAS5	783	11906	IntestSmall_CFTR-/-_r002	0	0	0	343	0	0	31189	5798	0	0	18	1444	16
54	765	MAS5	784	11905	IntestSmall_CFTR-/-_r003	1	1	0	343	0	0	31001	5914	0	0	23	529	5,2
55	628	MAS5	785	9639	Erythroid_03hPEstrad_r001	1	1	1	344	0	0	24175	8412	0	0	52	1059	3
55	628	MAS5	786	9638	Erythroid_03hPEstrad_r002	0	0	0	344	0	0	24275	8387	0	0	50	737	2,6
55	628	MAS5	787	9604	Erythroid_03hPEstrad_r003	1	1	1	344	0	0	21411	8413	0	0	56	779	2,5
55	628	MAS5	788	9642	Erythroid_07hPEstra_r001	1	1	0	345	0	0	25620	8411	0	0	52	715	2,5
55	628	MAS5	789	9641	Erythroid_07hPEstra_r002	0	0	0	345	0	0	32332	8423	0	0	54	901	3,1
55	628	MAS5	790	9640	Erythroid_07hPEstra_r003	1	1	0	345	0	0	20603	8376	0	0	62	1157	4,1
55	628	MAS5	791	9645	Erythroid_14hPEstrad_r001	1	1	0	346	0	0	25641	8455	0	0	50	1902	6,1
55	628	MAS5	792	9644	Erythroid_14hPEstrad_r002	1	1	0	346	0	0	29321	8442	0	0	56	1077	3,5
55	628	MAS5	793	9643	Erythroid_14hPEstrad_r003	0	0	0	346	0	0	30004	8383	0	0	39	670	3,6
55	628	MAS5	794	9648	Erythroid_21hPEstrad_r001	1	1	1	347	0	0	28240	8471	0	0	51	324	1,7
55	628	MAS5	795	9647	Erythroid_21hPEstrad_r002	1	1	1	347	0	0	22628	8490	0	0	59	460	1,7
55	628	MAS5	796	9646	Erythroid_21hPEstrad_r003	0	0	0	347	0	0	34159	8441	0	0	38	810	3,9
55	628	MAS5	797	9651	Erythroid_30hPEstrad_r001	1	1	0	348	0	0	31044	8495	0	0	42	683	3,3
55	628	MAS5	798	9650	Erythroid_30hPEstrad_r002	1	1	0	348	0	0	23311	8563	0	0	57	294	1,4
55	628	MAS5	799	9649	Erythroid_30hPEstrad_r003	0	0	0	348	0	0	30096	8489	0	0	37	447	2,4
55	628	MAS5	800	9637	Erythroid_PreEstrad_r001	1	1	0	349	0	0	19947	8383	1	0	59	615	2,3
55	628	MAS5	801	9636	Erythroid_PreEstrad_r002	0	0	0	349	0	0	25549	8375	0	0	53	996	3,3
55	628	MAS5	802	9635	Erythroid_PreEstrad_r003	1	1	0	349	0	0	21642	8376	0	0	45	1104	4
56	769	MAS5	803	12128	Pancreas_CFTR+/+_r001	1	1	1	350	0	1	96440	5446	0	0	15	800	17,3
56	769	MAS5	804	6777	Pancreas_CFTR+/+_r002	0	0	0	350	0	1	135426	5524	0	0	14	319	9,7
56	769	MAS5	805	6764	Pancreas_CFTR+/+_r003	1	1	1	350	0	1	103032	5599	0	0	16	1051	18,4
56	769	MAS5	806	12182	Pancreas_CFTR-/-_r001	0	0	0	351	0	1	96595	5623	0	0	15	180	5
56	769	MAS5	807	12181	Pancreas_CFTR-/-_r002	1	1	1	351	0	0	102248	5521	0	0	13	581	13,8
56	769	MAS5	808	12180	Pancreas_CFTR-/-_r003	1	1	1	351	0	1	92021	5440	0	0	13	489	14,4
						263	205	89
						52	37	36
						251
						50

[truncated: 3 more sheets: RN RG34 EXP, RN RG34 BIOL, RN RG34 POINT]
