# Supplementary material for: Construction and use of gene expression covariation matrix
Source: BMC Bioinformatics. 2009 Jul 13;10:214. doi: 10.1186/1471-2105-10-214 (PMC2720390; doi:10.1186/1471-2105-10-214)
Supplement: Additional file 3 — Conserved links. This OpenOffice spreadsheet contains the mean percentages of conserved links when the neighbourhoods of two subsets of paired probe sets are compared. [file 1471-2105-10-214-S3.zip]

Archive with 1 entries (1 files):
- sup3.ods
