# Supplementary material for: Construction and use of gene expression covariation matrix
Source: BMC Bioinformatics. 2009 Jul 13;10:214. doi: 10.1186/1471-2105-10-214 (PMC2720390; doi:10.1186/1471-2105-10-214)
Supplement: Additional file 3 — Conserved links. This OpenOffice spreadsheet contains the mean percentages of conserved links when the neighbourhoods of two subsets of paired probe sets are compared. [file 1471-2105-10-214-S3.zip › sup3.ods]

## Sheet: LEGEND
Chipset Model 1 (2), Network 1 (2): name of network that contains the first (or second) probe set subset.
Link > 0 (10,..200): the threshold used to select particular subsets of probe sets having a connectivity superior to 0 (10, ...200).
PsNb: the number of probe sets in each subset.
ComNb: the number of conserved links.
LinkNb1 (2): the number of links in the first (or second) probe set subset.
%: the percentage of conserved links.
If the two subsets belong to the same network, the members of a particular pair of probe sets are randomly assigned to the first or second probe set subset, and the results account for the mean and the standard deviation (in brackets) calculated from ten runs.

## Sheet: TABLE
						Link>0						Link>10						Link>30						Link>60						Link>100						Link>200
	Chipset Model 1	Network 1	Chipset Model 2	Network 2		PsNb	ComNb	Link1Nb	Link2Nb	%		PsNb	ComNb	Link1Nb	Link2Nb	%		PsNb	ComNb	Link1Nb	Link2Nb	%		PsNb	ComNb	Link1Nb	Link2Nb	%		PsNb	ComNb	Link1Nb	Link2Nb	%		PsNb	ComNb	Link1Nb	Link2Nb	%
NR 1%
	HG-U95	NR1	HG-U95	NR1		777(2)	23559(0)	60606(847)	58563(945)	40(0)		606(6)	23121(34)	54519(1018)	54697(849)	42(1)		473(5)	21963(99)	46187(958)	48639(787)	48(1)		345(3)	19068(158)	35215(576)	36707(866)	54(1)		200(4)	12083(242)	18384(402)	18743(700)	66(1)		25(2)	561(66)	586(77)	589(75)	96(1)
	HG-U133	NR1	HG-U133	NR1		1967(3)	84435(0)	246255(2272)	249530(2767)	34(0)		1565(7)	83466(25)	227712(2900)	236193(4551)	37(0)		1278(8)	80539(102)	207673(2686)	212955(2805)	39(1)		1051(12)	75515(282)	182216(3006)	185399(3557)	41(1)		803(12)	66364(455)	144073(3413)	141450(2090)	47(0)		364(6)	33019(749)	54546(1650)	52955(1575)	62(1)
	MG-U74v2	NR1	MG-U74v2	NR1		791(1)	21380(0)	56159(844)	62107(855)	38(1)		667(4)	21006(29)	53744(1217)	57671(879)	39(1)		520(6)	19076(125)	46617(601)	46692(869)	41(0)		354(6)	15067(118)	32768(526)	31959(1272)	47(1)		174(4)	8107(155)	14078(500)	13074(518)	62(2)		4(1)	15(11)	15(11)	16(12)	99(2)
	RG-U34	NR1	RG-U34	NR1		710(2)	36878(0)	70644(1290)	65994(1240)	56(1)		603(5)	36525(21)	65312(827)	63988(648)	57(1)		494(6)	35283(107)	59152(1051)	58783(1266)	60(1)		394(4)	32500(224)	48940(1028)	49314(571)	66(1)		299(5)	25886(441)	34915(1161)	34959(583)	74(1)		37(4)	1104(207)	1177(224)	1233(245)	94(1)
MEAN OF INTRA-NETWORK COMPARISONS										42						44						47						52						62						88
INTER-HUMAN COMPARISON	HG-U95	NR1	HG-U133	NR1		4930	405847	1605127	1310216	31		2833	403395	1277201	1147201	35		2664	400816	1234086	1097392	37		2445	393329	1158633	1036145	38		2150	375616	1026234	927558	40		1663	323049	778459	712819	45
	HG-U95	NR1	MG-U74v2	NR1		2210	115829	342437	435752	34		1187	114639	272691	311701	42		1078	112504	263408	287568	43		981	109981	252935	264459	43		870	102970	226938	230608	45		597	71223	144217	135209	53
	HG-U95	NR1	RG-U34	NR1		1366	20665	98607	79204	26		463	19591	38615	57673	51		371	17769	32847	45907	54		266	14960	25422	32690	59		198	11680	17870	22288	65		36	956	1026	1190	93
	HG-U133	NR1	MG-U74v2	NR1		3470	196344	563738	957990	35		1948	194462	473974	641444	41		1758	191772	450164	580086	43		1534	184308	420708	503378	44		1321	172295	380837	418777	45		910	128482	252756	263466	51
	HG-U133	NR1	RG-U34	NR1		1890	59678	181902	177874	34		796	58382	116694	131310	50		683	56603	103947	115097	54		527	51541	85425	92857	60		435	46343	71291	76769	65		227	23479	28933	32131	81
	MG-U74v2	NR1	RG-U34	NR1		1694	70410	271738	164330	43		835	69419	153915	150395	46		773	68227	142641	144631	48		692	64616	121842	132758	53		578	56146	95378	110334	59		247	19233	28067	33677	69
MEAN OF INTER-NETWORKS COMPARISONS										34						44						47						50						53						65
NR 10%
	HG-U95	NR10	HG-U95	NR10		1094(1)	44061(0)	129978(1949)	128157(2069)	34(0)		959(8)	43787(35)	119192(1778)	123995(2655)	37(0)		818(6)	42732(39)	111028(2074)	113250(1204)	38(1)		647(8)	39812(152)	93217(1259)	94727(2248)	43(0)		463(5)	33282(230)	66466(1043)	67234(1515)	50(1)		142(3)	10088(340)	13292(572)	13429(497)	76(1)
	HG-U133	NR10	HG-U133	NR10		2707(2)	230607(0)	740164(8942)	753704(8331)	31(0)		2481(7)	230038(31)	709300(5463)	734908(5300)	32(0)		2257(6)	228043(164)	679558(7053)	713375(5057)	34(0)		2027(10)	223825(194)	642844(5891)	666067(7107)	35(0)		1792(11)	215774(522)	590138(6530)	607388(6116)	37(0)		1305(10)	182217(1096)	438970(4588)	442218(5372)	42(0)
	MG-U74v2	NR10	MG-U74v2	NR10		1021(0)	35201(0)	106981(1313)	117593(1313)	33(0)		952(5)	34994(28)	104694(1433)	112932(1902)	33(0)		836(5)	33676(76)	99179(1637)	100922(1974)	34(1)		649(7)	29574(199)	80139(1333)	78635(1480)	38(0)		415(8)	21359(430)	48638(1152)	46117(1748)	46(1)		63(3)	1890(144)	2735(257)	2468(204)	77(1)
	RG-U34	NR10	RG-U34	NR10		929(2)	61447(0)	139056(1785)	129583(1917)	47(1)		855(4)	61266(17)	131665(2305)	127651(1929)	48(1)		766(4)	60388(85)	124442(1506)	121445(1223)	50(0)		646(6)	57523(175)	109092(1414)	108678(1325)	53(1)		515(6)	51435(404)	87114(1592)	87314(1426)	59(1)		201(5)	19669(539)	25402(973)	25545(1016)	77(1)
MEAN OF INTRA-NETWORK COMPARISONS										36						38						39						42						48						68
INTER-HUMAN COMPARISON	HG-U95	NR10	HG-U133	NR10		5364	793636	2809300	2889532	28		3847	791829	2483331	2572513	32		3696	789788	2449970	2494208	32		3511	783699	2380415	2392759	33		3296	772036	2260038	2273264	34		2844	727930	1958620	1985910	37
	HG-U95	NR10	MG-U74v2	NR10		2102	174588	507426	608466	34		1426	173740	436760	486804	40		1326	172144	426704	459142	40		1272	170792	421252	442740	41		1177	165037	395393	406031	42		924	135980	307296	286298	47
	HG-U95	NR10	RG-U34	NR10		1324	34138	117432	134390	29		580	33224	66962	98784	50		494	31596	62322	85156	51		404	28942	53496	70298	54		322	24694	41258	53694	60		121	7209	9515	10699	76
	HG-U133	NR10	MG-U74v2	NR10		3574	370808	1194164	1506274	31		2617	369583	1082925	1200995	34		2480	367698	1063436	1138480	35		2308	361822	1020470	1061262	35		2095	351335	962149	954319	37		1704	313654	787808	757972	41
	HG-U133	NR10	RG-U34	NR10		1970	100066	303672	334766	33		1083	99067	219117	270563	45		984	97694	209006	248968	47		842	92276	187602	212200	49		710	86150	160466	180740	54		476	61966	96010	105998	65
	MG-U74v2	NR10	RG-U34	NR10		1622	106266	323748	277290	38		1040	105634	238192	262322	44		997	104871	231105	258005	45		927	102005	216069	241941	47		814	94558	184548	214000	51		465	56635	93561	104653	61
MEAN OF INTER-NETWORKS COMPARISONS										32						41						42						43						46						55
