# Supplementary material for: Construction and use of gene expression covariation matrix
Source: BMC Bioinformatics. 2009 Jul 13;10:214. doi: 10.1186/1471-2105-10-214 (PMC2720390; doi:10.1186/1471-2105-10-214)
Supplement: Additional file 4 — Structure of the regions. This OpenOffice spreadsheet contains the percentage of probe sets in each region, and the mean inter-region and intra-region strength and connectivity values. [file 1471-2105-10-214-S4.zip › sup4.ods]

## Sheet: probe set nb
number and percentage of probe sets in each region
		R1	R2	R3	R4	R5	R6	R7	R8	R1toR6	R7&R8	R1toR8	OutKeiko	InKeiko %	#Ps
probe sets number	HG-U95	1314	2113	1029	1017	397	117	515	1892	5987	2407	8394	4257	66	12651
	HG-U133	2323	1912	476	1062	1576	422	2482	2905	7771	5387	13158	9125	59	22283
	MG-U74	462	1738	1282	1355	745	754	2335	792	6336	3127	9463	3025	76	12488
	RG-U34	224	169	69	849	1041	853	682	812	3205	1494	4699	4100	53	8799
% of probe sets	HG-U95	16	25	12	12	5	1	6	23	71	29
	HG-U133	18	15	4	8	12	3	19	22	60	41
	MG-U74	5	18	14	14	8	8	25	8	67	33
	RG-U34	5	4	1	18	22	18	15	17	68	32

## Sheet: intra_region structure
mean CORR and ANTI strength and connectivity inside each region
				R1	R2	R3	R4	R5	R6	R7	R8		R1toR6	R7&R8
strength		CORR	HG-U95	44	43	46	43	37	41	38	24	moy	39,46	31,13
			HG-U133	31	33	39	34	34	28	29	26	std	5,76	5,73
			MG-U74	44	34	42	39	31	33	29	27
			RG-U34	41	45	48	47	45	45	41	35
		ANTI	HG-U95	8	7	12	11	7	6	10	20	moy	7,25	9
			HG-U133	6	5	8	6	5	3	5	5	std	2,85	5,52
			MG-U74	11	8	15	11	6	7	5	6
			RG-U34	4	5	6	8	5	4	5	16
strength ratio		CORR/ANTI	HG-U95	5,5	6,14	3,83	3,91	5,29	6,83	3,8	1,2		6,16	4,59
			HS39K01	5,17	6,6	4,88	5,67	6,8	9,33	5,8	5,2		2,21	2,07
			MG-U74	4	4,25	2,8	3,55	5,17	4,71	5,8	4,5
			RG-U34	10,25	9	8	5,88	9	11,25	8,2	2,19
connectivity		CORR	HG-U95	30	30	36	36	19	40	14	2	moy	43,63	6,13
			HG-U133	34	43	83	67	57	22	10	2	std	16,68	4,26
			MG-U74	60	29	50	34	27	45	4	3
			RG-U34	22	46	75	53	49	60	10	4
		ANTI	HG-U95	30	30	35	36	15	30	14	2	moy	41,75	5,75
			HG-U133	34	43	83	67	56	20	10	2	std	17,06	4,02
			MG-U74	60	29	50	34	26	44	4	3
			RG-U34	18	44	75	52	43	48	7	4

## Sheet: inter_region structure
mean CORR and ANTI strength and connectivity of each region with all the other regions
				R1	R2	R3	R4	R5	R6	R7	R8		R1toR6	R7&R8
strength		CORR	HG-U95	25	12	27	25	26	25	25	21	moy	22,08	23,07
			HG-U133	15	16	26	25	21	22	23	23	std	4,65	1,69
			MG-U74	24	20	23	21	21	16	22	21
			RG-U34	29	30	24	24	13	20	25	25
		ANTI	HG-U95	25	35	28	25	18	16	22	23	moy	22,63	18,73
			HG-U133	21	21	16	13	16	10	14	11	std	6,14	4,56
			MG-U74	25	23	27	28	18	23	17	16
			RG-U34	19	20	29	29	33	26	22	25
connectivity		CORR	HG-U95	9,41	9,16	7,28	9,84	2	0,87	5,08	2,08		7,8	3,55
			HG-U133	8,17	9,61	10,81	8,56	5,64	0,88	6,43	2,4		4,31	1,5
			MG-U74	8,21	6,12	9,97	8,04	3,85	6,13	3,28	2
			RG-U34	2,17	7,86	22,02	12,95	7,89	9,66	2,73	4,37
		ANTI	HG-U95	9,41	9,16	7,28	9,84	2,13	0,87	5,08	2,08		7,89	3,5
			HG-U133	8,03	9,61	10,81	8,56	5,64	0,91	6,33	2,4		4,47	1,46
			MG-U74	8,21	6,12	9,97	8,04	3,85	6,13	3,28	2
			RG-U34	2,17	7,66	22,92	13,39	8,16	10,6	2,73	4,1
