# Supplementary material for: Construction and use of gene expression covariation matrix
Source: BMC Bioinformatics. 2009 Jul 13;10:214. doi: 10.1186/1471-2105-10-214 (PMC2720390; doi:10.1186/1471-2105-10-214)
Supplement: Additional file 6 — Clustering with GENERATOR. This OpenOffice spreadsheet contains several tables describing the genes contained in the six common regions found by the Markov clustering algorithm and in the clusters delineated by GENERATOR in each region. [file 1471-2105-10-214-S6.zip]

Archive with 1 entries (1 files):
- sup6.ods
