# Supplementary material for: Construction and use of gene expression covariation matrix
Source: BMC Bioinformatics. 2009 Jul 13;10:214. doi: 10.1186/1471-2105-10-214 (PMC2720390; doi:10.1186/1471-2105-10-214)
Supplement: Additional file 6 — Clustering with GENERATOR. This OpenOffice spreadsheet contains several tables describing the genes contained in the six common regions found by the Markov clustering algorithm and in the clusters delineated by GENERATOR in each region. [file 1471-2105-10-214-S6.zip › sup6.ods]

## Sheet: LEGEND
Three types of p-values are calculated by GENERATOR: there are K GO terms attached to a particular chipset model (composed of all the GO terms attached to each of the probe sets, which are mapped to an Ensembl Gene Id (each GO term is repeated as many times as it is found))). Considering a particular GO term, we can calculate the number N of its occurrences among the K existing GO terms (column m…
Table First5GO contains one section:
MOST SIGNFICANT GO TERMS :
For each region labelled R1 to R8, is given, if it exists, the list of the five GO terms which have the greatest olog mean across the four networks.
Table GOClustering contains three sections:
MOST SPECIFIC GO TERMS (1CLU)
The list of the five GO terms found in only one GENERATOR cluster.
MOST SPECIFIC GO TERMS (2CLU)
The list of the five GO terms found in two GENERATOR clusters.
LESS SPECIFIC GO TERMS
The list of the five GO terms found N GENERATOR clusters, where N is equal to the greatest number of cluster minus two.
Mean : mean of the four Olog values
HS1: Olog value for HG-U95
HS2: Olog value for HG-U133
MM: Olog value for MG-U74
RN: Olog value for RG-U34
Table GOScores
This table contains the similarity and purity scores as explained in plain text. In addition we have computed the number of GO terms which have a Olog superior to 6 or to 3.
Table code
This table explains the colour code used in the following tables.
Tables 1BP,1MF,1CC to 8CC
Each table describes for each region the GO terms belonging to a particular branch (PB = biological process, MF = molecular function and CC = cell component) and the list of genes clustered by GENERATOR. For each chipset model, the header recalls the number of genes that have an Ensembl Gene ID, how many of these genes are in the current region, and the number of GO terms that are found associate…
All the GO terms are then listed with the following information
InList: the number of occurrences in genes belonging to the region,
InPopu: the total number of occurrences in genes probed by the chipset model.
clog: the greatest CLog values for that Go term in the different GENERATOR clusters in which it is found.
olog: Olog
PrcList: the percentage of genes of the region that are characterized by that GO term.
F: The number of networks in which that GO term has Olog>3
S: The number of GENERATOR clusters that contains that GO term.
R1 to R8: the Olog of that GO term in other regions.
After this list, all the clusters found by GENERATOR are presented, with the list of the most characteristic GO terms and the description of the genes they contain.

## Sheet: First5GO
	GENERATOR OLOG
	MOST SIGNIFICATIVES GO TERMS
R1
			Olog
	Go Id	Go Term	Mean	HS1	HS2	MM	RN
BiolProc	GO:0002376	immune system process	40	37	62	56	5
	GO:0006955	immune response	32	31	51	46	1
	GO:0050896	response to stimulus	20	15	24	39	1
	GO:0006952	defense response	16	14	18	29	2
	GO:0045321	leukocyte activation	12	10	23	11	3
MolFunc	GO:0004871	signal transducer activity	7	6	10	12	0
	GO:0060089	molecular transducer activity	7	6	10	12	0
	GO:0005515	protein binding	5	3	11	6	1
	GO:0019955	cytokine binding	4	2	6	9	0
	GO:0003823	antigen binding	4	3	3	8	3
CellComp	GO:0000323	lytic vacuole	6	3	7	16	0
	GO:0005764	lysosome	6	3	7	16	0
	GO:0042611	MHC protein complex	6	4	6	14	1
	GO:0005773	vacuole	6	3	6	14	0
	GO:0001772	immunological synapse	5	8	10	0	2
		mean	11,73
		std	10,59
R2
			Olog
	Go Id	Go Term	Mean	HS1	HS2	MM	RN
BiolProc	GO:0006139	nucleobase, nucleoside, nucleotide and nucleic acid metabolic process	41	49	46	68	0
	GO:0043170	macromolecule metabolic process	39	37	57	60	3
	GO:0044238	primary metabolic process	39	38	62	53	2
	GO:0044237	cellular metabolic process	37	37	59	50	2
	GO:0006396	RNA processing	36	36	59	45	2
MolFunc	GO:0003723	RNA binding	44	36	90	49	3
	GO:0003676	nucleic acid binding	35	37	48	56	1
	GO:0000166	nucleotide binding	18	17	26	27	2
	GO:0003735	structural constituent of ribosome	15	8	43	5	4
	GO:0005515	protein binding	11	9	19	13	3
CellComp	GO:0005634	nucleus	78	68	90	149	4
	GO:0044424	intracellular part	75	60	119	113	7
	GO:0005622	intracellular	72	60	111	110	8
	GO:0043226	organelle	56	43	84	91	6
	GO:0043229	intracellular organelle	56	43	83	91	6
R3
			Olog
	Go Id	Go Term	Mean	HS1	HS2	MM	RN
BiolProc	GO:0048856	anatomical structure development	14	11	11	33	0
	GO:0007155	cell adhesion	13	14	22	16	0
	GO:0022610	biological adhesion	13	14	22	16	0
	GO:0009653	anatomical structure morphogenesis	11	8	8	28	0
	GO:0032502	developmental process	11	9	8	26	0
MolFunc	GO:0005201	extracellular matrix structural constituent	10	9	18	11	0
	GO:0005515	protein binding	8	12	5	16	0
	GO:0008092	cytoskeletal protein binding	8	13	5	14	0
	GO:0003779	actin binding	7	11	6	13	0
	GO:0005509	calcium ion binding	7	8	11	7	0
CellComp	GO:0005578	proteinaceous extracellular matrix	17	17	38	15	0
	GO:0031012	extracellular matrix	17	17	37	15	0
	GO:0005576	extracellular region	14	9	35	12	0
	GO:0044421	extracellular region part	13	11	29	13	0
	GO:0044420	extracellular matrix part	12	12	24	12	0
R4
			Olog
	Go Id	Go Term	Mean	HS1	HS2	MM	RN
BiolProc	GO:0006091	generation of precursor metabolites and energy	26	35	36	21	12
	GO:0006936	muscle contraction	19	23	27	23	5
	GO:0006119	oxidative phosphorylation	19	24	30	16	7
	GO:0015980	energy derivation by oxidation of organic compounds	17	19	25	16	7
	GO:0042773	ATP synthesis coupled electron transport	16	22	29	12	3
MolFunc	GO:0003954	NADH dehydrogenase activity	19	19	25	23	9
	GO:0008137	NADH dehydrogenase (ubiquinone) activity	19	19	25	23	7
	GO:0050136	NADH dehydrogenase (quinone) activity	19	19	25	23	7
	GO:0016655	oxidoreductase activity, acting on NADH or NADPH, quinone or similar compound as acceptor	17	17	23	22	6
	GO:0016651	oxidoreductase activity, acting on NADH or NADPH	16	17	20	21	8
CellComp	GO:0005739	mitochondrion	59	57	56	92	30
	GO:0044429	mitochondrial part	41	41	46	55	20
	GO:0044444	cytoplasmic part	39	36	43	64	13
	GO:0005740	mitochondrial envelope	35	39	45	36	19
	GO:0005743	mitochondrial inner membrane	34	39	41	34	20
R5
			Olog
	Go Id	Go Term	Mean	HS1	HS2	MM	RN
BiolProc	GO:0019226	transmission of nerve impulse	20	17	30	18	15
	GO:0007399	nervous system development	19	10	37	20	10
	GO:0007268	synaptic transmission	19	15	28	17	14
	GO:0007267	cell-cell signaling	13	11	17	12	14
	GO:0050877	neurological process	12	10	16	13	10
MolFunc	GO:0015075	ion transmembrane transporter activity	7	5	8	10	4
	GO:0022891	substrate-specific transmembrane transporter activity	6	4	7	9	4
	GO:0005216	ion channel activity	6	3	6	10	3
	GO:0022838	substrate specific channel activity	6	3	6	10	3
	GO:0005215	transporter activity	5	4	7	8	4
CellComp	GO:0043005	neuron projection	16	7	27	19	13
	GO:0045202	synapse	16	10	24	18	14
	GO:0030424	axon	12	5	21	13	9
	GO:0042995	cell projection	12	5	18	11	12
	GO:0044456	synapse part	8	6	9	10	6
R6
			Olog
	Go Id	Go Term	Mean	HS1	HS2	MM	RN
BiolProc	GO:0019752	carboxylic acid metabolic process	17	7	16	31	14
	GO:0006082	organic acid metabolic process	17	7	16	31	14
	GO:0006807	nitrogen compound metabolic process	10	2	9	20	11
	GO:0006629	lipid metabolic process	10	4	6	18	13
	GO:0009308	amine metabolic process	10	2	9	17	10
MolFunc	GO:0016491	oxidoreductase activity	19	5	13	35	23
	GO:0003824	catalytic activity	17	7	12	27	22
	GO:0004497	monooxygenase activity	12	6	5	24	15
	GO:0016705	oxidoreductase activity, acting on paired donors, with incorporation or reduction of molecular oxygen	11	5	5	20	14
	GO:0020037	heme binding	10	3	4	18	13
CellComp	GO:0005783	endoplasmic reticulum	15	2	2	27	30
	GO:0005792	microsome	14	8	7	19	24
	GO:0042598	vesicular fraction	14	8	7	18	24
	GO:0044444	cytoplasmic part	13	2	2	26	20
	GO:0005737	cytoplasm	10	2	2	20	17
R7
			Olog
	Go Id	Go Term	Mean	HS1	HS2	MM	RN
BiolProc	GO:0032501	multicellular organismal process	5	0	1	18	0
	GO:0048513	organ development	5	1	5	13	0
	GO:0032502	developmental process	4	0	4	13	0
	GO:0006412	translation	4	10	0	0	6
	GO:0009887	organ morphogenesis	4	2	5	7	0
MolFunc	GO:0003735	structural constituent of ribosome	8	20	0	0	10
	GO:0005198	structural molecule activity	5	11	1	3	5
	GO:0043565	sequence-specific DNA binding	3	0	3	8	0
	GO:0003700	transcription factor activity	3	0	2	9	0
	GO:0005102	receptor binding	3	0	0	10	0
CellComp	GO:0005840	ribosome	7	18	0	0	10
	GO:0033279	ribosomal subunit	6	18	0	0	4
	GO:0005830	cytosolic ribosome (sensu Eukaryota)	6	20	0	0	2
	GO:0015935	small ribosomal subunit	4	13	0	0	4
	GO:0005843	cytosolic small ribosomal subunit (sensu Eukaryota)	4	15	0	0	2
R8
			Olog
	Go Id	Go Term	Mean	HS1	HS2	MM	RN
BiolProc	GO:0002376	immune system process	3	9	0	1	2
	GO:0051704	multi-organism process	2	3	4	0	2
	GO:0007165	signal transduction	2	6	1	1	2
	GO:0000074	regulation of progression through cell cycle	2	1	2	2	3
	GO:0051726	regulation of cell cycle	2	1	2	2	3
MolFunc	GO:0005515	protein binding	3	0	2	2	7
	GO:0005102	receptor binding	2	3	2	0	2
	GO:0004871	signal transducer activity	2	7	0	0	0
	GO:0060089	molecular transducer activity	2	7	0	0	0
	GO:0019825	oxygen binding	2	5	1	0	1
CellComp	GO:0005576	extracellular region	2	7	2	0	0
	GO:0000323	lytic vacuole	2	1	3	2	2
	GO:0005764	lysosome	2	1	3	2	2
	GO:0005773	vacuole	2	1	3	2	2
	GO:0005737	cytoplasm	2	0	4	1	2

## Sheet: GOClustering
	GENERATOR CLUSTERING
	MOST SPECIFIC GO TERMS (1CLU)								MOST SPECIFIC GO TERMS (2CLU AT MAX)								LESS SPECIFIC GO TERMS (MOST THAN MAX(CLU)-2)
REGION 1
			Olog								Olog								Olog
BiolProc	Go Id	Go Term	Mean	HS1	HS2	MM	RN		Go Id	Go Term	Mean	HS1	HS2	MM	RN		Go Id	Go Term	Mean	HS1	HS2	MM	RN
	GO:0045059	positive thymic T cell selection	2	3	3	3	0		GO:0019882	antigen processing and presentation	10	6	11	22	2		GO:0002376	immune system process	40	37	62	56	5
	GO:0043368	positive T cell selection	2	3	3	3	0		GO:0030593	neutrophil chemotaxis	3	4	5	4	0		GO:0046651	lymphocyte proliferation	4	4	5	7	3
									GO:0046633	alpha-beta T cell proliferation	2	3	3	3	0		GO:0032943	mononuclear cell proliferation	4	4	5	7	3
									GO:0045582	positive regulation of T cell differentiation	2	2	2	3	0
									GO:0046640	regulation of alpha-beta T cell proliferation	2	3	2	2	0
MolFunc	GO:0019864	IgG binding	3	6	4	2	0
	GO:0004907	interleukin receptor activity	3	3	4	4	0
	GO:0019965	interleukin binding	2	2	3	4	0
CellComp									GO:0042613	MHC class II protein complex	4	5	7	5	0
REGION 2
			Olog								Olog								Olog
	Go Id	Go Term	Mean	HS1	HS2	MM	RN		Go Id	Go Term	Mean	HS1	HS2	MM	RN		Go Id	Go Term	Mean	HS1	HS2	MM	RN
BiolProc	GO:0000245	spliceosome assembly	6	5	7	10	0		GO:0007051	spindle organization and biogenesis	7	9	13	6	0		GO:0043170	macromolecule metabolic process	39	37	57	60	3
	GO:0000070	mitotic sister chromatid segregation	6	5	13	4	0		GO:0006399	tRNA metabolic process	4	6	6	5	0		GO:0016043	cellular component organization and biogenesis	8	7	7	14	4
	GO:0000819	sister chromatid segregation	6	5	13	4	0		GO:0032508	DNA duplex unwinding	4	4	6	2	2
	GO:0043039	tRNA aminoacylation	5	5	6	8	0		GO:0032392	DNA geometric change	4	4	6	2	2
	GO:0043038	amino acid activation	5	5	6	8	0		GO:0006268	DNA unwinding during replication	4	4	6	2	2
MolFunc	GO:0003735	structural constituent of ribosome	15	8	43	5	4		GO:0008408	3'-5' exonuclease activity	3	2	5	5	0
	GO:0031202	RNA splicing factor activity, transesterification mechanism	6	5	9	10	0
	GO:0016876	ligase activity, forming aminoacyl-tRNA and related compounds	5	5	6	8	0
	GO:0016875	ligase activity, forming carbon-oxygen bonds	5	5	6	8	0
	GO:0004812	aminoacyl-tRNA ligase activity	5	5	6	8	0
CellComp	GO:0005830	cytosolic ribosome (sensu Eukaryota)	10	3	31	4	2		GO:0044427	chromosomal part	16	14	25	23	3		GO:0043226	organelle	56	43	84	91	6
	GO:0044452	nucleolar part	5	5	7	10	0		GO:0005840	ribosome	15	8	42	5	5		GO:0043229	intracellular organelle	56	43	83	91	6
	GO:0043601	nuclear replisome	4	6	5	4	0		GO:0033279	ribosomal subunit	12	6	36	3	3		GO:0043232	intracellular non-membrane-bound organelle	21	12	38	26	10
	GO:0030894	replisome	4	6	5	4	0		GO:0015935	small ribosomal subunit	7	2	19	2	4		GO:0043228	non-membrane-bound organelle	21	12	38	26	10
	GO:0005663	DNA replication factor C complex	4	3	6	6	0		GO:0030532	small nuclear ribonucleoprotein complex	7	7	14	6	0
REGION 3
			Olog								Olog								Olog
	Go Id	Go Term	Mean	HS1	HS2	MM	RN		Go Id	Go Term	Mean	HS1	HS2	MM	RN		Go Id	Go Term	Mean	HS1	HS2	MM	RN
BiolProc	GO:0008154	actin polymerization and/or depolymerization	3	3	3	4	0		GO:0048646	anatomical structure formation	7	7	6	13	0
									GO:0001525	angiogenesis	7	7	6	13	0
									GO:0006817	phosphate transport	3	4	8	2	0
									GO:0050817	coagulation	3	3	7	3	0
									GO:0007596	blood coagulation	3	3	7	3	0
MolFunc	GO:0008092	cytoskeletal protein binding	8	13	5	14	0		GO:0003779	actin binding	7	11	6	13	0
	GO:0030247	polysaccharide binding	5	4	10	7	0		GO:0019199	transmembrane receptor protein kinase activity	5	5	5	9	0
	GO:0008201	heparin binding	5	3	11	6	0		GO:0004714	transmembrane receptor protein tyrosine kinase activity	4	4	6	8	0
	GO:0001871	pattern binding	5	3	9	8	0
	GO:0005539	glycosaminoglycan binding	5	3	10	6	0
CellComp	GO:0005604	basement membrane	7	6	14	7	0		GO:0005578	proteinaceous extracellular matrix	17	17	38	15	0
	GO:0005581	collagen	5	6	9	5	0		GO:0031012	extracellular matrix	17	17	37	15	0
	GO:0030054	cell junction	4	4	2	12	0		GO:0044420	extracellular matrix part	12	12	24	12	0
	GO:0005925	focal adhesion	4	5	4	6	0		GO:0015629	actin cytoskeleton	7	12	4	11	0
	GO:0005924	cell-substrate adherens junction	4	5	4	5	0		GO:0005912	adherens junction	4	5	3	7	0
REGION 4
			Olog								Olog								Olog
	Go Id	Go Term	Mean	HS1	HS2	MM	RN		Go Id	Go Term	Mean	HS1	HS2	MM	RN		Go Id	Go Term	Mean	HS1	HS2	MM	RN
BiolProc	GO:0006096	glycolysis	6	4	4	6	9		GO:0006119	oxidative phosphorylation	19	24	30	16	7		GO:0008152	metabolic process	4	3	2	4	7
	GO:0006635	fatty acid beta-oxidation	5	8	4	5	3		GO:0042773	ATP synthesis coupled electron transport	16	22	29	12	3
	GO:0046164	alcohol catabolic process	5	4	3	6	7		GO:0042775	organelle ATP synthesis coupled electron transport	16	22	29	11	3
	GO:0006007	glucose catabolic process	5	3	3	6	7		GO:0006120	mitochondrial electron transport, NADH to ubiquinone	15	20	26	10	3
	GO:0046365	monosaccharide catabolic process	5	3	3	6	7		GO:0045333	cellular respiration	14	17	19	15	7
MolFunc	GO:0016676	oxidoreductase activity, acting on heme group of donors, oxygen as acceptor	7	9	6	5	7		GO:0003954	NADH dehydrogenase activity	19	19	25	23	9		GO:0016491	oxidoreductase activity	13	21	14	10	5
	GO:0016675	oxidoreductase activity, acting on heme group of donors	7	9	6	5	7		GO:0050136	NADH dehydrogenase (quinone) activity	19	19	25	23	7		GO:0003824	catalytic activity	4	5	4	5	3
	GO:0015002	heme-copper terminal oxidase activity	7	9	6	5	7		GO:0008137	NADH dehydrogenase (ubiquinone) activity	19	19	25	23	7
	GO:0004129	cytochrome-c oxidase activity	7	9	6	5	7		GO:0016655	oxidoreductase activity, acting on NADH or NADPH, quinone or similar compound as acceptor	17	17	23	22	6
	GO:0046933	hydrogen ion transporting ATP synthase activity, rotational mechanism	5	5	4	4	5		GO:0016651	oxidoreductase activity, acting on NADH or NADPH	16	17	20	21	8
CellComp	GO:0045271	respiratory chain complex I	16	20	27	12	4		GO:0005743	mitochondrial inner membrane	34	39	41	34	20		GO:0005739	mitochondrion	59	57	56	92	30
	GO:0030964	NADH dehydrogenase complex (quinone)	16	20	27	12	4		GO:0031966	mitochondrial membrane	33	38	44	33	19		GO:0044429	mitochondrial part	41	41	46	55	20
	GO:0005747	mitochondrial respiratory chain complex I	16	20	27	12	4		GO:0019866	organelle inner membrane	32	38	39	33	20		GO:0044444	cytoplasmic part	39	36	43	64	13
	GO:0005859	muscle myosin complex	8	11	9	8	5		GO:0044455	mitochondrial membrane part	25	38	42	16	5		GO:0005737	cytoplasm	32	29	31	58	11
	GO:0016460	myosin II complex	8	11	9	7	5		GO:0005746	mitochondrial respiratory chain	24	34	39	17	7		GO:0044424	intracellular part	16	11	17	25	12
REGION 5
			Olog								Olog								Olog
	Go Id	Go Term	Mean	HS1	HS2	MM	RN		Go Id	Go Term	Mean	HS1	HS2	MM	RN		Go Id	Go Term	Mean	HS1	HS2	MM	RN
BiolProc	GO:0007269	neurotransmitter secretion	7	3	6	6	11		GO:0007267	cell-cell signaling	13	11	17	12	14		GO:0007154	cell communication	11	6	17	13	8
	GO:0045055	regulated secretory pathway	6	3	5	5	10		GO:0000904	cellular morphogenesis during differentiation	7	2	13	9	6		GO:0051179	localization	11	5	17	12	9
									GO:0001505	regulation of neurotransmitter levels	7	4	10	5	8		GO:0032501	multicellular organismal process	5	3	7	6	3
									GO:0003001	generation of a signal involved in cell-cell signaling	5	3	6	7	6		GO:0007165	signal transduction	5	2	7	7	3
									GO:0048167	regulation of synaptic plasticity	5	3	6	3	7
MolFunc	GO:0005234	extracellular-glutamate-gated ion channel activity	5	6	3	8	3		GO:0022834	ligand-gated channel activity	4	4	2	9	2		GO:0022857	transmembrane transporter activity	5	4	6	8	3
	GO:0004970	ionotropic glutamate receptor activity	5	6	3	7	3		GO:0015276	ligand-gated ion channel activity	4	4	2	9	2
	GO:0031997	N-terminal myristoylation domain binding	2	0	3	2	3		GO:0008066	glutamate receptor activity	4	5	4	5	3
CellComp									GO:0019717	synaptosome	5	6	7	3	3		GO:0016020	membrane	7	7	12	3	5
REGION 6
			Olog								Olog								Olog
	Go Id	Go Term	Mean	HS1	HS2	MM	RN		Go Id	Go Term	Mean	HS1	HS2	MM	RN		Go Id	Go Term	Mean	HS1	HS2	MM	RN
BiolProc	GO:0044255	cellular lipid metabolic process	9	3	5	16	12		GO:0006629	lipid metabolic process	10	4	6	18	13
	GO:0009063	amino acid catabolic process	7	3	7	11	6		GO:0006519	amino acid and derivative metabolic process	9	3	9	16	8
	GO:0009310	amine catabolic process	6	3	6	10	6		GO:0006118	electron transport	9	4	4	13	15
	GO:0044270	nitrogen compound catabolic process	6	2	6	10	6		GO:0006091	generation of precursor metabolites and energy	8	4	6	12	12
	GO:0019439	aromatic compound catabolic process	5	3	6	5	5		GO:0006520	amino acid metabolic process	8	2	8	16	7
MolFunc	GO:0004497	monooxygenase activity	12	6	5	24	15		GO:0005506	iron ion binding	8	3	4	14	12		GO:0003824	catalytic activity	17	7	12	27	22
	GO:0016705	oxidoreductase activity, acting on paired donors, with incorporation or reduction of molecular oxygen	11	5	5	20	14		GO:0004866	endopeptidase inhibitor activity	8	3	10	8	10
	GO:0046906	tetrapyrrole binding	10	3	4	18	13		GO:0030414	protease inhibitor activity	8	3	10	7	10
	GO:0020037	heme binding	10	3	4	18	13		GO:0004867	serine-type endopeptidase inhibitor activity	7	2	8	8	11
	GO:0016712	oxidoreductase activity, acting on paired donors, with incorporation or reduction of molecular oxygen, reduced flavin or flavoprotein as one donor, and incorporation of one atom of oxygen	9	3	2	18	13		GO:0005319	lipid transporter activity	6	3	6	9	5
CellComp	GO:0005577	fibrinogen complex	3	0	6	3	3		GO:0005792	microsome	14	8	7	19	24		GO:0044444	cytoplasmic part	13	2	2	26	20
									GO:0042598	vesicular fraction	14	8	7	18	24
									GO:0005624	membrane fraction	8	4	8	8	12
									GO:0042579	microbody	7	3	5	9	10
									GO:0005777	peroxisome	7	3	5	9	10

## Sheet: GOScores
											Mean	Mean
			R1	R2	R3	R4	R5	R6	R7	R8	R1toR6	R7&R8
SIMILARITY ON OLog>=3	BiolProc	HG-U95	99	100	91	100	100	100	100	100	100	100
		HG-U133	97	99	95	100	100	99	82	67	100	75
		MG-U74	100	100	98	97	98	96	97	100	100	99
		RG-U34	83	100	100	100	100	94	100	100	100	100
		Mean	97	100	95	99	100	96	95	92
	MolFunc	HG-U95	100	100	80	96	100	100	83	100	99	92
		HG-U133	80	100	97	100	99	97	71	100	95	86
		MG-U74	96	100	88	100	98	88	86	100	100	93
		RG-U34	100	86	75	100	100	97	100	100	100	100
		Mean	89	100	86	99	99	94	85	100
	CellComp	HG-U95	100	100	94	100	100	100	100	100	100	100
		HG-U133	94	100	96	100	100	93	91	80	99	86
		MG-U74	100	100	96	93	100	100	100	100	100	100
		RG-U34	83	100	100	100	100	100	100	100	100	100
		Mean	96	100	95	98	100	99	98	95
PURITY ON OLog>=3	BiolProc	HG-U95	95	95	83	91	74	59	14	38	93	26
		HG-U133	77	84	47	77	71	59	50	73	76	62
		MG-U74	74	89	67	43	42	66	38	40	70	39
		RG-U34	100	57	0	87	97	85	20	100	98	60
		Mean	83	89	68	72	73	72	31	63
	MolFunc	HG-U95	80	96	70	80	64	56	33	44	85	39
		HG-U133	64	79	47	70	64	69	43	0	69	22
		MG-U74	74	90	65	54	71	81	32	0	78	16
		RG-U34	83	86	75	90	87	94	0	33	100	17
		Mean	71	88	64	71	72	82	27	19
	CellComp	HG-U95	91	78	71	74	60	100	25	20	81	23
		HG-U133	65	73	67	62	78	67	73	50	71	62
		MG-U74	52	76	57	53	58	28	40	0	62	20
		RG-U34	33	62	20	72	94	67	25	100	82	63
		Mean	70	75	63	64	77	55	41	43
Nb of OLog>=6	BiolProc	HG-U95	20	56	23	32	5	3	2	1	23	2
		HG-U133	48	91	25	34	45	25	0	0	45	0
		MG-U74	58	76	57	31	30	44	29	0	49	15
		RG-U34	0	0	0	24	36	23	0	0	14	0
		Mean	32	56	26	30	29	24	8	0
			R1	R2	R3	R4	R5	R6	R7	R8
	MolFunc	HG-U95	3	19	6	19	0	1	2	2	8	2
		HG-U133	5	28	13	17	14	19	0	0	16	0
		MG-U74	8	29	12	14	17	19	5	0	17	3
		RG-U34	0	0	0	11	1	17	1	1	5	1
		Mean	4	19	8	15	8	14	2	1
			R1	R2	R3	R4	R5	R6	R7	R8
	CellComp	HG-U95	1	42	11	33	5	2	9	1	16	5
		HG-U133	10	57	9	41	26	7	0	0	25	0
		MG-U74	10	43	25	43	13	19	7	0	26	4
		RG-U34	2	4	3	23	13	12	2	0	10	1
		Mean	6	37	12	35	14	10	5	0
			R1	R2	R3	R4	R5	R6	R7	R8
Nb of OLog>=3	BiolProc	HG-U95	94	133	66	92	27	22	7	26	72	17
		HG-U133	150	158	77	78	122	87	22	15	112	19
		MG-U74	125	150	165	97	98	96	117	10	122	64
		RG-U34	123	147	103	89	82	68	49	17	102	33
		Mean	123	147	103	89	82	68	49	17
			R1	R2	R3	R4	R5	R6	R7	R8
	MolFunc	HG-U95	15	52	30	45	14	16	6	9	29	8
		HG-U133	25	62	32	37	69	68	7	2	49	5
		MG-U74	23	59	40	50	49	43	22	3	44	13
		RG-U34	6	7	8	21	16	34	2	3	15	3
		Mean	17	45	28	38	37	40	9	4
			R1	R2	R3	R4	R5	R6	R7	R8
	CellComp	HG-U95	11	64	34	54	15	4	16	5	30	11
		HG-U133	17	86	24	63	46	15	11	10	42	11
		MG-U74	27	74	56	70	36	25	15	3	48	9
		RG-U34	6	13	10	47	36	15	8	2	21	5
		Mean	15	59	31	59	33	15	13	5

## Sheet: code
	shared by			shared by			shared by other regions
	4	m4		1	c1		common regions
	3	m3		2	c2			olog >=
	2	m2		3	c3		immunity	i3	i4	i5	i6
	1	m1		4	c4		nucleus	n3	n4	n5	n6
				5	c5		adhesion	a3	a4	a5	a6
	chipsets			6	c6		metabolism I	e3	e4	e5	e6
				>6	c7		nervous	v3	v4	v5	v6
							metabolism II	t3	t4	t5	t6
				GENERATOR clusters
							particular regions
								olog >=
							diff(union - common)	d3	d4	d5	d6
							complement	r3	r4	r5	r6

## Sheet: 1BP
						BIOLOGICAL PROCESS - MCL REGION 1
						CHIPSET HS-U95																			CHIPSET HS-U133																			CHIPSET MM-U74
						7354 genes with EnsGeneId on the chip																			9911 genes with EnsGeneId on the chip																			10384 genes with EnsGeneId on the chip
						895 genes with EnsGeneId in the region																			1333 genes with EnsGeneId in the region																			324 genes with EnsGeneId in the region
						2163 GO terms																			2475 GO terms																			1379 GO terms
						94 GO terms whith olog>3																			150 GO terms whith olog>3																			125 GO terms whith olog>3
						895 Genes with GO terms																			1333 Genes with GO terms																			324 Genes with GO terms
InList	InPopu	clog	olog	PrcList		GO Def	GO Term	F	S	R1	R2	R3	R4	R5	R6	R7	R8		InList	InPopu	clog	olog	PrcList		GO Def	GO Term	F	S	R1	R2	R3	R4	R5	R6	R7	R8		InList	InPopu	CLog	OLog	PrcList		GO Def	GO Term	F	S	R1	R2
178	559	48,45	37	20		immune system process	GO:0002376	m4	c5								r6		254	664	71,62	62	19		immune system process	GO:0002376	m4	c5										109	592	23	56	34		immune system process	GO:0002376	m4	c4
136	407	55,94	31	15		immune response	GO:0006955	m4	c5								r5		195	484	80,02	51	15		immune response	GO:0006955	m4	c4										82	391	20	46	25		immune response	GO:0006955	m4	c3
267	1423	44,7	15	30		response to stimulus	GO:0050896	m4	c5								r4		375	1750	62,14	24	28		response to stimulus	GO:0050896	m4	c5						t4				145	1524	28	39	45		response to stimulus	GO:0050896	m4	c4
98	367	30,35	14	11		defense response	GO:0006952	m4	c5								r4		80	186	54,66	23	6		leukocyte activation	GO:0045321	m4	c4										65	392	20	29	20		defense response	GO:0006952	m4	c3
49	149	13,97	11	5		hemopoiesis	GO:0030097	m4	c4										73	166	56,34	22	5		lymphocyte activation	GO:0046649	m4	c3										62	463	16	23	19		response to external stimulus	GO:0009605	m4	c3
53	168	19,19	11	6		immune system development	GO:0002520	m4	c4								r3		83	208	53,02	21	6		cell activation	GO:0001775	m4	c4										24	53	12	22	7		antigen processing and presentation	GO:0019882	m4	c2
48	155	26,67	10	5		leukocyte activation	GO:0045321	m4	c3								r3		127	439	26,29	18	10		defense response	GO:0006952	m4	c6						t3				49	311	17	21	15		response to wounding	GO:0009611	m4	c2
50	160	13,62	10	6		hemopoietic or lymphoid organ development	GO:0048534	m4	c4										68	195	39,91	14	5		immune system development	GO:0002520	m4	c4										18	29	8	20	6		antigen processing and presentation of peptide antigen	GO:0048002	m4	c1
44	139	27,52	9	5		lymphocyte activation	GO:0046649	m4	c3								r3		45	105	32,44	13	3		T cell activation	GO:0042110	m4	c3										40	222	18	19	12		inflammatory response	GO:0006954	m4	c2
51	174	25,77	9	6		cell activation	GO:0001775	m4	c4								r3		453	2541	50,94	13	34		signal transduction	GO:0007165	m4	c8					v6					26	111	12	15	8		chemotaxis	GO:0006935	m4	c2
27	66	3,75	9	3		response to virus	GO:0009615	m4	c2										59	174	27,74	12	4		hemopoiesis	GO:0030097	m4	c4										26	111	12	15	8		taxis	GO:0042330	m4	c2
36	110	4	8	4		response to other organism	GO:0051707	m4	c4								r3		62	185	29,23	12	5		hemopoietic or lymphoid organ development	GO:0048534	m4	c4										23	102	22	13	7		immune effector process	GO:0002252	m4	c2
32	92	16,35	8	4		leukocyte differentiation	GO:0002521	m4	c4										42	107	32,26	11	3		leukocyte differentiation	GO:0002521	m4	c3										20	73	16	13	6		adaptive immune response based on somatic recombination of immune receptors built from immunoglobulin superfamily domains	GO:0002460	m4	c2
33	94	18,36	8	4		T cell activation	GO:0042110	m4	c3										23	38	21,44	11	2		antigen processing and presentation	GO:0019882	m4	c2										20	73	16	13	6		adaptive immune response	GO:0002250	m4	c2
42	151	5,53	7	5		response to biotic stimulus	GO:0009607	m4	c4										57	182	8,94	10	4		response to biotic stimulus	GO:0009607	m4	c4										20	77	15	13	6		leukocyte mediated immunity	GO:0002443	m4	c2
314	2029	34,4	7	35		signal transduction	GO:0007165	m4	c8			a4					r6		29	62	6,96	10	2		cellular defense response	GO:0006968	m3	c3										28	173	9	12	9		locomotory behavior	GO:0007626	m4	c2
54	216	32,46	7	6		inflammatory response	GO:0006954	m4	c3										145	643	70,33	10	11		apoptosis	GO:0006915	m4	c6										17	55	16	12	5		immunoglobulin mediated immune response	GO:0016064	m4	c2
25	70	17,74	7	3		lymphocyte differentiation	GO:0030098	m4	c3										145	648	70,11	10	11		programmed cell death	GO:0012501	m4	c6										17	56	16	12	5		B cell mediated immunity	GO:0019724	m4	c2
158	886	12,42	7	18		intracellular signaling cascade	GO:0007242	m4	c6										150	684	73,76	10	11		cell death	GO:0008219	m4	c5										10	16	6	11	3		antigen processing and presentation of peptide antigen via MHC class I	GO:0002474	m4	c1
30	100	23,11	6	3		regulation of small GTPase mediated signal transduction	GO:0051056	m3	c1										150	684	73,76	10	11		death	GO:0016265	m4	c5										26	164	15	11	8		lymphocyte activation	GO:0046649	m4	c2
10	16	5,86	6	1		calcium-mediated signaling	GO:0019722	m4	c2										31	70	22,33	10	2		B cell activation	GO:0042113	m4	c2										27	180	15	11	8		leukocyte activation	GO:0045321	m4	c2
46	190	3,91	6	5		multi-organism process	GO:0051704	m4	c6								r3		38	104	37,06	9	3		cytokine production	GO:0001816	m4	c3										28	197	15	11	9		cell activation	GO:0001775	m4	c2
339	2260	31,5	6	38		cell communication	GO:0007154	m4	c8			a3		v6			r6		220	1128	20,72	9	17		intracellular signaling cascade	GO:0007242	m4	c6					v3					18	73	15	11	6		lymphocyte mediated immunity	GO:0002449	m4	c2
15	33	16,89	6	2		antigen processing and presentation	GO:0019882	m4	c2										45	134	10	9	3		response to other organism	GO:0051707	m4	c5										9	16	9	10	3		antigen processing and presentation of exogenous peptide antigen	GO:0002478	m4	c2
18	46	17,54	6	2		T cell differentiation	GO:0030217	m4	c2										71	254	28,82	9	5		inflammatory response	GO:0006954	m4	c2			a3			t3				10	20	9	10	3		antigen processing and presentation of exogenous antigen	GO:0019884	m4	c2
8	11	12,16	5	1		antigen processing and presentation of peptide or polysaccharide antigen via MHC class II	GO:0002504	m4	c2										82	317	13,54	9	6		protein kinase cascade	GO:0007243	m4	c5										27	206	12	10	8		hemopoietic or lymphoid organ development	GO:0048534	m4	c4
34	128	22,58	5	4		Ras protein signal transduction	GO:0007265	m3	c1										33	80	35,08	9	2		lymphocyte differentiation	GO:0030098	m4	c3										28	218	14	10	9		immune system development	GO:0002520	m4	c4
63	303	37,1	5	7		response to wounding	GO:0009611	m4	c3								r3		472	2833	51,06	8	35		cell communication	GO:0007154	m4	c8					v6					32	281	7	10	10		behavior	GO:0007610	m4	c2
62	307	21,5	5	7		regulation of signal transduction	GO:0009966	m4	c3										87	353	32,48	8	7		response to wounding	GO:0009611	m4	c2			a6			t6				18	89	23	10	6		regulation of immune response	GO:0050776	m4	c2
14	35	14,02	5	2		positive regulation of cytokine biosynthetic process	GO:0042108	m4	c2										23	48	32,34	8	2		T cell differentiation	GO:0030217	m4	c2										18	90	23	10	6		regulation of immune system process	GO:0002682	m4	c2
15	38	7,51	5	2		T cell proliferation	GO:0042098	m4	c5										112	503	46,9	8	8		response to external stimulus	GO:0009605	m4	c3			a6			t6				8	14	9	9	2		antigen processing and presentation of exogenous peptide antigen via MHC class II	GO:0019886	m4	c1
18	50	12,85	5	2		regulation of cytokine biosynthetic process	GO:0042035	m4	c2										30	76	6,61	8	2		response to virus	GO:0009615	m4	c3										8	14	9	9	2		antigen processing and presentation of peptide antigen via MHC class II	GO:0002495	m4	c1
95	526	44,85	5	11		apoptosis	GO:0006915	m4	c4										36	112	5,64	7	3		I-kappaB kinase/NF-kappaB cascade	GO:0007249	m3	c3										25	186	12	9	8		hemopoiesis	GO:0030097	m4	c3
20	58	12,38	5	2		cytokine metabolic process	GO:0042107	m4	c2										10	12	16,46	7	1		antigen processing and presentation of peptide or polysaccharide antigen via MHC class II	GO:0002504	m4	c1										119	2343	8	9	37		signal transduction	GO:0007165	m4	c2
20	58	12,38	5	2		cytokine biosynthetic process	GO:0042089	m4	c2										102	456	55,87	7	8		regulation of apoptosis	GO:0042981	m4	c3										14	59	19	9	4		humoral immune response	GO:0006959	m3	c2
20	59	18,62	5	2		regulation of lymphocyte activation	GO:0051249	m4	c3										102	461	55,61	7	8		regulation of programmed cell death	GO:0043067	m4	c3										56	753	13	9	17		response to stress	GO:0006950	m4	c2
20	61	8,2	5	2		lymphocyte mediated immunity	GO:0002449	m4	c3										25	61	42,06	7	2		regulation of cytokine biosynthetic process	GO:0042035	m4	c2										18	97	0	9	6		response to other organism	GO:0051707	m4
20	61	18,45	5	2		regulation of cell activation	GO:0050865	m4	c3										28	71	40,6	7	2		cytokine biosynthetic process	GO:0042089	m4	c2										18	110	12	8	6		T cell activation	GO:0042110	m4	c3
21	64	8,07	5	2		leukocyte mediated immunity	GO:0002443	m4	c3										28	72	40,46	7	2		cytokine metabolic process	GO:0042107	m4	c2										8	15	9	8	2		antigen processing and presentation of peptide or polysaccharide antigen via MHC class II	GO:0002504	m4	c1
22	68	9,46	5	2		myeloid cell differentiation	GO:0030099	m4	c2										28	73	17,9	7	2		adaptive immune response	GO:0002250	m4	c2										127	2584	8	8	39		cell communication	GO:0007154	m4	c2
25	83	11,24	5	3		cytokine production	GO:0001816	m4	c4										28	73	17,9	7	2		adaptive immune response based on somatic recombination of immune receptors built from immunoglobulin superfamily domains	GO:0002460	m4	c2										14	69	24	8	4		acute inflammatory response	GO:0002526	m4	c1
7	10	7,44	4	1		positive regulation of lymphocyte differentiation	GO:0045621	m4	c3										37	128	40,9	6	3		chemotaxis	GO:0006935	m4	c2										15	74	21	8	5		positive regulation of immune response	GO:0050778	m4	c2
7	11	7,98	4	1		T cell selection	GO:0045058	m3	c2										37	128	40,9	6	3		taxis	GO:0042330	m4	c2										15	75	21	8	5		positive regulation of immune system process	GO:0002684	m4	c2
7	12	6,85	4	1		neutrophil chemotaxis	GO:0030593	m3	c2										13	24	9,09	6	1		myeloid leukocyte activation	GO:0002274	m4	c3										20	159	0	7	6		response to biotic stimulus	GO:0009607	m4
10	21	7,66	4	1		leukocyte chemotaxis	GO:0030595	m4	c2										62	245	68,25	6	5		mRNA metabolic process	GO:0016071	m4	c2		n6								21	171	3	7	6		multi-organism process	GO:0051704	m4	c1
11	27	7,07	4	1		leukocyte migration	GO:0050900	m4	c2										14	27	7,79	6	1		immune response-activating signal transduction	GO:0002757	m4	c3										8	23	13	7	2		leukocyte chemotaxis	GO:0030595	m4	c1
4	4	4,42	4	0		lipid raft organization and biogenesis	GO:0031579	m3	c1										14	27	7,79	6	1		immune response-regulating signal transduction	GO:0002764	m4	c3										27	259	18	7	8		regulation of multicellular organismal process	GO:0051239	m4	c3
4	4	7,23	4	0		B cell receptor signaling pathway	GO:0050853	m4	c2										14	27	7,79	6	1		antigen receptor-mediated signaling pathway	GO:0050851	m4	c3										31	350	7	7	10		response to chemical stimulus	GO:0042221	m4	c2
14	42	13,42	4	2		positive regulation of protein biosynthetic process	GO:0045727	m4	c2										14	27	7,79	6	1		immune response-activating cell surface receptor signaling pathway	GO:0002429	m4	c3										12	59	19	7	4		activation of immune response	GO:0002253	m4	c2
76	423	57,71	4	8		protein amino acid phosphorylation	GO:0006468	m4	c2								r3		14	27	7,79	6	1		immune response-regulating cell surface receptor signaling pathway	GO:0002768	m4	c3										12	60	8	7	4		mononuclear cell proliferation	GO:0032943	m4	c3
80	426	37,33	4	9		response to external stimulus	GO:0009605	m4	c3								r4		484	3059	67,73	6	36		regulation of cellular process	GO:0050794	m4	c8										12	60	8	7	4		lymphocyte proliferation	GO:0046651	m4	c3
15	43	13,34	4	2		peptidyl-tyrosine phosphorylation	GO:0018108	m4	c2										525	3353	62,4	6	39		regulation of biological process	GO:0050789	m4	c8										15	94	20	7	5		positive regulation of multicellular organismal process	GO:0051240	m4	c2
15	44	13,22	4	2		positive regulation of lymphocyte activation	GO:0051251	m4	c3										570	3643	57,59	6	43		biological regulation	GO:0065007	m4	c9										61	1070	3	6	19		cell surface receptor linked signal transduction	GO:0007166	m4	c2
16	45	13,19	4	2		peptidyl-tyrosine modification	GO:0018212	m4	c2										88	390	37,71	6	7		regulation of signal transduction	GO:0009966	m4	c5					v3					16	116	12	6	5		leukocyte differentiation	GO:0002521	m4	c2
15	46	4,44	4	2		B cell mediated immunity	GO:0019724	m4	c4										18	42	35,71	6	1		positive regulation of cytokine biosynthetic process	GO:0042108	m4	c2										8	29	12	6	2		leukocyte migration	GO:0050900	m4	c1
15	46	4,44	4	2		immunoglobulin mediated immune response	GO:0016064	m4	c4										21	51	13,65	6	2		immunoglobulin mediated immune response	GO:0016064	m4	c2										9	34	21	6	3		complement activation	GO:0006956	m3	c1
16	48	12,89	4	2		regulation of T cell activation	GO:0050863	m4	c3										21	52	13,57	6	2		B cell mediated immunity	GO:0019724	m4	c2										9	34	21	6	3		activation of plasma proteins during acute inflammatory response	GO:0002541	m3	c1
17	51	6,85	4	2		lymphocyte proliferation	GO:0046651	m4	c4										25	69	16,21	6	2		lymphocyte mediated immunity	GO:0002449	m4	c2										10	42	2	6	3		response to virus	GO:0009615	m4	c1
17	51	6,85	4	2		mononuclear cell proliferation	GO:0032943	m4	c4										27	73	17,9	6	2		leukocyte mediated immunity	GO:0002443	m4	c2										10	50	17	6	3		positive regulation of lymphocyte activation	GO:0051251	m4	c2
95	530	44,72	4	11		programmed cell death	GO:0012501	m4	c4										27	80	13,6	6	2		regulation of immune response	GO:0050776	m4	c2			a3			t3				43	621	28	6	13		cell death	GO:0008219	m4	c3
100	564	46,32	4	11		cell death	GO:0008219	m4	c4										27	80	13,6	6	2		regulation of immune system process	GO:0002682	m4	c2			a3			t3				43	621	28	6	13		death	GO:0016265	m4	c3
100	564	46,32	4	11		death	GO:0016265	m4	c4										31	92	16,62	6	2		immune effector process	GO:0002252	m4	c2			a3							12	75	16	6	4		regulation of lymphocyte activation	GO:0051249	m4	c2
5	6	7,3	4	1		regulation of calcium-mediated signaling	GO:0050848	m4	c2										175	924	36,32	6	13		positive regulation of biological process	GO:0048518	m4	c5										13	88	13	6	4		lymphocyte differentiation	GO:0030098	m4	c2
5	6	8,22	4	1		positive regulation of B cell differentiation	GO:0045579	m4	c2										8	12	9,31	5	1		neutrophil chemotaxis	GO:0030593	m3	c2										5	10	0	5	2		antigen processing and presentation of endogenous antigen	GO:0019883	m4
5	6	7,3	4	1		positive regulation of calcium-mediated signaling	GO:0050850	m4	c2										35	120	5,49	5	3		positive regulation of signal transduction	GO:0009967	m4	c6										17	159	9	5	5		membrane invagination	GO:0010324	m4	c2
19	64	23,06	4	2		positive regulation of protein metabolic process	GO:0051247	m4	c2										9	14	16,36	5	1		mRNA splice site selection	GO:0006376	m2	c1										17	159	9	5	5		endocytosis	GO:0006897	m4	c2
20	68	15,7	4	2		regulation of immune response	GO:0050776	m4	c3										43	164	33,26	5	3		Ras protein signal transduction	GO:0007265	m3	c2										7	23	14	5	2		humoral immune response mediated by circulating immunoglobulin	GO:0002455	m3	c2
20	68	15,7	4	2		regulation of immune system process	GO:0002682	m4	c3										45	181	58,38	5	3		RNA splicing	GO:0008380	m3	c1		n6								24	288	4	5	7		protein kinase cascade	GO:0007243	m4	c2
21	76	14,99	4	2		regulation of Ras protein signal transduction	GO:0046578	m3	c1										46	182	23,48	5	3		induction of apoptosis	GO:0006917	m4	c3										8	35	4	5	2		cytokine and chemokine mediated signaling pathway	GO:0019221	m4	c1
23	79	7,51	4	3		immune effector process	GO:0002252	m4	c3										46	183	23,42	5	3		induction of programmed cell death	GO:0012502	m4	c3										8	40	6	5	2		cellular defense response	GO:0006968	m3	c2
132	810	64,48	4	15		post-translational protein modification	GO:0043687	m4	c3										50	208	63,65	5	4		mRNA processing	GO:0006397	m4	c1		n6								9	45	8	5	3		T cell proliferation	GO:0042098	m4	c3
6	9	3,65	4	1		plasma membrane organization and biogenesis	GO:0007009	m4	c2										12	22	14,18	5	1		leukocyte chemotaxis	GO:0030595	m4	c2										10	57	11	5	3		T cell differentiation	GO:0030217	m4	c2
26	110	15,6	3	3		chemotaxis	GO:0006935	m4	c2										55	231	9,63	5	4		multi-organism process	GO:0051704	m4	c5								r4		39	589	24	5	12		apoptosis	GO:0006915	m4	c3
26	110	15,6	3	3		taxis	GO:0042330	m4	c2										13	28	13,2	5	1		leukocyte migration	GO:0050900	m4	c2										39	591	5	5	12		cell proliferation	GO:0008283	m4	c4
27	115	10,22	3	3		regulation of translation	GO:0006417	m4	c2		n3								83	388	48,47	5	6		regulation of a molecular function	GO:0065009	m4	c4										39	596	24	5	12		programmed cell death	GO:0012501	m4	c3
6	12	3,88	3	1		positive regulation of JNK activity	GO:0043507	m4	c2										20	57	9,47	5	2		lymphocyte proliferation	GO:0046651	m4	c3										4	7	3	5	1		antigen processing and presentation of endogenous peptide antigen	GO:0002483	m4	c1
6	12	3,88	3	1		activation of JNK activity	GO:0007257	m4	c2										20	57	9,47	5	2		mononuclear cell proliferation	GO:0032943	m4	c3										4	7	3	5	1		antigen processing and presentation of endogenous peptide antigen via MHC class I	GO:0019885	m4	c1
27	125	9,97	3	3		regulation of cellular biosynthetic process	GO:0031326	m4	c2										23	65	34,13	5	2		RNA splicing, via transesterification reactions	GO:0000375	m2	c1		n6								11	73	6	5	3		B cell activation	GO:0042113	m4	c2
7	15	9,78	3	1		negative regulation of myeloid cell differentiation	GO:0045638	m4	c2										23	65	34,13	5	2		RNA splicing, via transesterification reactions with bulged adenosine as nucleophile	GO:0000377	m2	c1		n6								12	78	16	5	4		regulation of cell activation	GO:0050865	m4	c2
33	154	13,66	3	4		locomotory behavior	GO:0007626	m4	c3										23	65	34,13	5	2		nuclear mRNA splicing, via spliceosome	GO:0000398	m2	c1		n6								51	889	12	5	16		positive regulation of biological process	GO:0048518	m4	c5
32	155	22,8	3	4		induction of apoptosis	GO:0006917	m4	c2										23	68	8,92	5	2		positive regulation of immune response	GO:0050778	m4	c2			a4							4	11	7	4	1		regulation of adaptive immune response	GO:0002819	m4	c1
32	156	22,74	3	4		induction of programmed cell death	GO:0012502	m4	c2										23	68	8,92	5	2		positive regulation of immune system process	GO:0002684	m4	c2			a4							4	11	7	4	1		regulation of adaptive immune response based on somatic recombination of immune receptors built from immunoglobulin superfamily domains.	GO:0002822	m4	c1
8	17	6,69	3	1		regulation of lymphocyte differentiation	GO:0045619	m4	c3										25	79	30,6	5	2		positive regulation of protein metabolic process	GO:0051247	m4	c1										5	14	11	4	2		neutrophil chemotaxis	GO:0030593	m3	c1
7	17	6,69	3	1		positive regulation of B cell activation	GO:0050871	m4	c3										154	819	22,18	5	12		response to stress	GO:0006950	m4	c4			a3							68	1445	21	4	21		cellular developmental process	GO:0048869	m4	c5
8	18	4,07	3	1		regulation of defense response	GO:0031347	m4	c3										26	83	5,98	5	2		regulation of I-kappaB kinase/NF-kappaB cascade	GO:0043122	m3	c3										68	1445	21	4	21		cell differentiation	GO:0030154	m4	c5
8	18	4,07	3	1		regulation of inflammatory response	GO:0050727	m4	c3										156	831	37,97	5	12		positive regulation of cellular process	GO:0048522	m4	c5										5	16	9	4	2		positive regulation of lymphocyte differentiation	GO:0045621	m4	c2
8	20	6,82	3	1		positive regulation of T cell proliferation	GO:0042102	m4	c3										7	9	3,39	5	1		regulation of protein binding	GO:0043393	m3	c2										6	22	14	4	2		complement activation, classical pathway	GO:0006958	m3	c1
8	21	11,18	3	1		immune response-activating signal transduction	GO:0002757	m4	c2										177	1031	64,69	4	13		cell development	GO:0048468	m4	c7					v3					20	235	8	4	6		membrane organization and biogenesis	GO:0016044	m4	c2
8	21	11,18	3	1		immune response-regulating signal transduction	GO:0002764	m4	c2										7	11	5,8	4	1		antigen processing and presentation of peptide antigen via MHC class I	GO:0002474	m4	c1										6	24	6	4	2		regulation of defense response	GO:0031347	m4	c2
8	21	11,18	3	1		antigen receptor-mediated signaling pathway	GO:0050851	m4	c2										36	141	37,54	4	3		regulation of translation	GO:0006417	m4	c3										6	24	6	4	2		regulation of inflammatory response	GO:0050727	m4	c2
8	21	11,18	3	1		immune response-activating cell surface receptor signaling pathway	GO:0002429	m4	c2										42	178	36,85	4	3		locomotory behavior	GO:0007626	m4	c3										104	2465	17	4	32		multicellular organismal process	GO:0032501	m4	c5
8	21	11,18	3	1		immune response-regulating cell surface receptor signaling pathway	GO:0002768	m4	c2										9	18	13,36	4	1		positive regulation of B cell activation	GO:0050871	m4	c1										6	30	5	4	2		regulation of response to stimulus	GO:0048583	m4	c2
335	2389	55,47	3	37		regulation of cellular process	GO:0050794	m4	c7		n3								45	192	33,7	4	3		positive regulation of enzyme activity	GO:0043085	m4	c2										7	32	5	4	2		phagocytosis	GO:0006909	m4	c1
49	251	23,7	3	5		small GTPase mediated signal transduction	GO:0007264	m3	c2			a3							51	217	23,13	4	4		positive regulation of apoptosis	GO:0043065	m4	c3										7	33	6	4	2		JAK-STAT cascade	GO:0007259	m4	c1
9	26	3,75	3	1		cytokine and chemokine mediated signaling pathway	GO:0019221	m4	c2										51	219	23,03	4	4		positive regulation of programmed cell death	GO:0043068	m4	c3										27	383	15	4	8		vesicle-mediated transport	GO:0016192	m4	c2
49	262	6,12	3	5		protein kinase cascade	GO:0007243	m4	c5								r3		11	24	8,06	4	1		alpha-beta T cell activation	GO:0046631	m3	c2										28	409	22	4	9		regulation of apoptosis	GO:0042981	m4	c2
363	2626	50,76	3	41		regulation of biological process	GO:0050789	m4	c8										12	26	2,45	4	1		regulation of binding	GO:0051098	m4	c1										7	41	10	4	2		positive regulation of T cell activation	GO:0050870	m4	c2
391	2845	46,79	3	44		biological regulation	GO:0065007	m4	c7										12	30	18,43	4	1		spliceosome assembly	GO:0000245	m2	c1		n6								28	414	22	4	9		regulation of programmed cell death	GO:0043067	m4	c2
11	29	8,54	3	1		regulation of myeloid cell differentiation	GO:0045637	m4	c2										13	34	2,68	4	1		myeloid leukocyte differentiation	GO:0002573	m4	c4										8	53	3	4	2		response to bacterium	GO:0009617	m4	c2
10	29	5,96	3	1		myeloid leukocyte differentiation	GO:0002573	m4	c3										14	35	5,05	4	1		cytokine and chemokine mediated signaling pathway	GO:0019221	m4	c2										9	65	13	4	3		innate immune response	GO:0045087	m3	c1
3	3	4,72	3	0		positive T cell selection	GO:0043368	m3	c1										535	3536	56,93	4	40		biopolymer metabolic process	GO:0043283	m4	c6		n6								11	80	4	4	3		myeloid cell differentiation	GO:0030099	m4	c3
3	3	5,22	3	0		regulation of acute inflammatory response to antigenic stimulus	GO:0002864	m4	c2										71	355	88,09	4	5		RNA processing	GO:0006396	m4	c1		n6								4	9	4	4	1		phagocytosis, engulfment	GO:0006911	m3	c2
3	3	5,22	3	0		regulation of alpha-beta T cell proliferation	GO:0046640	m3	c2										74	366	49,37	4	6		regulation of catalytic activity	GO:0050790	m4	c4										4	9	4	4	1		myeloid leukocyte mediated immunity	GO:0002444	m4	c2
3	3	5,22	3	0		regulation of inflammatory response to antigenic stimulus	GO:0002861	m4	c2										15	43	6,72	4	1		T cell proliferation	GO:0042098	m4	c2										3	10	7	3	1		regulation of immune effector process	GO:0002697	m4	c1
3	3	4,72	3	0		lipid raft localization	GO:0051665	m3	c1										698	4721	40,44	4	52		macromolecule metabolic process	GO:0043170	m4	c8		n6								3	10	2	3	1		prostanoid metabolic process	GO:0006692	m4	c1
3	3	4,72	3	0		lipid raft polarization	GO:0001766	m3	c1										5	5	4,03	4	0		B cell receptor signaling pathway	GO:0050853	m4	c3										3	10	2	3	1		prostaglandin metabolic process	GO:0006693	m4	c1
3	3	4,72	3	0		lipid raft distribution	GO:0031580	m3	c1										18	50	34,24	4	1		positive regulation of protein biosynthetic process	GO:0045727	m4	c2										3	10	2	3	1		negative regulation of defense response	GO:0031348	m3	c1
3	3	5,22	3	0		regulation of acute inflammatory response	GO:0002673	m4	c2										19	54	36,65	4	1		positive regulation of cellular biosynthetic process	GO:0031328	m4	c2										3	10	4	3	1		chaperone cofactor-dependent protein folding	GO:0051085	m2	c1
3	3	4,04	3	0		negative regulation of I-kappaB kinase/NF-kappaB cascade	GO:0043124	m2	c1										5	6	6,85	4	0		positive regulation of calcium-mediated signaling	GO:0050850	m4	c2										3	10	2	3	1		negative regulation of inflammatory response	GO:0050728	m3	c1
3	3	5,22	3	0		regulation of hypersensitivity	GO:0002883	m4	c2										19	61	35,6	4	1		positive regulation of biosynthetic process	GO:0009891	m4	c2										49	1010	23	3	15		cell development	GO:0048468	m4	c3
3	3	4,72	3	0		positive thymic T cell selection	GO:0045059	m3	c1										21	70	26,77	4	2		regulation of cell activation	GO:0050865	m4	c2										54	1098	2	3	17		intracellular signaling cascade	GO:0007242	m4	c2
12	36	9,64	3	1		positive regulation of T cell activation	GO:0050870	m4	c3										24	77	3,83	4	2		myeloid cell differentiation	GO:0030099	m4	c4										4	12	7	3	1		positive regulation of T cell differentiation	GO:0045582	m3	c2
67	388	43,08	3	7		regulation of apoptosis	GO:0042981	m4	c3										23	78	5,63	4	2		positive regulation of I-kappaB kinase/NF-kappaB cascade	GO:0043123	m3	c3										4	14	6	3	1		regulation of phagocytosis	GO:0050764	m4	c1
67	392	42,91	3	7		regulation of programmed cell death	GO:0043067	m4	c3										162	916	11,4	4	12		negative regulation of cellular process	GO:0048523	m4	c7										4	14	6	3	1		positive regulation of phagocytosis	GO:0050766	m4	c1
14	46	13,12	3	2		positive regulation of cellular biosynthetic process	GO:0031328	m4	c2										167	960	11,18	4	13		negative regulation of biological process	GO:0048519	m4	c7										13	167	2	3	4		actin cytoskeleton organization and biogenesis	GO:0030036	m4	c1
16	53	2,02	3	2		cellular defense response	GO:0006968	m3	c1								r3		6	10	10,27	3	0		positive regulation of lymphocyte differentiation	GO:0045621	m4	c2										4	18	6	3	1		regulation of T cell differentiation	GO:0045580	m3	c2
15	53	12,67	3	2		positive regulation of biosynthetic process	GO:0009891	m4	c2										25	101	5,72	3	2		peptidyl-amino acid modification	GO:0018193	m4	c4										2	2	0	3	1		RNA destabilization	GO:0050779	m3
17	58	12,19	3	2		positive regulation of immune response	GO:0050778	m4	c3										171	1042	111,98	3	13		post-translational protein modification	GO:0043687	m4	c3										2	2	3	3	1		regulation of granulocyte differentiation	GO:0030852	m4	c1
17	58	12,19	3	2		positive regulation of immune system process	GO:0002684	m4	c3										25	106	8,28	3	2		nuclear transport	GO:0051169	m3	c1		n5								4	20	6	3	1		positive regulation of endocytosis	GO:0045807	m4	c1
4	6	6,54	3	0		negative T cell selection	GO:0043383	m3	c1										6	11	8,4	3	0		interleukin-6 biosynthetic process	GO:0042226	m4	c1										104	2513	15	3	32		developmental process	GO:0032502	m4	c4
4	6	3,31	3	0		hemocyte development	GO:0007516	m2	c1										6	11	8,89	3	0		cotranslational protein targeting to membrane	GO:0006613	m1	c1										5	26	8	3	2		regulation of lymphocyte differentiation	GO:0045619	m4	c2
4	6	6,54	3	0		negative thymic T cell selection	GO:0045060	m3	c1										6	11	5,94	3	0		detection of biotic stimulus	GO:0009595	m3	c1										5	27	2	3	2		icosanoid metabolic process	GO:0006690	m4	c1
4	6	4,52	3	0		alpha-beta T cell proliferation	GO:0046633	m3	c2										6	11	8,4	3	0		interleukin-6 production	GO:0032635	m4	c1										5	28	8	3	2		negative regulation of multicellular organismal process	GO:0051241	m4	c1
18	64	8,07	3	2		adaptive immune response	GO:0002250	m4	c3										6	11	6,96	3	0		vesicle targeting	GO:0006903	m2	c1										5	29	4	3	2		receptor-mediated endocytosis	GO:0006898	m3	c1
18	64	8,07	3	2		adaptive immune response based on somatic recombination of immune receptors built from immunoglobulin superfamily domains	GO:0002460	m4	c3										189	1127	19,2	3	14		cell surface receptor linked signal transduction	GO:0007166	m4	c5			a3		v3					2	3	6	3	1		positive regulation of alpha-beta T cell proliferation	GO:0046641	m3	c1
5	7	10,02	3	1		positive regulation of tumor necrosis factor biosynthetic process	GO:0042535	m2	c1										7	12	5,01	3	1		regulation of NF-kappaB import into nucleus	GO:0042345	m3	c1										22	342	7	3	7		cell motility	GO:0006928	m4	c1
5	7	3,16	3	1		hemocyte differentiation	GO:0042386	m4	c2										7	12	5,01	3	1		NF-kappaB import into nucleus	GO:0042348	m3	c1										22	342	7	3	7		localization of cell	GO:0051674	m4
5	8	6,09	3	1		thymic T cell selection	GO:0045061	m3	c1										7	12	12,29	3	1		T cell selection	GO:0045058	m3	c1										6	38	3	3	2		defense response to bacterium	GO:0042742	m4	c2
5	8	7,77	3	1		regulation of B cell differentiation	GO:0045577	m4	c2										6	12	8,59	3	0		protein targeting to ER	GO:0045047	m2	c1										6	41	5	3	2		regulation of lymphocyte proliferation	GO:0050670	m4	c2
5	8	9,72	3	1		regulation of tumor necrosis factor biosynthetic process	GO:0042534	m3	c1										200	1235	103,28	3	15		protein modification process	GO:0006464	m4	c3										6	41	5	3	2		regulation of mononuclear cell proliferation	GO:0032944	m4	c2
5	8	9,72	3	1		tumor necrosis factor biosynthetic process	GO:0042533	m3	c1										208	1282	101,38	3	16		biopolymer modification	GO:0043412	m4	c3										8	59	9	3	2		regulation of T cell activation	GO:0050863	m4	c2
5	8	9,72	3	1		tumor necrosis factor production	GO:0032640	m3	c1										7	14	3,08	3	1		plasma membrane organization and biogenesis	GO:0007009	m4	c1										3	6	8	3	1		regulation of B cell mediated immunity	GO:0002712	m4	c1
5	8	6,09	3	1		T cell differentiation in the thymus	GO:0033077	m3	c1										234	1454	54,72	3	18		cellular developmental process	GO:0048869	m4	c6					v3					3	6	5	3	1		ISG15-protein conjugation	GO:0032020	m3	c1
22	91	6,92	3	2		regulation of hydrolase activity	GO:0051336	m4	c3										234	1454	54,72	3	18		cell differentiation	GO:0030154	m4	c6					v3					3	6	4	3	1		granulocyte differentiation	GO:0030851	m4	c2
147	958	59,33	3	16		protein modification process	GO:0006464	m4	c4										36	151	23,82	3	3		anti-apoptosis	GO:0006916	m4	c4										3	6	8	3	1		regulation of immunoglobulin mediated immune response	GO:0002889	m4	c1
152	983	61,23	3	17		biopolymer modification	GO:0043412	m4	c5										36	152	36,85	3	3		regulation of cellular biosynthetic process	GO:0031326	m4	c3										34	626	9	3	10		proteolysis	GO:0006508	m4	c2
5	10	5,76	2	1		regulation of adaptive immune response based on somatic recombination of immune receptors built from immunoglobulin superfamily domains.	GO:0002822	m4	c2										8	16	6,78	3	1		antigen processing and presentation of peptide antigen	GO:0048002	m4	c1										8	66	0	3	2		coagulation	GO:0050817	m3
5	10	5,76	2	1		regulation of adaptive immune response	GO:0002819	m4	c2										7	16	11,36	3	1		somatic recombination of immunoglobulin genes during immune response	GO:0002204	m3	c1										8	69	0	3	2		hemostasis	GO:0007599	m3
4	10	0	2	0		antigen processing and presentation of peptide antigen via MHC class I	GO:0002474	m4											7	16	7,67	3	1		establishment of vesicle localization	GO:0051650	m2	c1										3	7	4	3	1		germ cell migration	GO:0008354	m4	c2
4	10	0	2	0		macrophage differentiation	GO:0030225	m4											7	16	11,36	3	1		somatic diversification of immunoglobulins during immune response	GO:0002208	m3	c1										3	7	5	3	1		positive T cell selection	GO:0043368	m3	c1
5	11	7,3	2	1		regulation of interleukin-2 biosynthetic process	GO:0045076	m3	c2										7	16	11,36	3	1		isotype switching	GO:0045190	m3	c1										3	7	8	3	1		regulation of acute inflammatory response to antigenic stimulus	GO:0002864	m4	c1
5	11	7,3	2	1		regulation of erythrocyte differentiation	GO:0045646	m4	c1										7	16	11,36	3	1		immunoglobulin production during immune response	GO:0002381	m3	c1										3	7	8	3	1		regulation of inflammatory response to antigenic stimulus	GO:0002861	m4	c1
167	1197	0	2	19		cellular developmental process	GO:0048869	m4				a3							36	165	36,09	3	3		regulation of biosynthetic process	GO:0009889	m4	c3										3	7	5	3	1		alpha-beta T cell proliferation	GO:0046633	m3	c1
167	1197	0	2	19		cell differentiation	GO:0030154	m4				a3							8	18	7,44	3	1		alpha-beta T cell differentiation	GO:0046632	m3	c2										3	7	8	3	1		regulation of acute inflammatory response	GO:0002673	m4	c1
5	12	0	2	1		activated T cell proliferation	GO:0050798	m4											8	18	2,44	3	1		negative regulation of cell adhesion	GO:0007162	m3	c2										3	7	8	3	1		regulation of hypersensitivity	GO:0002883	m4	c1
5	12	0	2	1		regulation of T cell differentiation	GO:0045580	m3											8	18	5,73	3	1		regulation of transcription factor import into nucleus	GO:0042990	m3	c1										3	7	5	3	1		positive thymic T cell selection	GO:0045059	m3	c1
28	136	9,71	2	3		regulation of biosynthetic process	GO:0009889	m4	c2		n3								8	18	5,73	3	1		transcription factor import into nucleus	GO:0042991	m3	c1										9	72	5	3	3		integrin-mediated signaling pathway	GO:0007229	m4	c2
193	1398	0	2	22		regulation of cellular metabolic process	GO:0031323	m4			n6								40	189	31,77	3	3		regulation of kinase activity	GO:0043549	m4	c3										8	72	5	3	2		cytokine biosynthetic process	GO:0042089	m4	c3
6	14	3,74	2	1		regulation of JNK activity	GO:0043506	m4	c2										9	19	6,53	3	1		T cell receptor signaling pathway	GO:0050852	m4	c2										8	72	5	3	2		cytokine metabolic process	GO:0042107	m4	c3
5	14	0	2	1		antigen processing and presentation of peptide antigen	GO:0048002	m4											9	19	5,6	3	1		regulation of intracellular protein transport	GO:0033157	m3	c2										3	8	7	3	1		inflammatory response to antigenic stimulus	GO:0002437	m4	c1
5	14	0	2	1		interleukin-2 biosynthetic process	GO:0042094	m3											9	19	5,6	3	1		regulation of protein import into nucleus	GO:0042306	m3	c2										3	8	7	3	1		hypersensitivity	GO:0002524	m4	c1
5	14	0	2	1		interleukin-2 production	GO:0032623	m3											40	191	31,66	3	3		regulation of transferase activity	GO:0051338	m4	c3										3	8	5	3	1		negative regulation of immune response	GO:0050777	m4	c2
27	148	0	2	3		RNA splicing	GO:0008380	m3			n6								309	1980	90,41	3	23		RNA metabolic process	GO:0016070	m4	c4		n6								3	8	5	3	1		negative regulation of immune system process	GO:0002683	m4	c2
30	152	4,49	2	3		positive regulation of enzyme activity	GO:0043085	m4	c3										8	20	10,36	3	1		protein targeting to membrane	GO:0006612	m2	c1										3	8	7	3	1		acute inflammatory response to antigenic stimulus	GO:0002438	m4	c1
6	16	3,45	2	1		cytolysis	GO:0019835	m4	c2										8	20	4,18	3	1		regulation of RNA metabolic process	GO:0051252	m3	c2		n4								9	88	0	3	3		wound healing	GO:0042060	m4
7	18	16,34	2	1		positive regulation of peptidyl-tyrosine phosphorylation	GO:0050731	m4	c1										45	202	22,41	3	3		negative regulation of apoptosis	GO:0043066	m4	c4										3	9	7	3	1		regulation of lymphocyte mediated immunity	GO:0002706	m4	c1
35	184	22,9	2	4		positive regulation of apoptosis	GO:0043065	m4	c3										45	204	22,31	3	3		negative regulation of programmed cell death	GO:0043069	m4	c4										3	9	3	3	1		mast cell activation	GO:0045576	m4	c2
35	185	22,84	2	4		positive regulation of programmed cell death	GO:0043068	m4	c3										9	21	5,36	3	1		regulation of protein transport	GO:0051223	m3	c2										3	9	7	3	1		regulation of leukocyte mediated immunity	GO:0002703	m4	c1
251	1854	0	2	28		protein metabolic process	GO:0019538	m4			n5					d3			9	22	5,25	3	1		regulation of intracellular transport	GO:0032386	m3	c2										3	9	0	3	1		macrophage differentiation	GO:0030225	m4
7	19	5,62	2	1		myeloid leukocyte activation	GO:0002274	m4	c2										50	235	6,81	3	4		membrane organization and biogenesis	GO:0016044	m4	c3										9	92	4	3	3		I-kappaB kinase/NF-kappaB cascade	GO:0007249	m3	c2
6	19	0	2	1		regulation of body size	GO:0040014	m4											370	2433	69,17	3	28		protein metabolic process	GO:0019538	m4	c5		n6								9	93	5	3	3		cytokine production	GO:0001816	m4	c3
34	196	0	2	4		mRNA metabolic process	GO:0016071	m4			n6								52	250	32,29	3	4		regulation of protein metabolic process	GO:0051246	m4	c3										1	1	0	2	0		formation of immunological synapse	GO:0001771	m3
2	2	0	2	0		natural killer cell differentiation	GO:0001779	m3											10	26	14,29	3	1		regulation of B cell activation	GO:0050864	m4	c1										1	1	0	2	0		regulation of hemocyte differentiation	GO:0045610	m4
2	2	0	2	0		development of secondary female sexual characteristics	GO:0046543	m3											403	2659	75,89	3	30		nucleobase, nucleoside, nucleotide and nucleic acid metabolic process	GO:0006139	m4	c6		n6								1	1	0	2	0		peroxisomal membrane transport	GO:0015919	m1
2	2	0	2	0		regulation of retroviral genome replication	GO:0045091	m2											60	297	42,86	3	5		intracellular protein transport	GO:0006886	m4	c2										1	1	0	2	0		peptide stabilization	GO:0050822	m3
2	2	0	2	0		RNA destabilization	GO:0050779	m3											3	3	1,92	3	0		cleavage of lamin	GO:0006922	m2	c1										1	1	0	2	0		positive regulation of gamma-delta T cell differentiation	GO:0045588	m3
2	2	0	2	0		regulation of granulocyte differentiation	GO:0030852	m4											3	3	7,56	3	0		positive T cell selection	GO:0043368	m3	c1										1	1	0	2	0		behavioral response to pain	GO:0048266	m1
2	2	0	2	0		positive regulation of acute inflammatory response to antigenic stimulus	GO:0002866	m4											3	3	3,9	3	0		regulation of protein heterodimerization	GO:0043497	m2	c2										1	1	0	2	0		positive regulation of gamma-delta T cell activation	GO:0046645	m3
2	2	0	2	0		positive regulation of acute inflammatory response	GO:0002675	m4											3	3	1,92	3	0		cleavage of cytoskeletal proteins during apoptosis	GO:0006923	m2	c1										1	1	0	2	0		negative regulation of Notch signaling pathway	GO:0045746	m3
2	2	0	2	0		positive regulation of alpha-beta T cell proliferation	GO:0046641	m3											3	3	3,9	3	0		regulation of protein homodimerization	GO:0043496	m2	c2										1	1	0	2	0		negative regulation of neutrophil differentiation	GO:0045659	m4
2	2	0	2	0		development of secondary male sexual characteristics	GO:0046544	m3											3	3	8,15	3	0		positive regulation of interleukin-10 biosynthetic process	GO:0045082	m3	c1										1	1	0	2	0		defense response to protozoan	GO:0042832	m2
2	2	0	2	0		mitochondrial depolarization	GO:0051882	m2											3	3	8,15	3	0		regulation of interleukin-10 biosynthetic process	GO:0045074	m3	c1										1	1	0	2	0		regulation of neutrophil differentiation	GO:0045658	m4
2	2	0	2	0		interleukin-3 production	GO:0032632	m4											3	3	8,15	3	0		interleukin-10 biosynthetic process	GO:0042091	m3	c1										1	1	0	2	0		positive regulation of endothelial cell differentiation	GO:0045603	m3
2	2	0	2	0		positive regulation of mast cell degranulation	GO:0043306	m4											3	3	7,56	3	0		positive thymic T cell selection	GO:0045059	m3	c1										1	1	0	2	0		spermidine biosynthetic process	GO:0008295	m1
2	2	0	2	0		positive regulation of leukocyte degranulation	GO:0043302	m4											11	30	2,68	3	1		phagocytosis	GO:0006909	m4	c2										1	1	0	2	0		positive regulation of granulocyte differentiation	GO:0030854	m3
2	2	0	2	0		positive regulation of hypersensitivity	GO:0002885	m4											11	31	6,44	3	1		positive regulation of transport	GO:0051050	m4	c2										1	1	0	2	0		integrin biosynthetic process	GO:0045112	m4
2	2	0	2	0		regulation of immunoglobulin mediated immune response	GO:0002889	m4											66	337	52,17	3	5		positive regulation of cellular metabolic process	GO:0031325	m4	c3										1	1	0	2	0		vitamin K biosynthetic process	GO:0042371	m1
2	2	0	2	0		regulation of interleukin-3 biosynthetic process	GO:0045399	m4											69	356	51,29	3	5		positive regulation of metabolic process	GO:0009893	m4	c4										1	1	0	2	0		negative regulation of monocyte differentiation	GO:0045656	m4
2	2	0	2	0		regulation of mitochondrial depolarization	GO:0051900	m2											12	36	5,37	3	1		B cell differentiation	GO:0030183	m4	c2										1	1	0	2	0		negative regulation of B cell mediated immunity	GO:0002713	m1
2	2	0	2	0		negative regulation of viral genome replication	GO:0045071	m2											75	388	29,47	3	6		response to chemical stimulus	GO:0042221	m4	c4						t5				1	1	0	2	0		negative regulation of immunoglobulin mediated immune response	GO:0002890	m1
2	2	0	2	0		positive regulation of alpha-beta T cell activation	GO:0046635	m3											13	39	19,96	3	1		RNA catabolic process	GO:0006401	m3	c1										1	1	0	2	0		glucuronate biosynthetic process	GO:0046399	m1
2	2	0	2	0		regulation of monocyte differentiation	GO:0045655	m4											16	48	20,31	3	1		positive regulation of lymphocyte activation	GO:0051251	m4	c2										1	1	0	2	0		cytidine to uridine editing	GO:0016554	m1
2	2	0	2	0		regulation of B cell mediated immunity	GO:0002712	m4											88	487	65,05	3	7		protein amino acid phosphorylation	GO:0006468	m4	c2										1	1	0	2	0		peptide antigen stabilization	GO:0050823	m3
2	2	0	2	0		interleukin-3 biosynthetic process	GO:0042223	m4											4	5	4,41	3	0		leukocyte degranulation	GO:0043299	m4	c2										1	1	0	2	0		regulation of integrin biosynthetic process	GO:0045113	m4
2	2	0	2	0		positive regulation of alpha-beta T cell differentiation	GO:0046638	m3											4	5	1,77	3	0		regulation of receptor mediated endocytosis	GO:0048259	m2	c1										1	1	0	2	0		negative regulation of T cell mediated cytotoxicity	GO:0001915	m4
2	2	0	2	0		SMAD protein complex assembly	GO:0007183	m1											91	507	61,76	3	7		protein transport	GO:0015031	m4	c1								r3		1	1	0	2	0		L-glutamate import	GO:0051938	m1
2	2	0	2	0		regulation of mast cell degranulation	GO:0043304	m4											101	546	57,91	3	8		intracellular transport	GO:0046907	m4	c1					v4					1	1	0	2	0		UDP-glucuronate biosynthetic process	GO:0006065	m1
2	2	0	2	0		regulation of leukocyte degranulation	GO:0043300	m4											97	549	60,65	3	7		establishment of protein localization	GO:0045184	m4	c1								r3		1	1	0	2	0		negative regulation of type I hypersensitivity	GO:0001811	m1
2	2	0	2	0		positive regulation of inflammatory response to antigenic stimulus	GO:0002863	m4											18	57	6,1	3	1		activation of immune response	GO:0002253	m4	c3			a4			t3				1	1	0	2	0		amino acid uptake during transmission of nerve impulse	GO:0051933	m1
2	2	0	2	0		positive regulation of exocytosis	GO:0045921	m4											20	67	24,84	3	2		regulation of lymphocyte activation	GO:0051249	m4	c2										1	1	0	2	0		age-dependent response to oxidative stress	GO:0001306	m1
2	2	0	2	0		positive regulation of interleukin-3 biosynthetic process	GO:0045401	m4											121	681	60,67	3	9		establishment of cellular localization	GO:0051649	m4	c1					v6					1	1	0	2	0		regulation of gamma-delta T cell activation	GO:0046643	m3
2	2	0	2	0		negative regulation of mitochondrial depolarization	GO:0051902	m2											19	69	6,53	3	1		apoptotic program	GO:0008632	m4	c2										1	1	0	2	0		B cell activation during immune response	GO:0002312	m2
2	2	0	2	0		serotonin secretion	GO:0001820	m4											124	695	59,97	3	9		cellular localization	GO:0051641	m4	c2					v6					1	1	0	2	0		age-dependent general metabolic decline	GO:0007571	m1
2	2	0	2	0		positive regulation of immunoglobulin mediated immune response	GO:0002891	m4											5	7	6,61	3	0		mast cell activation	GO:0045576	m4	c1										1	1	0	2	0		fat-soluble vitamin biosynthetic process	GO:0042362	m1
2	2	0	2	0		positive regulation of B cell mediated immunity	GO:0002714	m4											5	7	3,71	3	0		antigen processing and presentation of endogenous antigen	GO:0019883	m4	c1										1	1	0	2	0		amino acid import	GO:0043090	m1
7	20	15,96	2	1		positive regulation of amine metabolic process	GO:0033240	m4	c1										5	7	6,61	3	0		regulation of calcium-mediated signaling	GO:0050848	m4	c2										1	1	0	2	0		neutrophil differentiation	GO:0030223	m4
7	20	15,96	2	1		positive regulation of amino acid metabolic process	GO:0045764	m4	c1										5	7	3,71	3	0		alpha-beta T cell proliferation	GO:0046633	m3	c2										1	1	0	2	0		response to mycotoxin	GO:0010046	m1
7	20	15,96	2	1		positive regulation of protein amino acid phosphorylation	GO:0001934	m4	c1										5	8	11,96	3	0		regulation of tumor necrosis factor biosynthetic process	GO:0042534	m3	c1										1	1	0	2	0		positive regulation of Rac protein signal transduction	GO:0035022	m1
6	20	0	2	1		multicellular organism growth	GO:0035264	m4											5	8	11,96	3	0		tumor necrosis factor biosynthetic process	GO:0042533	m3	c1										1	1	0	2	0		negative regulation of calcium-dependent cell-cell adhesion	GO:0046588	m2
36	201	0	2	4		regulation of protein metabolic process	GO:0051246	m4											22	83	3,11	3	2		negative regulation of signal transduction	GO:0009968	m4	c3										1	1	0	2	0		positive regulation of coagulation	GO:0050820	m1
7	22	0	2	1		positive regulation of phosphorylation	GO:0042327	m4											21	83	21,3	3	2		Rho protein signal transduction	GO:0007266	m3	c1										1	1	0	2	0		regulation of gamma-delta T cell differentiation	GO:0045586	m3
7	22	0	2	1		positive regulation of phosphate metabolic process	GO:0045937	m4											1179	8512	8,72	3	88		cellular process	GO:0009987	m4	c13		n6								1	1	0	2	0		L-amino acid import	GO:0043092	m1
38	224	0	2	4		regulation of multicellular organismal process	GO:0051239	m4					e3						24	89	8,09	3	2		positive regulation of multicellular organismal process	GO:0051240	m4	c3			a3			t3				1	1	0	2	0		mature B cell differentiation during immune response	GO:0002313	m2
8	23	3,86	2	1		regulation of response to stimulus	GO:0048583	m4	c3										6	9	8,82	3	0		interferon type I production	GO:0032606	m3	c1										1	1	0	2	0		negative regulation of granulocyte differentiation	GO:0030853	m4
8	24	7,65	2	1		phagocytosis	GO:0006909	m4	c2										6	9	8,82	3	0		interferon type I biosynthetic process	GO:0045351	m3	c1										1	1	0	2	0		negative regulation of interleukin-6 biosynthetic process	GO:0045409	m4
8	24	6,22	2	1		regulation of B cell activation	GO:0050864	m4	c3										5	10	2,51	2	0		regulation of viral life cycle	GO:0050792	m2	c1										1	1	0	2	0		glutamate uptake during transmission of nerve impulse	GO:0051935	m1
8	24	6,49	2	1		positive regulation of lymphocyte proliferation	GO:0050671	m4	c3										5	10	0	2	0		macrophage differentiation	GO:0030225	m4											1	1	0	2	0		marginal zone B cell differentiation	GO:0002315	m2
8	24	6,49	2	1		positive regulation of mononuclear cell proliferation	GO:0032946	m4	c3										23	107	0	2	2		regulation of Ras protein signal transduction	GO:0046578	m3											1	1	0	2	0		negative regulation of tumor necrosis factor biosynthetic process	GO:0042536	m2
43	252	0	2	5		behavior	GO:0007610	m4						v3					5	11	1,66	2	0		positive regulation of JNK cascade	GO:0046330	m2	c1										8	100	0	2	2		regulation of transport	GO:0051049	m4
8	26	5,2	2	1		positive regulation of transport	GO:0051050	m4	c3										5	11	10,01	2	0		regulation of isotype switching	GO:0045191	m3	c1										3	11	4	2	1		positive regulation of defense response	GO:0031349	m4	c1
349	2647	0	2	39		biopolymer metabolic process	GO:0043283	m4			n6								24	110	0	2	2		positive regulation of protein kinase activity	GO:0045860	m4											3	11	3	2	1		regulation of RNA stability	GO:0043487	m3	c1
9	27	6,27	2	1		regulation of T cell proliferation	GO:0042129	m4	c3										26	115	26,16	2	2		positive regulation of transferase activity	GO:0051347	m4	c2										3	11	3	2	1		T-helper 1 type immune response	GO:0042088	m3	c3
8	28	0	2	1		regulation of peptidyl-tyrosine phosphorylation	GO:0050730	m4											27	118	8,78	2	2		nucleocytoplasmic transport	GO:0006913	m3	c1		n6								3	11	4	2	1		positive regulation of inflammatory response	GO:0050729	m4	c1
8	28	0	2	1		B cell differentiation	GO:0030183	m4											5	12	0	2	0		regulation of adaptive immune response based on somatic recombination of immune receptors built from immunoglobulin superfamily domains.	GO:0002822	m4											48	1145	0	2	15		organ development	GO:0048513	m4
49	283	6,67	2	5		regulation of catalytic activity	GO:0050790	m4	c3										5	12	0	2	0		lysosomal transport	GO:0007041	m2											9	116	0	2	3		angiogenesis	GO:0001525	m4
52	298	6,42	2	6		regulation of a molecular function	GO:0065009	m4	c4										5	12	0	2	0		regulation of adaptive immune response	GO:0002819	m4											3	12	7	2	1		negative regulation of bone remodeling	GO:0046851	m4	c1
9	32	0	2	1		RNA catabolic process	GO:0006401	m3											5	12	0	2	0		regulation of mRNA stability	GO:0043488	m3											9	120	0	2	3		anti-apoptosis	GO:0006916	m4
10	33	5,91	2	1		regulation of lymphocyte proliferation	GO:0050670	m4	c3										5	12	0	2	0		regulation of T cell differentiation	GO:0045580	m3											3	13	4	2	1		posttranslational protein folding	GO:0051084	m2	c1
10	33	5,91	2	1		regulation of mononuclear cell proliferation	GO:0032944	m4	c3										6	13	3,51	2	0		regulation of actin filament polymerization	GO:0030833	m3	c1										3	14	4	2	1		thymic T cell selection	GO:0045061	m3	c1
9	37	0	2	1		positive regulation of cell differentiation	GO:0045597	m4											6	13	4,77	2	0		regulation of RNA stability	GO:0043487	m3	c1										3	14	4	2	1		T cell differentiation in the thymus	GO:0033077	m3	c1
3	4	4,91	2	0		inflammatory response to antigenic stimulus	GO:0002437	m4	c2										5	13	0	2	0		CD4-positive, alpha beta T cell differentiation	GO:0043367	m3											10	140	0	2	3		regulation of cell differentiation	GO:0045595	m4
3	4	7,23	2	0		negative regulation of adaptive immune response	GO:0002820	m3	c1										26	132	0	2	2		regulation of hydrolase activity	GO:0051336	m4											3	15	0	2	1		lymph node development	GO:0048535	m2
3	4	2,49	2	0		monocyte differentiation	GO:0030224	m4	c1										27	137	0	2	2		regulation of small GTPase mediated signal transduction	GO:0051056	m3						v4					10	159	0	2	3		induction of programmed cell death	GO:0012502	m4
3	4	5,48	2	0		positive regulation of progression through mitotic cell cycle	GO:0045931	m3	c2										5	14	0	2	0		natural killer cell activation	GO:0030101	m3											10	159	0	2	3		induction of apoptosis	GO:0006917	m4
3	4	8	2	0		myeloid leukocyte mediated immunity	GO:0002444	m4	c1										6	15	3,01	2	0		lymphocyte homeostasis	GO:0002260	m4	c2										3	16	0	2	1		regulation of RNA metabolic process	GO:0051252	m3
3	4	3,59	2	0		Rac protein signal transduction	GO:0016601	m3	c1										34	159	4,63	2	3		membrane invagination	GO:0010324	m4	c4										3	16	0	2	1		negative regulation of myeloid cell differentiation	GO:0045638	m4
3	4	4,91	2	0		hypersensitivity	GO:0002524	m4	c2										34	159	4,63	2	3		endocytosis	GO:0006897	m4	c4										3	17	0	2	1		T cell selection	GO:0045058	m3
3	4	4,91	2	0		regulation of alpha-beta T cell activation	GO:0046634	m3	c2										6	16	0	2	0		interferon-gamma production	GO:0032609	m3											12	170	8	2	4		negative regulation of apoptosis	GO:0043066	m4	c3
3	4	7,23	2	0		negative regulation of adaptive immune response based on somatic recombination of immune receptors built from immunoglobulin superfamily domains	GO:0002823	m3	c1										6	16	0	2	0		cytolysis	GO:0019835	m4											12	172	8	2	4		negative regulation of programmed cell death	GO:0043069	m4	c3
3	4	2,87	2	0		granulocyte differentiation	GO:0030851	m4	c2										7	17	11,17	2	1		somatic cell DNA recombination	GO:0016444	m3	c1										13	177	2	2	4		actin filament-based process	GO:0030029	m4	c1
3	4	4,91	2	0		acute inflammatory response to antigenic stimulus	GO:0002438	m4	c2										7	17	11,17	2	1		regulation of lymphocyte differentiation	GO:0045619	m4	c1										3	18	0	2	1		negative regulation of cell adhesion	GO:0007162	m3
11	41	9,76	2	1		regulation of GTPase activity	GO:0043087	m3	c1										7	17	11,17	2	1		somatic diversification of immune receptors via germline recombination within a single locus	GO:0002562	m3	c1										12	182	0	2	4		protein complex assembly	GO:0006461	m4			n3
12	42	8,07	2	1		regulation of Rho protein signal transduction	GO:0035023	m3	c1										7	17	11,17	2	1		somatic recombination of immunoglobulin gene segments	GO:0016447	m3	c1										73	1850	0	2	23		multicellular organismal development	GO:0007275	m4
11	43	0	2	1		integrin-mediated signaling pathway	GO:0007229	m4				a4							6	17	0	2	0		B cell proliferation	GO:0042100	m4											3	19	0	2	1		aging	GO:0007568	m4
11	43	0	2	1		JNK cascade	GO:0007254	m4											6	17	0	2	0		homeostasis of number of cells	GO:0048872	m4											12	194	0	2	4		positive regulation of apoptosis	GO:0043065	m4
11	44	0	2	1		stress-activated protein kinase signaling pathway	GO:0031098	m4											6	17	0	2	0		leukocyte homeostasis	GO:0001776	m4											12	196	0	2	4		positive regulation of programmed cell death	GO:0043068	m4
11	44	0	2	1		regulation of cell adhesion	GO:0030155	m4											7	18	7,32	2	1		vesicle localization	GO:0051648	m2	c1										3	20	0	2	1		intracellular protein transport across a membrane	GO:0065002	m3
13	48	8,85	2	1		activation of immune response	GO:0002253	m4	c2										7	18	2,85	2	1		negative regulation of myeloid cell differentiation	GO:0045638	m4	c1										3	20	0	2	1		regulation of protein import into nucleus	GO:0042306	m3
11	49	0	2	1		response to bacterium	GO:0009617	m4									r3		6	18	0	2	0		apoptotic mitochondrial changes	GO:0008637	m3											3	20	0	2	1		protein import into nucleus, translocation	GO:0000060	m3
3	5	0	2	0		positive regulation of survival gene product activity	GO:0045885	m3											35	180	0	2	3		protein targeting	GO:0006605	m4			n4								3	20	0	2	1		regulation of intracellular protein transport	GO:0033157	m3
3	5	0	2	0		mast cell activation	GO:0045576	m4											37	185	27,93	2	3		regulation of protein kinase activity	GO:0045859	m4	c3										12	204	0	2	4		positive regulation of cell proliferation	GO:0008284	m4
3	5	0	2	0		regulation of cell killing	GO:0031341	m4											280	1853	0	2	21		regulation of cellular metabolic process	GO:0031323	m4											4	21	6	2	1		positive regulation of B cell activation	GO:0050871	m4	c2
3	5	0	2	0		regulation of viral genome replication	GO:0045069	m2											290	1937	0	2	22		regulation of metabolic process	GO:0019222	m4											4	21	4	2	1		B cell proliferation	GO:0042100	m4	c1
3	5	0	2	0		regulation of leukocyte mediated cytotoxicity	GO:0001910	m4											2	2	0	2	0		Toll signaling pathway	GO:0008063	m3											3	21	0	2	1		icosanoid biosynthetic process	GO:0046456	m4
78	503	0	2	9		phosphorylation	GO:0016310	m4					e3						2	2	0	2	0		regulation of retroviral genome replication	GO:0045091	m2											3	21	0	2	1		regulation of ossification	GO:0030278	m3
12	53	0	2	1		humoral immune response	GO:0006959	m3											2	2	0	2	0		regulation of cytokine and chemokine mediated signaling pathway	GO:0001959	m4											3	22	0	2	1		calcium-mediated signaling	GO:0019722	m4
12	54	0	2	1		acute inflammatory response	GO:0002526	m4											2	2	0	2	0		RNA destabilization	GO:0050779	m3											3	22	0	2	1		maintenance of localization	GO:0051235	m4
14	57	5,06	2	2		B cell activation	GO:0042113	m4	c2										2	2	0	2	0		glucosylceramide biosynthetic process	GO:0006679	m1											13	228	0	2	4		regulation of developmental process	GO:0050793	m4
3	6	0	2	0		regulation of epithelial cell differentiation	GO:0030856	m4											2	2	0	2	0		defense response to protozoan	GO:0042832	m2											4	23	2	2	1		myeloid leukocyte activation	GO:0002274	m4	c2
3	6	0	2	0		defense response to virus	GO:0051607	m4											2	2	0	2	0		regulation of granulocyte differentiation	GO:0030852	m4											4	24	6	2	1		regulation of bone remodeling	GO:0046850	m4	c1
94	616	72,96	2	11		phosphorus metabolic process	GO:0006793	m4	c2				e4						2	2	0	2	0		positive regulation of interferon-gamma production	GO:0032729	m3											4	25	3	2	1		lysosome organization and biogenesis	GO:0007040	m3	c1
94	616	72,96	2	11		phosphate metabolic process	GO:0006796	m4	c2				e4						2	2	0	2	0		establishment and/or maintenance of transmembrane electrochemical gradient	GO:0010248	m1											4	25	4	2	1		positive regulation of T cell proliferation	GO:0042102	m4	c2
15	64	15,38	2	2		lipid catabolic process	GO:0016042	m4	c2										2	2	0	2	0		positive regulation of isotype switching to IgA isotypes	GO:0048298	m3											4	26	4	2	1		alpha-beta T cell activation	GO:0046631	m3	c2
16	66	10,98	2	2		Rho protein signal transduction	GO:0007266	m3	c1			a3							2	2	0	2	0		regulation of interleukin-13 biosynthetic process	GO:0045366	m2											4	26	3	2	1		actin filament polymerization	GO:0030041	m4	c1
4	7	4,93	2	0		positive regulation of defense response	GO:0031349	m4	c2										2	2	0	2	0		interleukin-3 production	GO:0032632	m4											4	29	0	2	1		vacuole organization and biogenesis	GO:0007033	m3
4	7	3,88	2	0		positive regulation of T cell differentiation	GO:0045582	m3	c2										2	2	0	2	0		positive regulation of mast cell degranulation	GO:0043306	m4											4	29	0	2	1		regulation of angiogenesis	GO:0045765	m3
4	7	4,93	2	0		positive regulation of inflammatory response	GO:0050729	m4	c2										2	2	0	2	0		positive regulation of leukocyte degranulation	GO:0043302	m4											4	30	0	2	1		positive regulation of lymphocyte proliferation	GO:0050671	m4
111	759	0	2	12		negative regulation of cellular process	GO:0048523	m4				a3							2	2	0	2	0		isotype switching to IgA isotypes	GO:0048290	m3											4	30	0	2	1		positive regulation of mononuclear cell proliferation	GO:0032946	m4
18	76	11,21	2	2		positive regulation of multicellular organismal process	GO:0051240	m4	c3										2	2	0	2	0		regulation of interleukin-3 biosynthetic process	GO:0045399	m4											5	33	5	2	2		regulation of B cell activation	GO:0050864	m4	c2
115	770	13,24	2	13		positive regulation of biological process	GO:0048518	m4	c5										2	2	0	2	0		pyrimidine nucleoside catabolic process	GO:0046135	m2											4	33	0	2	1		regulation of T cell proliferation	GO:0042129	m4
115	798	0	2	13		negative regulation of biological process	GO:0048519	m4				a3							2	2	0	2	0		positive regulation of Rho GTPase activity	GO:0032321	m2											4	34	0	2	1		regulation of endocytosis	GO:0030100	m4
4	8	0	2	0		negative regulation of immune system process	GO:0002683	m4											2	2	0	2	0		negative regulation of viral genome replication	GO:0045071	m2											5	35	3	2	2		regulation of myeloid cell differentiation	GO:0045637	m4	c2
4	8	0	2	0		negative regulation of immune response	GO:0050777	m4											2	2	0	2	0		negative regulation of receptor mediated endocytosis	GO:0048261	m1											5	35	5	2	2		positive regulation of transport	GO:0051050	m4	c2
4	8	0	2	0		negative regulation of defense response	GO:0031348	m3											2	2	0	2	0		negative regulation of cytokine and chemokine mediated signaling pathway	GO:0001960	m4											20	354	2	2	6		regulation of signal transduction	GO:0009966	m4	c1
4	8	0	2	0		negative regulation of inflammatory response	GO:0050728	m3											2	2	0	2	0		interleukin-3 biosynthetic process	GO:0042223	m4											5	36	2	2	2		myeloid leukocyte differentiation	GO:0002573	m4	c1
17	83	0	2	2		I-kappaB kinase/NF-kappaB cascade	GO:0007249	m3											2	2	0	2	0		positive regulation of alpha-beta T cell differentiation	GO:0046638	m3											5	38	3	2	2		B cell differentiation	GO:0030183	m4	c3
17	84	0	2	2		peptidyl-amino acid modification	GO:0018193	m4											2	2	0	2	0		regulation of mast cell degranulation	GO:0043304	m4											21	389	0	2	6		regulation of cell proliferation	GO:0042127	m4
126	862	0	2	14		cell development	GO:0048468	m4				a3							2	2	0	2	0		establishment of lymphocyte polarity	GO:0001767	m3											2	4	5	2	1		positive regulation of type IIa hypersensitivity	GO:0001798	m3	c1
127	890	0	2	14		cell surface receptor linked signal transduction	GO:0007166	m4				a3					r3		2	2	0	2	0		positive regulation of Cdc42 GTPase activity	GO:0043089	m2											2	4	4	2	1		ameboidal cell migration	GO:0001667	m4	c1
4	9	0	2	0		positive regulation of interleukin-2 biosynthetic process	GO:0045086	m3											2	2	0	2	0		regulation of leukocyte degranulation	GO:0043300	m4											2	4	3	2	1		mast cell mediated immunity	GO:0002448	m4	c1
1	1	0	1	0		positive regulation of type I hypersensitivity	GO:0001812	m3											2	2	0	2	0		positive regulation of interleukin-13 biosynthetic process	GO:0045368	m2											2	4	5	2	1		regulation of type IIa hypersensitivity	GO:0001796	m3	c1
1	1	0	1	0		negative regulation of mechanoreceptor differentiation	GO:0045632	m1											2	2	0	2	0		regulation of Rac protein signal transduction	GO:0035020	m2											2	4	6	2	1		cellular extravasation	GO:0045123	m3	c1
1	1	0	1	0		auditory receptor cell fate determination	GO:0042668	m1											2	2	0	2	0		positive regulation of interleukin-3 biosynthetic process	GO:0045401	m4											2	4	5	2	1		type II hypersensitivity	GO:0002445	m3	c1
1	1	0	1	0		negative regulation of acute inflammatory response	GO:0002674	m2											2	2	0	2	0		regulation of isotype switching to IgA isotypes	GO:0048296	m3											2	4	3	2	1		mast cell degranulation	GO:0043303	m4	c1
1	1	0	1	0		regulation of T-helper 1 type immune response	GO:0002825	m2											2	2	0	2	0		establishment of T cell polarity	GO:0001768	m3											2	4	5	2	1		positive regulation of myeloid leukocyte mediated immunity	GO:0002888	m3	c1
1	1	0	1	0		deoxyribonucleoside monophosphate metabolic process	GO:0009162	m1											2	2	0	2	0		detection of molecule of bacterial origin	GO:0032490	m2											2	4	5	2	1		regulation of type II hypersensitivity	GO:0002892	m3	c1
1	1	0	1	0		CD4-positive, CD25-positive, alpha-beta regulatory T cell differentiation	GO:0002361	m2											2	2	0	2	0		serotonin secretion	GO:0001820	m4											2	4	6	2	1		regulation of alpha-beta T cell proliferation	GO:0046640	m3	c1
1	1	0	1	0		Toll signaling pathway	GO:0008063	m3											2	2	0	2	0		T cell mediated cytotoxicity	GO:0001913	m4											2	4	5	2	1		positive regulation of type II hypersensitivity	GO:0002894	m3	c1
1	1	0	1	0		conjugation	GO:0000746	m2											7	20	0	2	1		somatic diversification of immune receptors	GO:0002200	m3											2	4	5	2	1		regulation of myeloid leukocyte mediated immunity	GO:0002886	m3	c1
1	1	0	1	0		positive regulation of gamma-delta T cell differentiation	GO:0045588	m3											7	20	0	2	1		somatic diversification of immunoglobulins	GO:0016445	m3											2	4	5	2	1		type IIa hypersensitivity	GO:0001794	m3	c1
1	1	0	1	0		regulation of cytokine and chemokine mediated signaling pathway	GO:0001959	m4											7	20	0	2	1		regulation of defense response	GO:0031347	m4											2	4	6	2	1		positive regulation of alpha-beta T cell activation	GO:0046635	m3	c1
1	1	0	1	0		negative regulation of T cell mediated immunity	GO:0002710	m1											7	20	0	2	1		regulation of inflammatory response	GO:0050727	m4											5	43	0	2	2		positive regulation of cytokine biosynthetic process	GO:0042108	m4
1	1	0	1	0		regulation of type IIa hypersensitivity	GO:0001796	m3											318	2128	0	2	24		cellular component organization and biogenesis	GO:0016043	m4			n6			v6					6	48	3	2	2		peptidyl-tyrosine phosphorylation	GO:0018108	m4	c1
1	1	0	1	0		photosynthesis	GO:0015979	m1											341	2287	0	2	26		cellular protein metabolic process	GO:0044267	m4			n6								5	49	0	2	2		actin polymerization and/or depolymerization	GO:0008154	m4
1	1	0	1	0		uracil metabolic process	GO:0019860	m2											7	23	0	2	1		proteoglycan metabolic process	GO:0006029	m3											2	5	7	2	1		cytoplasmic sequestering of NF-kappaB	GO:0007253	m3	c1
1	1	0	1	0		negative regulation of cytoskeleton organization and biogenesis	GO:0051494	m2											7	23	0	2	1		mRNA catabolic process	GO:0006402	m3											2	5	2	2	1		negative regulation of adaptive immune response	GO:0002820	m3	c2
1	1	0	1	0		pyrimidine nucleoside diphosphate metabolic process	GO:0009138	m2											346	2332	0	2	26		cellular macromolecule metabolic process	GO:0044260	m4			n6								2	5	5	2	1		positive regulation of acute inflammatory response to antigenic stimulus	GO:0002866	m4	c1
1	1	0	1	0		vesicle targeting, to, from or within Golgi	GO:0048199	m2											45	243	0	2	3		secretion by cell	GO:0032940	m4						v3					2	5	5	2	1		positive regulation of acute inflammatory response	GO:0002675	m4	c1
1	1	0	1	0		induction of apoptosis by granzyme	GO:0008626	m2											9	25	4,8	2	1		calcium-mediated signaling	GO:0019722	m4	c2										2	5	2	2	1		negative regulation of adaptive immune response based on somatic recombination of immune receptors built from immunoglobulin superfamily domains	GO:0002823	m3	c2
1	1	0	1	0		negative regulation of alpha-beta T cell proliferation	GO:0046642	m2											9	25	4,96	2	1		regulation of nucleocytoplasmic transport	GO:0046822	m3	c2										2	5	5	2	1		positive regulation of inflammatory response to antigenic stimulus	GO:0002863	m4	c1
1	1	0	1	0		galactolipid catabolic process	GO:0019376	m2											9	25	5,26	2	1		actin filament polymerization	GO:0030041	m4	c1										2	5	5	2	1		positive regulation of hypersensitivity	GO:0002885	m4	c1
1	1	0	1	0		inositol phosphate-mediated signaling	GO:0048016	m1											8	25	0	2	1		lysosome organization and biogenesis	GO:0007040	m3											2	5	5	2	1		positive regulation of immunoglobulin mediated immune response	GO:0002891	m4	c1
1	1	0	1	0		smooth muscle fiber development	GO:0048746	m1											8	25	0	2	1		icosanoid biosynthetic process	GO:0046456	m4											2	5	5	2	1		positive regulation of B cell mediated immunity	GO:0002714	m4	c1
1	1	0	1	0		collateral sprouting	GO:0048668	m1											9	26	12,05	2	1		immunoglobulin production	GO:0002377	m3	c1										6	50	3	2	2		peptidyl-tyrosine modification	GO:0018212	m4	c1
1	1	0	1	0		regulation of neutrophil differentiation	GO:0045658	m4											48	264	0	2	4		positive regulation of transcription	GO:0045941	m4											5	52	0	2	2		positive regulation of protein biosynthetic process	GO:0045727	m4
1	1	0	1	0		negative regulation of hypersensitivity	GO:0002884	m2											48	266	0	2	4		regulation of multicellular organismal process	GO:0051239	m4											28	538	5	2	9		biological adhesion	GO:0022610	m4	c2
1	1	0	1	0		mRNA transcription from RNA polymerase II promoter	GO:0042789	m1											8	27	0	2	1		vacuole organization and biogenesis	GO:0007033	m3											28	538	5	2	9		cell adhesion	GO:0007155	m4	c2
1	1	0	1	0		DNA catabolic process, exonucleolytic	GO:0000738	m2											48	271	0	2	4		positive regulation of nucleobase, nucleoside, nucleotide and nucleic acid metabolic process	GO:0045935	m4											5	54	0	2	2		regulation of cell adhesion	GO:0030155	m4
1	1	0	1	0		positive regulation of endothelial cell differentiation	GO:0045603	m3											9	29	0	2	1		regulation of transcription factor activity	GO:0051090	m2											5	56	0	2	2		positive regulation of cellular biosynthetic process	GO:0031328	m4
1	1	0	1	0		cellular pigment accumulation	GO:0043482	m1											10	30	11,56	2	1		production of molecular mediator of immune response	GO:0002440	m3	c1										2	6	0	2	1		leukocyte degranulation	GO:0043299	m4
1	1	0	1	0		regulation of megakaryocyte differentiation	GO:0045652	m2											10	30	7,26	2	1		establishment of organelle localization	GO:0051656	m2	c2										2	6	0	2	1		positive regulation of small GTPase mediated signal transduction	GO:0051057	m2
1	1	0	1	0		circadian sleep/wake cycle, sleep	GO:0050802	m1											61	329	26,66	2	5		small GTPase mediated signal transduction	GO:0007264	m3	c3					v4					2	6	0	2	1		negative regulation of B cell proliferation	GO:0030889	m4
1	1	0	1	0		response to bacterial lipoprotein	GO:0032493	m2											10	33	2,33	2	1		regulation of myeloid cell differentiation	GO:0045637	m4	c2										2	6	0	2	1		regulation of alpha-beta T cell activation	GO:0046634	m3
1	1	0	1	0		positive regulation by symbiont of host defense response	GO:0052509	m2											9	33	0	2	1		positive regulation of caspase activity	GO:0043280	m4											2	6	0	2	1		phagocytosis, recognition	GO:0006910	m2
1	1	0	1	0		muscle thick filament assembly	GO:0030241	m1											10	34	0	2	1		organelle localization	GO:0051640	m2											2	6	0	2	1		B cell receptor signaling pathway	GO:0050853	m4
1	1	0	1	0		regulation of T cell mediated cytotoxicity	GO:0001914	m4											10	35	0	2	1		JAK-STAT cascade	GO:0007259	m4											2	6	0	2	1		prostaglandin biosynthetic process	GO:0001516	m4
1	1	0	1	0		positive regulation of myeloid leukocyte mediated immunity	GO:0002888	m3											64	364	0	2	5		cell motility	GO:0006928	m4				a6		v4					2	6	0	2	1		prostanoid biosynthetic process	GO:0046457	m4
1	1	0	1	0		adenosine receptor signaling pathway	GO:0001973	m2											64	364	0	2	5		localization of cell	GO:0051674	m4				a6		v4					2	6	0	2	1		motor axon guidance	GO:0008045	m4
1	1	0	1	0		establishment of spindle orientation	GO:0051294	m1											69	380	19,99	2	5		vesicle-mediated transport	GO:0016192	m4	c4					v6			r3		6	62	0	2	2		regulation of cytokine biosynthetic process	GO:0042035	m4
1	1	0	1	0		regulation of interleukin-13 biosynthetic process	GO:0045366	m2											12	39	3,51	2	1		receptor-mediated endocytosis	GO:0006898	m3	c2										7	65	5	2	2		cell-matrix adhesion	GO:0007160	m4	c1
1	1	0	1	0		G1/S-specific transcription in mitotic cell cycle	GO:0000083	m1											10	39	0	2	1		positive regulation of T cell activation	GO:0050870	m4											7	65	0	2	2		blood coagulation	GO:0007596	m3
1	1	0	1	0		triacylglycerol catabolic process	GO:0019433	m1											3	4	7,55	2	0		interferon-beta production	GO:0032608	m1	c1										7	68	5	2	2		cell-substrate adhesion	GO:0031589	m4	c1
1	1	0	1	0		myosin filament assembly or disassembly	GO:0031033	m1											3	4	7,55	2	0		regulation of interferon-beta biosynthetic process	GO:0045357	m1	c1										2	7	0	2	1		negative regulation of NF-kappaB import into nucleus	GO:0042347	m3
1	1	0	1	0		actin filament reorganization during cell cycle	GO:0030037	m2											3	4	4,64	2	0		mast cell degranulation	GO:0043303	m4	c2										2	7	0	2	1		positive regulation of adaptive immune response	GO:0002821	m4
1	1	0	1	0		negative regulation of T cell mediated cytotoxicity	GO:0001915	m4											3	4	1,91	2	0		monocyte differentiation	GO:0030224	m4	c1										2	7	0	2	1		cholesterol transport	GO:0030301	m2
1	1	0	1	0		carbon dioxide transport	GO:0015670	m2											3	4	2,09	2	0		regulation of alpha-beta T cell proliferation	GO:0046640	m3	c2										2	7	0	2	1		induction of positive chemotaxis	GO:0050930	m3
1	1	0	1	0		positive regulation of T-helper 1 type immune response	GO:0002827	m2											3	4	7,55	2	0		positive regulation of interferon-alpha biosynthetic process	GO:0045356	m1	c1										2	7	0	2	1		sterol transport	GO:0015918	m2
1	1	0	1	0		thymidine catabolic process	GO:0006214	m2											3	4	4,64	2	0		mast cell mediated immunity	GO:0002448	m4	c2										2	7	0	2	1		positive regulation of adaptive immune response based on somatic recombination of immune receptors built from immunoglobulin superfamily domains	GO:0002824	m4
1	1	0	1	0		axon midline choice point recognition	GO:0016199	m1											3	4	4,25	2	0		lipid raft organization and biogenesis	GO:0031579	m3	c2										2	7	0	2	1		regulation of positive chemotaxis	GO:0050926	m3
1	1	0	1	0		galactosylceramide catabolic process	GO:0006683	m2											3	4	7,55	2	0		positive regulation of interferon-beta biosynthetic process	GO:0045359	m1	c1										2	7	0	2	1		positive regulation of leukocyte mediated immunity	GO:0002705	m4
1	1	0	1	0		CMP-N-acetylneuraminate metabolic process	GO:0046381	m1											3	4	3,37	2	0		negative regulation of viral life cycle	GO:0048525	m2	c1										2	7	0	2	1		oligopeptide transport	GO:0006857	m4
1	1	0	1	0		regulation of mechanoreceptor differentiation	GO:0045631	m1											3	4	1,91	2	0		transformed cell apoptosis	GO:0006927	m2	c2										2	7	0	2	1		positive regulation of B cell differentiation	GO:0045579	m4
1	1	0	1	0		positive regulation of cell fate specification	GO:0042660	m1											3	4	7,55	2	0		interleukin-10 production	GO:0032613	m3	c1										2	7	0	2	1		positive regulation of immune effector process	GO:0002699	m4
1	1	0	1	0		lens morphogenesis in camera-type eye	GO:0002089	m1											3	4	3,6	2	0		negative regulation of I-kappaB kinase/NF-kappaB cascade	GO:0043124	m2	c2										2	7	0	2	1		positive regulation of lymphocyte mediated immunity	GO:0002708	m4
1	1	0	1	0		chloramphenicol transport	GO:0042892	m2											3	4	7,55	2	0		interferon-beta biosynthetic process	GO:0045350	m1	c1										2	7	0	2	1		positive regulation of positive chemotaxis	GO:0050927	m3
1	1	0	1	0		establishment of mitotic spindle orientation	GO:0000132	m1											11	41	0	2	1		mRNA transport	GO:0051028	m3			n6								2	7	0	2	1		positive chemotaxis	GO:0050918	m3
1	1	0	1	0		regulation of type IV hypersensitivity	GO:0001807	m1											12	48	0	2	1		integrin-mediated signaling pathway	GO:0007229	m4											37	793	4	2	11		positive regulation of cellular process	GO:0048522	m4	c4
1	1	0	1	0		glycosylceramide catabolic process	GO:0046477	m2											12	48	0	2	1		peptidyl-tyrosine phosphorylation	GO:0018108	m4											2	8	0	2	1		negative T cell selection	GO:0043383	m3
1	1	0	1	0		regulation of myeloid leukocyte mediated immunity	GO:0002886	m3											13	49	0	2	1		activation of MAPK activity	GO:0000187	m4											2	8	0	2	1		negative regulation of ossification	GO:0030279	m2
1	1	0	1	0		negative regulation of homeostatic process	GO:0032845	m2											3	5	0	2	0		negative regulation of G-protein coupled receptor protein signaling pathway	GO:0045744	m2											2	8	0	2	1		sequestering of lipid	GO:0019915	m4
1	1	0	1	0		passive induction of host immune response by virus	GO:0046731	m2											3	5	0	2	0		transcription-coupled nucleotide-excision repair	GO:0006283	m2											2	8	0	2	1		interleukin-6 production	GO:0032635	m4
1	1	0	1	0		acylglycerol catabolic process	GO:0046464	m1											3	5	0	2	0		regulation of interferon-alpha biosynthetic process	GO:0045354	m1											2	8	0	2	1		positive regulation of isotype switching	GO:0045830	m3
1	1	0	1	0		neutrophil differentiation	GO:0030223	m4											3	5	0	2	0		antigen processing and presentation of endogenous peptide antigen via MHC class I	GO:0019885	m4											2	8	0	2	1		negative thymic T cell selection	GO:0045060	m3
1	1	0	1	0		circadian sleep/wake cycle process	GO:0022410	m1											3	5	0	2	0		interferon-alpha biosynthetic process	GO:0045349	m1											2	8	0	2	1		regulation of interleukin-6 biosynthetic process	GO:0045408	m4
1	1	0	1	0		negative regulation of type IV hypersensitivity	GO:0001808	m1											3	5	0	2	0		negative regulation of NF-kappaB import into nucleus	GO:0042347	m3											2	8	0	2	1		positive regulation of chemotaxis	GO:0050921	m3
1	1	0	1	0		negative regulation of acute inflammatory response to antigenic stimulus	GO:0002865	m2											3	5	0	2	0		antigen processing and presentation of endogenous peptide antigen	GO:0002483	m4											2	8	0	2	1		interleukin-6 biosynthetic process	GO:0042226	m4
1	1	0	1	0		regulation of circadian sleep/wake cycle, sleep	GO:0045187	m1											3	5	0	2	0		glycosylceramide metabolic process	GO:0006677	m2											2	8	0	2	1		thermoregulation	GO:0001659	m3
1	1	0	1	0		endodermal cell fate commitment	GO:0001711	m1											3	5	0	2	0		negative regulation of small GTPase mediated signal transduction	GO:0051058	m1											8	80	3	2	2		negative regulation of signal transduction	GO:0009968	m4	c2
1	1	0	1	0		phospholipid scrambling	GO:0017121	m2											3	5	0	2	0		regulation of alpha-beta T cell activation	GO:0046634	m3											8	84	0	2	2		regulation of body fluids	GO:0050878	m3
1	1	0	1	0		regulation of gamma-delta T cell differentiation	GO:0045586	m3											3	5	0	2	0		interferon-alpha production	GO:0032607	m1											7	84	0	2	2		calcium ion homeostasis	GO:0006874	m4
1	1	0	1	0		deoxyribonucleoside monophosphate biosynthetic process	GO:0009157	m1											3	5	0	2	0		granulocyte differentiation	GO:0030851	m4											38	861	0	2	12		negative regulation of cellular process	GO:0048523	m4
1	1	0	1	0		positive regulation of myeloid dendritic cell activation	GO:0030887	m2											13	50	0	2	1		peptidyl-tyrosine modification	GO:0018212	m4											2	9	0	2	1		regulation of chemotaxis	GO:0050920	m3
1	1	0	1	0		antigen processing and presentation, endogenous lipid antigen via MHC class Ib	GO:0048006	m2											13	52	0	2	1		regulation of cell adhesion	GO:0030155	m4											2	9	0	2	1		cytoplasmic sequestering of transcription factor	GO:0042994	m3
1	1	0	1	0		pyrimidine nucleotide catabolic process	GO:0006244	m2											14	53	4,52	2	1		positive regulation of hydrolase activity	GO:0051345	m4	c3										2	9	0	2	1		interferon type I production	GO:0032606	m3
1	1	0	1	0		lens development in camera-type eye	GO:0002088	m1											13	53	0	2	1		positive regulation of MAPK activity	GO:0043406	m4											2	9	0	2	1		positive regulation of angiogenesis	GO:0045766	m3
1	1	0	1	0		negative regulation of leukocyte mediated cytotoxicity	GO:0001911	m4											13	54	0	2	1		regulation of T cell activation	GO:0050863	m4											2	9	0	2	1		T-helper 2 type immune response	GO:0042092	m3
1	1	0	1	0		antibiotic transport	GO:0042891	m2											776	5466	34,16	2	58		primary metabolic process	GO:0044238	m4	c8		n6						r3		2	9	0	2	1		cytoplasmic sequestering of protein	GO:0051220	m3
1	1	0	1	0		dTMP biosynthetic process	GO:0006231	m1											14	58	0	2	1		regulation of Rho protein signal transduction	GO:0035023	m3											2	9	0	2	1		interferon type I biosynthetic process	GO:0045351	m3
1	1	0	1	0		negative regulation of granulocyte differentiation	GO:0030853	m4											98	585	0	2	7		protein localization	GO:0008104	m4									r4		41	909	0	2	13		negative regulation of biological process	GO:0048519	m4
1	1	0	1	0		detection of bacterial lipoprotein	GO:0042494	m2											95	589	0	2	7		transcription from RNA polymerase II promoter	GO:0006366	m4											7	96	0	2	2		positive regulation of signal transduction	GO:0009967	m4
1	1	0	1	0		positive regulation of calcium ion transport via store-operated calcium channel	GO:0032236	m1											4	6	5,28	2	0		regulation of interleukin-1 beta secretion	GO:0050706	m2	c1										2	10	0	1	1		mannose metabolic process	GO:0006013	m3
1	1	0	1	0		negative regulation of retroviral genome replication	GO:0045869	m2											4	6	5,28	2	0		positive regulation of interleukin-1 beta secretion	GO:0050718	m2	c1										2	10	0	1	1		regulation of mRNA stability	GO:0043488	m3
1	1	0	1	0		eye pigment granule organization and biogenesis	GO:0008057	m1											4	6	6,85	2	0		myeloid leukocyte mediated immunity	GO:0002444	m4	c2										2	10	0	1	1		complement activation, alternative pathway	GO:0006957	m3
1	1	0	1	0		negative regulation of megakaryocyte differentiation	GO:0045653	m2											4	6	5,28	2	0		interleukin-1 beta secretion	GO:0050702	m2	c1										1	10	0	1	0		regulation of tyrosine phosphorylation of STAT protein	GO:0042509	m3
1	1	0	1	0		response to iron ion	GO:0010039	m2											4	6	6,26	2	0		positive regulation of B cell differentiation	GO:0045579	m4	c2										1	10	0	1	0		T cell differentiation during immune response	GO:0002292	m3
1	1	0	1	0		transcription, RNA-dependent	GO:0006410	m2											16	60	7	2	1		response to bacterium	GO:0009617	m4	c2								r3		1	10	0	1	0		regulation of anti-apoptosis	GO:0045767	m3
1	1	0	1	0		negative regulation of cell fate specification	GO:0009996	m1											106	621	59,48	2	8		macromolecule localization	GO:0033036	m4	c2								r3		1	10	0	1	0		positive regulation of epithelial cell proliferation	GO:0050679	m2
1	1	0	1	0		detection of triacylated bacterial lipoprotein	GO:0042495	m2											17	63	3,28	2	1		humoral immune response	GO:0006959	m3	c2			a4			t3				1	10	0	1	0		regulation of erythrocyte differentiation	GO:0045646	m4
1	1	0	1	0		protein depalmitoylation	GO:0002084	m2											111	674	0	2	8		cell proliferation	GO:0008283	m4				a6							1	10	0	1	0		interleukin-12 production	GO:0032615	m3
1	1	0	1	0		positive regulation of calcium ion transport	GO:0051928	m1											4	7	2,53	2	0		positive regulation of transcription factor import into nucleus	GO:0042993	m2	c2										1	10	0	1	0		T-helper cell differentiation	GO:0042093	m3
1	1	0	1	0		regulation of thymidylate synthase biosynthetic process	GO:0050758	m1											4	7	2,83	2	0		antigen processing and presentation of exogenous antigen	GO:0019884	m4	c3										1	10	0	1	0		leukocyte activation during immune response	GO:0002366	m3
1	1	0	1	0		negative regulation of epidermis development	GO:0045683	m1											4	7	5,03	2	0		interleukin-1 secretion	GO:0050701	m2	c1										1	10	0	1	0		negative regulation of coagulation	GO:0050819	m2
1	1	0	1	0		positive regulation of type IIa hypersensitivity	GO:0001798	m3											4	7	6,02	2	0		positive regulation of T cell differentiation	GO:0045582	m3	c2										1	10	0	1	0		cortical actin cytoskeleton organization and biogenesis	GO:0030866	m2
1	1	0	1	0		negative regulation of cytokine and chemokine mediated signaling pathway	GO:0001960	m4											4	7	2,53	2	0		positive regulation of protein import into nucleus	GO:0042307	m2	c2										1	10	0	1	0		regulation of cell killing	GO:0031341	m4
1	1	0	1	0		formation of immunological synapse	GO:0001771	m3											4	7	9,38	2	0		positive regulation of tumor necrosis factor biosynthetic process	GO:0042535	m2	c1										1	10	0	1	0		T cell activation during immune response	GO:0002286	m3
1	1	0	1	0		nucleobase catabolic process	GO:0046113	m2											4	7	5,03	2	0		regulation of interleukin-1 secretion	GO:0050704	m2	c1										1	10	0	1	0		alpha-beta T cell differentiation during immune response	GO:0002293	m3
1	1	0	1	0		modulation by symbiont of host defense response	GO:0052031	m2											4	7	5,03	2	0		positive regulation of interleukin-1 secretion	GO:0050716	m2	c1										1	10	0	1	0		regulation of leukocyte mediated cytotoxicity	GO:0001910	m4
1	1	0	1	0		response to defenses of other organism during symbiotic interaction	GO:0052173	m2											16	71	0	2	1		protein import into nucleus	GO:0006606	m3											1	10	0	1	0		cell activation during immune response	GO:0002263	m3
1	1	0	1	0		dsRNA fragmentation	GO:0031050	m1											18	73	7,78	2	1		nuclear import	GO:0051170	m3	c2										1	10	0	1	0		positive regulation of interferon-gamma biosynthetic process	GO:0045078	m3
1	1	0	1	0		deoxyribonucleoside catabolic process	GO:0046121	m2											18	76	0	2	1		regulation of MAPK activity	GO:0043405	m4											1	10	0	1	0		CD4-positive, alpha-beta T cell differentiation during immune response	GO:0002294	m3
1	1	0	1	0		regulation of auditory receptor cell differentiation	GO:0045607	m1											4	8	0	2	0		thymic T cell selection	GO:0045061	m3											1	10	0	1	0		regulation of protein stability	GO:0031647	m3
1	1	0	1	0		uracil catabolic process	GO:0006212	m2											4	8	0	2	0		peptidyl-asparagine modification	GO:0018196	m1											1	10	0	1	0		calcium-dependent cell-cell adhesion	GO:0016339	m2
1	1	0	1	0		regulation of hemocyte differentiation	GO:0045610	m4											4	8	0	2	0		positive regulation of isotype switching	GO:0045830	m3											1	10	0	1	0		lymphocyte activation during immune response	GO:0002285	m3
1	1	0	1	0		regulation of cellular pH reduction	GO:0032847	m2											4	8	0	2	0		positive regulation of protein transport	GO:0051222	m2											7	103	0	1	2		peptidyl-amino acid modification	GO:0018193	m4
1	1	0	1	0		peptide stabilization	GO:0050822	m3											4	8	0	2	0		regulation of B cell differentiation	GO:0045577	m4											5	104	0	1	2		positive regulation of transferase activity	GO:0051347	m4
1	1	0	1	0		regulation of type I hypersensitivity	GO:0001810	m4											4	8	0	2	0		protein amino acid N-linked glycosylation via asparagine	GO:0018279	m1											6	108	0	1	2		glycoprotein metabolic process	GO:0009100	m4
1	1	0	1	0		sensory perception of umami taste	GO:0050917	m1											4	8	0	2	0		macrophage activation	GO:0042116	m3											2	11	0	1	1		negative regulation of B cell activation	GO:0050869	m4
1	1	0	1	0		inner cell mass cell proliferation	GO:0001833	m1											4	8	0	2	0		T cell differentiation in the thymus	GO:0033077	m3											2	11	0	1	1		polyamine metabolic process	GO:0006595	m2
1	1	0	1	0		positive regulation of epithelial cell differentiation	GO:0030858	m1											20	87	0	2	2		regulation of transport	GO:0051049	m4											2	11	0	1	1		negative regulation of transcription factor import into nucleus	GO:0042992	m3
1	1	0	1	0		negative regulation of lymphocyte mediated immunity	GO:0002707	m2											5	9	11,61	2	0		tumor necrosis factor production	GO:0032640	m3	c1										2	11	0	1	1		plasma membrane organization and biogenesis	GO:0007009	m4
1	1	0	1	0		response to host defenses	GO:0052200	m2											5	9	8,82	2	0		regulation of interleukin-6 biosynthetic process	GO:0045408	m4	c1										2	11	0	1	1		regulation of coagulation	GO:0050818	m2
1	1	0	1	0		type III hypersensitivity	GO:0001802	m3											5	9	3,86	2	0		defense response to virus	GO:0051607	m4	c1										2	11	0	1	1		negative regulation of protein import into nucleus	GO:0042308	m3
1	1	0	1	0		positive regulation of antiviral response by host	GO:0002230	m2											4	9	0	2	0		positive regulation of adaptive immune response	GO:0002821	m4											2	11	0	1	1		regulation of isotype switching	GO:0045191	m3
1	1	0	1	0		positive regulation of gamma-delta T cell activation	GO:0046645	m3											4	9	0	2	0		positive regulation of nucleocytoplasmic transport	GO:0046824	m2											1	11	0	1	0		cholesterol homeostasis	GO:0042632	m3
1	1	0	1	0		pyrimidine ribonucleotide catabolic process	GO:0009222	m2											4	9	0	2	0		negative regulation of transcription factor activity	GO:0043433	m2											1	11	0	1	0		DNA damage response, signal transduction by p53 class mediator	GO:0030330	m3
1	1	0	1	0		negative regulation of Notch signaling pathway	GO:0045746	m3											4	9	0	2	0		mannose metabolic process	GO:0006013	m3											1	11	0	1	0		Rac protein signal transduction	GO:0016601	m3
1	1	0	1	0		negative regulation of neutrophil differentiation	GO:0045659	m4											4	9	0	2	0		regulation of antigen receptor-mediated signaling pathway	GO:0050854	m4											1	11	0	1	0		cell wall catabolic process	GO:0016998	m4
1	1	0	1	0		neutral lipid catabolic process	GO:0046461	m1											4	9	0	2	0		positive regulation of interleukin-2 biosynthetic process	GO:0045086	m3											1	11	0	1	0		biogenic amine catabolic process	GO:0042402	m3
1	1	0	1	0		pyrimidine deoxyribonucleoside monophosphate biosynthetic process	GO:0009177	m1											4	9	0	2	0		positive regulation of adaptive immune response based on somatic recombination of immune receptors built from immunoglobulin superfamily domains	GO:0002824	m4											1	11	0	1	0		peptidyl-serine phosphorylation	GO:0018105	m4
1	1	0	1	0		RNA interference, targeting of mRNA for destruction	GO:0030423	m1											4	9	0	2	0		T cell mediated immunity	GO:0002456	m4											1	11	0	1	0		synaptic vesicle exocytosis	GO:0016079	m2
1	1	0	1	0		type II hypersensitivity	GO:0002445	m3											4	9	0	2	0		positive regulation of interferon-gamma biosynthetic process	GO:0045078	m3											1	11	0	1	0		phospholipase C activation	GO:0007202	m3
1	1	0	1	0		peptide catabolic process	GO:0043171	m2											1	1	0	1	0		positive regulation of type I hypersensitivity	GO:0001812	m3											1	11	0	1	0		synaptic transmission, cholinergic	GO:0007271	m2
1	1	0	1	0		muscarinic acetylcholine receptor, phospholipase C activating pathway	GO:0007207	m1											1	1	0	1	0		regulation of nuclear mRNA splicing, via spliceosome	GO:0048024	m1											1	11	0	1	0		response to fungus	GO:0009620	m4
1	1	0	1	0		pyrimidine ribonucleoside diphosphate metabolic process	GO:0009193	m2											1	1	0	1	0		assembly of spliceosomal tri-snRNP U4/U6.U5	GO:0000351	m1											1	11	0	1	0		L-amino acid transport	GO:0015807	m2
1	1	0	1	0		diacylglycerol catabolic process	GO:0046340	m1											1	1	0	1	0		negative regulation of lipopolysaccharide-mediated signaling pathway	GO:0031665	m1											1	11	0	1	0		negative regulation of myeloid leukocyte differentiation	GO:0002762	m4
1	1	0	1	0		positive regulation of ion transport	GO:0043270	m1											1	1	0	1	0		mature B cell differentiation	GO:0002335	m2											1	11	0	1	0		vasodilation	GO:0042311	m3
1	1	0	1	0		glycerolipid catabolic process	GO:0046503	m1											1	1	0	1	0		regulation of T-helper 1 type immune response	GO:0002825	m2											1	11	0	1	0		eye photoreceptor cell differentiation	GO:0001754	m2
1	1	0	1	0		positive regulation by organism of defense response of other organism during symbiotic interaction	GO:0052510	m2											1	1	0	1	0		conjugation	GO:0000746	m2											1	11	0	1	0		positive regulation of secretion	GO:0051047	m3
1	1	0	1	0		thymidylate synthase biosynthetic process	GO:0050757	m1											1	1	0	1	0		positive regulation of gamma-delta T cell differentiation	GO:0045588	m3											1	11	0	1	0		embryonic digit morphogenesis	GO:0042733	m2
1	1	0	1	0		response to nicotine	GO:0035094	m2											1	1	0	1	0		genetic transfer	GO:0009292	m1											1	11	0	1	0		peptidyl-serine modification	GO:0018209	m4
1	1	0	1	0		endoderm formation	GO:0001706	m1											1	1	0	1	0		arachidonic acid secretion	GO:0050482	m1											1	11	0	1	0		regulation of bone mineralization	GO:0030500	m3
1	1	0	1	0		positive regulation of filopodium formation	GO:0051491	m2											1	1	0	1	0		regulation of stress-activated MAPK cascade	GO:0032872	m1											1	11	0	1	0		regulation of neuronal synaptic plasticity	GO:0048168	m2
1	1	0	1	0		dTMP metabolic process	GO:0046073	m1											1	1	0	1	0		pyrimidine salvage	GO:0008655	m1											2	12	0	1	1		negative regulation of nucleocytoplasmic transport	GO:0046823	m3
1	1	0	1	0		positive regulation of granulocyte differentiation	GO:0030854	m3											1	1	0	1	0		uracil metabolic process	GO:0019860	m2											2	12	0	1	1		activation of JNK activity	GO:0007257	m4
1	1	0	1	0		negative regulation of epidermal cell differentiation	GO:0045605	m1											1	1	0	1	0		negative regulation of cytoskeleton organization and biogenesis	GO:0051494	m2											2	12	0	1	1		activated T cell proliferation	GO:0050798	m4
1	1	0	1	0		integrin biosynthetic process	GO:0045112	m4											1	1	0	1	0		response to UV-C	GO:0010225	m2											2	12	0	1	1		negative regulation of protein transport	GO:0051224	m3
1	1	0	1	0		negative regulation of stress fiber formation	GO:0051497	m2											1	1	0	1	0		vesicle targeting, to, from or within Golgi	GO:0048199	m2											2	12	0	1	1		regulation of DNA binding	GO:0051101	m3
1	1	0	1	0		negative regulation of inflammatory response to antigenic stimulus	GO:0002862	m2											1	1	0	1	0		induction of apoptosis by granzyme	GO:0008626	m2											2	12	0	1	1		adult walking behavior	GO:0007628	m3
1	1	0	1	0		thymidine metabolic process	GO:0046104	m2											1	1	0	1	0		negative regulation of alpha-beta T cell proliferation	GO:0046642	m2											2	12	0	1	1		regulation of B cell differentiation	GO:0045577	m4
1	1	0	1	0		negative regulation of monocyte differentiation	GO:0045656	m4											1	1	0	1	0		galactolipid catabolic process	GO:0019376	m2											2	12	0	1	1		positive regulation of JNK activity	GO:0043507	m4
1	1	0	1	0		sensory perception of bitter taste	GO:0050913	m2											1	1	0	1	0		regulation of protein complex disassembly	GO:0043244	m1											1	12	0	1	0		glycosaminoglycan biosynthetic process	GO:0006024	m2
1	1	0	1	0		regulation of type II hypersensitivity	GO:0002892	m3											1	1	0	1	0		pyrimidine transport	GO:0015855	m1											1	12	0	1	0		cell-cell recognition	GO:0009988	m3
1	1	0	1	0		activation of store-operated calcium channel activity	GO:0032237	m1											1	1	0	1	0		cytoplasmic transport	GO:0016482	m1											1	12	0	1	0		positive regulation of cell migration	GO:0030335	m1
1	1	0	1	0		androgen catabolic process	GO:0006710	m1											1	1	0	1	0		pyrimidine ribonucleoside metabolic process	GO:0046131	m1											1	12	0	1	0		nucleoside diphosphate metabolic process	GO:0009132	m3
1	1	0	1	0		peptide antigen stabilization	GO:0050823	m3											1	1	0	1	0		regulation of protein kinase B signaling cascade	GO:0051896	m1											1	12	0	1	0		DNA damage response, signal transduction resulting in induction of apoptosis	GO:0008630	m4
1	1	0	1	0		regulation of integrin biosynthetic process	GO:0045113	m4											1	1	0	1	0		detection of muramyl dipeptide	GO:0032498	m1											1	12	0	1	0		photoreceptor cell differentiation	GO:0046530	m2
1	1	0	1	0		UDP metabolic process	GO:0046048	m2											1	1	0	1	0		regulation of neutrophil differentiation	GO:0045658	m4											1	12	0	1	0		endothelial cell differentiation	GO:0045446	m3
1	1	0	1	0		miRNA-mediated gene silencing, production of miRNAs	GO:0035196	m1											1	1	0	1	0		negative regulation of Rac protein signal transduction	GO:0035021	m1											1	12	0	1	0		bone resorption	GO:0045453	m4
1	1	0	1	0		positive regulation of regulatory T cell differentiation	GO:0045591	m2											1	1	0	1	0		nucleosome mobilization	GO:0042766	m1											1	12	0	1	0		establishment of cell polarity	GO:0030010	m3
1	1	0	1	0		lipoprotein transport	GO:0042953	m1											1	1	0	1	0		regulation of progression through embryonic mitotic cell cycle	GO:0009794	m1											1	12	0	1	0		regulation of JAK-STAT cascade	GO:0046425	m3
1	1	0	1	0		antigen processing and presentation of exogenous peptide antigen via MHC class I	GO:0042590	m3											1	1	0	1	0		DNA catabolic process, exonucleolytic	GO:0000738	m2											1	12	0	1	0		CD4-positive, alpha beta T cell differentiation	GO:0043367	m3
1	1	0	1	0		conjugation with cellular fusion	GO:0000747	m2											1	1	0	1	0		positive regulation of endothelial cell differentiation	GO:0045603	m3											8	120	0	1	2		di-, tri-valent inorganic cation homeostasis	GO:0030005	m4
1	1	0	1	0		positive regulation of interleukin-13 biosynthetic process	GO:0045368	m2											1	1	0	1	0		response to bacterial lipoprotein	GO:0032493	m2											6	121	0	1	2		protein amino acid dephosphorylation	GO:0006470	m4
1	1	0	1	0		regulation of regulatory T cell differentiation	GO:0045589	m2											1	1	0	1	0		positive regulation by symbiont of host defense response	GO:0052509	m2											6	123	0	1	2		MAPKKK cascade	GO:0000165	m4
1	1	0	1	0		detection of hormone stimulus	GO:0009720	m1											1	1	0	1	0		natural killer cell proliferation	GO:0001787	m1											8	124	0	1	2		metal ion homeostasis	GO:0006875	m4
1	1	0	1	0		positive regulation of type III hypersensitivity	GO:0001805	m3											1	1	0	1	0		regulation of T cell mediated cytotoxicity	GO:0001914	m4											6	128	0	1	2		steroid metabolic process	GO:0008202	m4
1	1	0	1	0		induction by symbiont of host defense response	GO:0044416	m2											1	1	0	1	0		glucose 6-phosphate utilization	GO:0006010	m1											6	133	0	1	2		chordate embryonic development	GO:0043009	m3
1	1	0	1	0		negative regulation of auditory receptor cell differentiation	GO:0045608	m1											1	1	0	1	0		adenosine receptor signaling pathway	GO:0001973	m2											6	133	0	1	2		dephosphorylation	GO:0016311	m4
1	1	0	1	0		positive regulation of type II hypersensitivity	GO:0002894	m3											1	1	0	1	0		intracellular protein transport in other organism during symbiotic interaction	GO:0051708	m1											8	134	0	1	2		cation homeostasis	GO:0030003	m4
1	1	0	1	0		taurine metabolic process	GO:0019530	m1											1	1	0	1	0		natural killer cell degranulation	GO:0043320	m1											6	135	0	1	2		embryonic development ending in birth or egg hatching	GO:0009792	m3
1	1	0	1	0		regulation of gamma-delta T cell activation	GO:0046643	m3											1	1	0	1	0		transcription of nuclear rRNA large RNA polymerase I transcript	GO:0042790	m1											2	14	0	1	1		regulation of JNK activity	GO:0043506	m4
1	1	0	1	0		pyrimidine ribonucleoside diphosphate catabolic process	GO:0009195	m2											1	1	0	1	0		negative regulation of glucosylceramide biosynthetic process	GO:0046318	m1											2	14	0	1	1		NF-kappaB import into nucleus	GO:0042348	m3
1	1	0	1	0		pyrimidine nucleoside diphosphate catabolic process	GO:0009140	m2											1	1	0	1	0		positive regulation of stress-activated MAPK cascade	GO:0032874	m1											2	14	0	1	1		negative regulation of lymphocyte proliferation	GO:0050672	m4
1	1	0	1	0		actin nucleation	GO:0045010	m2											1	1	0	1	0		actin filament reorganization during cell cycle	GO:0030037	m2											2	14	0	1	1		regulation of B cell proliferation	GO:0030888	m4
1	1	0	1	0		pyrimidine deoxyribonucleoside catabolic process	GO:0046127	m2											1	1	0	1	0		negative regulation of T cell mediated cytotoxicity	GO:0001915	m4											2	14	0	1	1		negative regulation of cytokine biosynthetic process	GO:0042036	m4
1	1	0	1	0		regulation of calcium ion transport via store-operated calcium channel	GO:0032234	m1											1	1	0	1	0		regulation of lipopolysaccharide-mediated signaling pathway	GO:0031664	m1											2	14	0	1	1		regulation of NF-kappaB import into nucleus	GO:0042345	m3
1	1	0	1	0		miRNA-mediated gene silencing	GO:0035195	m1											1	1	0	1	0		positive regulation of T-helper 1 type immune response	GO:0002827	m2											2	14	0	1	1		tyrosine phosphorylation of STAT protein	GO:0007260	m3
1	1	0	1	0		smooth muscle development	GO:0048745	m1											1	1	0	1	0		mannose transport	GO:0015761	m1											2	14	0	1	1		maintenance of cellular protein localization	GO:0032507	m3
1	1	0	1	0		modulation by organism of defense response of other organism during symbiotic interaction	GO:0052255	m2											1	1	0	1	0		thymidine catabolic process	GO:0006214	m2											2	14	0	1	1		negative regulation of mononuclear cell proliferation	GO:0032945	m4
1	1	0	1	0		myosin filament assembly	GO:0031034	m1											1	1	0	1	0		constitutive protein ectodomain proteolysis	GO:0051089	m1											7	140	0	1	2		regulation of translation	GO:0006417	m4
1	1	0	1	0		induction by organism of defense response of other organism during symbiotic interaction	GO:0052251	m2											1	1	0	1	0		galactosylceramide catabolic process	GO:0006683	m2											9	141	0	1	3		blood vessel morphogenesis	GO:0048514	m4
1	1	0	1	0		type IIa hypersensitivity	GO:0001794	m3											1	1	0	1	0		regulation of glucosylceramide biosynthetic process	GO:0046317	m1											8	142	0	1	2		cell ion homeostasis	GO:0006873	m4
1	1	0	1	0		zygotic determination of anterior/posterior axis, embryo	GO:0007354	m1											1	1	0	1	0		meiotic metaphase I	GO:0007132	m1											6	142	0	1	2		modification-dependent macromolecule catabolic process	GO:0043632	m3
1	1	0	1	0		RNA interference, production of siRNA	GO:0030422	m1											1	1	0	1	0		chloramphenicol transport	GO:0042892	m2											6	142	0	1	2		modification-dependent protein catabolic process	GO:0019941	m3
1	1	0	1	0		regulation of circadian sleep/wake cycle	GO:0042749	m1											1	1	0	1	0		glycosylceramide catabolic process	GO:0046477	m2											6	145	0	1	2		proteolysis involved in cellular protein catabolic process	GO:0051603	m3
1	1	0	1	0		pyrimidine deoxyribonucleoside monophosphate metabolic process	GO:0009176	m1											1	1	0	1	0		GDP-mannose biosynthetic process	GO:0009298	m1											56	1468	0	1	17		system development	GO:0048731	m4
1	1	0	1	0		regulation of type III hypersensitivity	GO:0001803	m3											1	1	0	1	0		B cell activation during immune response	GO:0002312	m2											7	147	0	1	2		cellular protein catabolic process	GO:0044257	m3
1	1	0	1	0		type IV hypersensitivity	GO:0001806	m1											1	1	0	1	0		cytidine deamination	GO:0009972	m1											7	149	0	1	2		Ras protein signal transduction	GO:0007265	m3
1	1	0	1	0		detection of molecule of bacterial origin	GO:0032490	m2											1	1	0	1	0		negative regulation of homeostatic process	GO:0032845	m2											2	15	0	1	1		regulation of balance	GO:0050885	m3
1	1	0	1	0		positive regulation of monocyte differentiation	GO:0045657	m1											1	1	0	1	0		passive induction of host immune response by virus	GO:0046731	m2											2	15	0	1	1		maintenance of protein localization	GO:0045185	m3
1	1	0	1	0		negative regulation of interleukin-6 biosynthetic process	GO:0045409	m4											1	1	0	1	0		RNA methylation	GO:0001510	m1											9	152	0	1	3		anatomical structure formation	GO:0048646	m4
1	1	0	1	0		negative regulation of leukocyte mediated immunity	GO:0002704	m2											1	1	0	1	0		neutrophil differentiation	GO:0030223	m4											7	152	0	1	2		regulation of cellular biosynthetic process	GO:0031326	m4
1	1	0	1	0		negative regulation of cellular pH reduction	GO:0032848	m2											1	1	0	1	0		positive regulation of non-apoptotic programmed cell death	GO:0043071	m1											8	158	0	1	2		ion homeostasis	GO:0050801	m4
1	1	0	1	0		regulation of homeostatic process	GO:0032844	m2											1	1	0	1	0		dermatan sulfate biosynthetic process	GO:0030208	m1											2	16	0	1	1		somatic diversification of immunoglobulins during immune response	GO:0002208	m3
1	1	0	1	0		pigment accumulation	GO:0043476	m1											1	1	0	1	0		negative regulation of calcium-dependent cell-cell adhesion	GO:0046588	m2											2	16	0	1	1		musculoskeletal movement	GO:0050881	m3
1	1	0	1	0		endomitotic cell cycle	GO:0007113	m1											1	1	0	1	0		intracellular transport of viral proteins in host cell	GO:0019060	m1											2	16	0	1	1		peptidoglycan metabolic process	GO:0000270	m4
1	1	0	1	0		glutamine catabolic process	GO:0006543	m1											1	1	0	1	0		thiamin diphosphate metabolic process	GO:0042357	m1											2	16	0	1	1		somatic recombination of immunoglobulin genes during immune response	GO:0002204	m3
1	1	0	1	0		negative regulation of actin filament bundle formation	GO:0032232	m2											1	1	0	1	0		regulation of gamma-delta T cell differentiation	GO:0045586	m3											2	16	0	1	1		leukocyte mediated cytotoxicity	GO:0001909	m4
1	1	0	1	0		UDP catabolic process	GO:0006256	m2											1	1	0	1	0		acid secretion	GO:0046717	m1											2	16	0	1	1		positive regulation of myeloid cell differentiation	GO:0045639	m4
1	1	0	1	0		susceptibility to natural killer cell mediated cytotoxicity	GO:0042271	m1											1	1	0	1	0		positive regulation of myeloid dendritic cell activation	GO:0030887	m2											2	16	0	1	1		isotype switching	GO:0045190	m3
1	1	0	1	0		regulation of cell fate specification	GO:0042659	m1											1	1	0	1	0		phosphorylated carbohydrate dephosphorylation	GO:0046838	m1											2	16	0	1	1		positive regulation of peptidyl-tyrosine phosphorylation	GO:0050731	m4
1	1	0	1	0		nuclear pore organization and biogenesis	GO:0006999	m1											1	1	0	1	0		antigen processing and presentation, endogenous lipid antigen via MHC class Ib	GO:0048006	m2											2	16	0	1	1		regulation of actin filament polymerization	GO:0030833	m3
1	1	0	1	0		negative regulation of thymidylate synthase biosynthetic process	GO:0050760	m1											1	1	0	1	0		nutrient import	GO:0009935	m1											2	16	0	1	1		T cell receptor signaling pathway	GO:0050852	m4
1	1	0	1	0		L-cysteine metabolic process	GO:0046439	m1											1	1	0	1	0		negative regulation of leukocyte mediated cytotoxicity	GO:0001911	m4											2	16	0	1	1		actin filament bundle formation	GO:0051017	m3
1	1	0	1	0		glycerol ether catabolic process	GO:0044269	m1											1	1	0	1	0		mature B cell differentiation during immune response	GO:0002313	m2											2	16	0	1	1		immunoglobulin production during immune response	GO:0002381	m3
1	1	0	1	0		positive regulation of CD4-positive, CD25-positive, alpha-beta regulatory T cell differentiation	GO:0032831	m2											1	1	0	1	0		antibiotic transport	GO:0042891	m2											2	16	0	1	1		maintenance of cellular localization	GO:0051651	m3
1	1	0	1	0		regulation of filopodium formation	GO:0051489	m2											1	1	0	1	0		response to muramyl dipeptide	GO:0032495	m1											7	162	0	1	2		regulation of biosynthetic process	GO:0009889	m4
1	1	0	1	0		nitric oxide transport	GO:0030185	m1											1	1	0	1	0		negative regulation of granulocyte differentiation	GO:0030853	m4											9	164	0	1	3		blood vessel development	GO:0001568	m4
1	1	0	1	0		pyrimidine base catabolic process	GO:0006208	m2											1	1	0	1	0		detection of bacterial lipoprotein	GO:0042494	m2											9	167	0	1	3		vasculature development	GO:0001944	m4
1	1	0	1	0		taurine biosynthetic process	GO:0042412	m1											1	1	0	1	0		B cell homeostatic proliferation	GO:0002358	m1											8	167	0	1	2		second-messenger-mediated signaling	GO:0019932	m4
1	1	0	1	0		induction of host immune response by virus	GO:0046730	m2											1	1	0	1	0		cyclooxygenase pathway	GO:0019371	m1											10	169	0	1	3		negative regulation of cell proliferation	GO:0008285	m4
1	1	0	1	0		collateral sprouting in the absence of injury	GO:0048669	m1											1	1	0	1	0		negative regulation of translation in response to stress	GO:0032055	m1											2	17	0	1	1		leukotriene metabolic process	GO:0006691	m4
3	10	0	1	0		natural killer cell activation	GO:0030101	m3											1	1	0	1	0		negative regulation of retroviral genome replication	GO:0045869	m2											9	171	0	1	3		positive regulation of enzyme activity	GO:0043085	m4
3	10	0	1	0		regulation of immune effector process	GO:0002697	m4											1	1	0	1	0		negative regulation of megakaryocyte differentiation	GO:0045653	m2											66	1728	0	1	20		anatomical structure development	GO:0048856	m4
3	10	0	1	0		regulation of NF-kappaB import into nucleus	GO:0042345	m3											1	1	0	1	0		response to peptidoglycan	GO:0032494	m1											2	18	0	1	1		somatic cell DNA recombination	GO:0016444	m3
3	10	0	1	0		negative regulation of T cell activation	GO:0050868	m3											1	1	0	1	0		response to iron ion	GO:0010039	m2											2	18	0	1	1		patterning of blood vessels	GO:0001569	m4
3	10	0	1	0		NF-kappaB import into nucleus	GO:0042348	m3											1	1	0	1	0		transcription, RNA-dependent	GO:0006410	m2											2	18	0	1	1		interferon-gamma production	GO:0032609	m3
3	10	0	1	0		regulation of isotype switching	GO:0045191	m3											1	1	0	1	0		detection of triacylated bacterial lipoprotein	GO:0042495	m2											2	18	0	1	1		somatic recombination of immunoglobulin gene segments	GO:0016447	m3
18	100	0	1	2		cellular protein catabolic process	GO:0044257	m3			n3								1	1	0	1	0		extracellular polysaccharide metabolic process	GO:0046379	m1											2	18	0	1	1		alkene metabolic process	GO:0043449	m4
17	104	0	1	2		angiogenesis	GO:0001525	m4				a6							1	1	0	1	0		protein depalmitoylation	GO:0002084	m2											2	18	0	1	1		somatic diversification of immune receptors via germline recombination within a single locus	GO:0002562	m3
19	108	0	1	2		regulation of cell differentiation	GO:0045595	m4											1	1	0	1	0		DNA mediated transformation	GO:0009294	m1											8	187	0	1	2		protein catabolic process	GO:0030163	m4
4	11	0	1	0		axon cargo transport	GO:0008088	m1											1	1	0	1	0		leading edge cell differentiation	GO:0035026	m1											2	19	0	1	1		cell killing	GO:0001906	m4
4	11	0	1	0		mRNA splice site selection	GO:0006376	m2											1	1	0	1	0		formation of immunological synapse	GO:0001771	m3											2	19	0	1	1		regulation of transcription factor import into nucleus	GO:0042990	m3
3	11	0	1	0		DNA modification	GO:0006304	m3											1	1	0	1	0		nucleobase catabolic process	GO:0046113	m2											2	19	0	1	1		transcription factor import into nucleus	GO:0042991	m3
3	11	0	1	0		cytokine secretion	GO:0050663	m4											1	1	0	1	0		release of matrix enzymes from mitochondria	GO:0032976	m1											2	19	0	1	1		regulation of myeloid leukocyte differentiation	GO:0002761	m4
3	11	0	1	0		regulation of RNA stability	GO:0043487	m3											1	1	0	1	0		mannosamine metabolic process	GO:0006050	m1											9	190	0	1	3		chemical homeostasis	GO:0048878	m4
17	110	0	1	2		di-, tri-valent inorganic cation homeostasis	GO:0030005	m4											1	1	0	1	0		modulation by symbiont of host defense response	GO:0052031	m2											1	2	0	1	0		follicular dendritic cell differentiation	GO:0002268	m2
18	112	0	1	2		MAPKKK cascade	GO:0000165	m4											1	1	0	1	0		response to defenses of other organism during symbiotic interaction	GO:0052173	m2											1	2	0	1	0		negative regulation of cytokine and chemokine mediated signaling pathway	GO:0001960	m4
146	1136	0	1	16		regulation of transcription, DNA-dependent	GO:0006355	m4			n4								1	1	0	1	0		deoxyribonucleoside catabolic process	GO:0046121	m2											1	2	0	1	0		regulation of granulocyte macrophage colony-stimulating factor biosynthetic process	GO:0045423	m4
21	114	0	1	2		chromatin modification	GO:0016568	m3			n4								1	1	0	1	0		mitotic telophase	GO:0000093	m1											1	2	0	1	0		interleukin-3 biosynthetic process	GO:0042223	m4
17	114	0	1	2		metal ion homeostasis	GO:0006875	m4											1	1	0	1	0		positive regulation of retinal programmed cell death	GO:0046670	m1											1	2	0	1	0		vitamin K metabolic process	GO:0042373	m1
149	1176	0	1	17		transcription, DNA-dependent	GO:0006351	m4			n5								1	1	0	1	0		uracil catabolic process	GO:0006212	m2											1	2	0	1	0		negative regulation of acute inflammatory response	GO:0002674	m2
149	1178	0	1	17		RNA biosynthetic process	GO:0032774	m4			n5								1	1	0	1	0		arrestin mediated desensitization of G-protein coupled receptor protein signaling pathway	GO:0002032	m1											1	2	0	1	0		mature B cell differentiation	GO:0002335	m2
17	118	0	1	2		microtubule-based process	GO:0007017	m3			n3								1	1	0	1	0		regulation of hemocyte differentiation	GO:0045610	m4											1	2	0	1	0		Toll signaling pathway	GO:0008063	m3
17	118	0	1	2		blood vessel morphogenesis	GO:0048514	m4				a6							1	1	0	1	0		regulation of cellular pH reduction	GO:0032847	m2											1	2	0	1	0		regulation of cytokine and chemokine mediated signaling pathway	GO:0001959	m4
4	12	0	1	0		ARF protein signal transduction	GO:0032011	m2											1	1	0	1	0		telophase	GO:0051326	m1											1	2	0	1	0		NADP catabolic process	GO:0006742	m1
4	12	0	1	0		cell killing	GO:0001906	m4											1	1	0	1	0		peptide stabilization	GO:0050822	m3											1	2	0	1	0		negative regulation of lymphocyte mediated immunity	GO:0002707	m2
4	12	0	1	0		regulation of ARF protein signal transduction	GO:0032012	m2											1	1	0	1	0		regulation of type I hypersensitivity	GO:0001810	m4											1	2	0	1	0		gamma-delta T cell differentiation	GO:0042492	m3
3	12	0	1	0		iron ion transport	GO:0006826	m3											1	1	0	1	0		mRNA catabolic process, deadenylation-dependent decay	GO:0000288	m1											1	2	0	1	0		negative regulation of binding	GO:0051100	m3
3	12	0	1	0		negative regulation of cytokine biosynthetic process	GO:0042036	m4											1	1	0	1	0		dermatan sulfate metabolic process	GO:0030205	m1											1	2	0	1	0		response to UV-C	GO:0010225	m2
3	12	0	1	0		regulation of survival gene product activity	GO:0045884	m3											1	1	0	1	0		response to host defenses	GO:0052200	m2											1	2	0	1	0		water-soluble vitamin catabolic process	GO:0042365	m1
3	12	0	1	0		positive regulation of growth	GO:0045927	m3											1	1	0	1	0		type III hypersensitivity	GO:0001802	m3											1	2	0	1	0		ribonucleoside triphosphate catabolic process	GO:0009203	m3
3	12	0	1	0		positive regulation of progression through cell cycle	GO:0045787	m3											1	1	0	1	0		positive regulation of lymphotoxin A biosynthetic process	GO:0043017	m1											1	2	0	1	0		regulatory T cell differentiation	GO:0045066	m3
3	12	0	1	0		negative regulation of lymphocyte proliferation	GO:0050672	m4											1	1	0	1	0		positive regulation of antiviral response by host	GO:0002230	m2											1	2	0	1	0		creatine metabolic process	GO:0006600	m2
3	12	0	1	0		positive regulation of endocytosis	GO:0045807	m4											1	1	0	1	0		positive regulation of gamma-delta T cell activation	GO:0046645	m3											1	2	0	1	0		glycosphingolipid catabolic process	GO:0046479	m2
3	12	0	1	0		dopamine metabolic process	GO:0042417	m1											1	1	0	1	0		pyrimidine ribonucleotide catabolic process	GO:0009222	m2											1	2	0	1	0		response to protozoan	GO:0001562	m3
3	12	0	1	0		neuron maturation	GO:0042551	m1											1	1	0	1	0		negative regulation of Notch signaling pathway	GO:0045746	m3											1	2	0	1	0		negative regulation of hypersensitivity	GO:0002884	m2
3	12	0	1	0		phospholipid dephosphorylation	GO:0046839	m2											1	1	0	1	0		negative regulation of neutrophil differentiation	GO:0045659	m4											1	2	0	1	0		cytosol to ER transport	GO:0046967	m2
3	12	0	1	0		negative regulation of mononuclear cell proliferation	GO:0032945	m4											1	1	0	1	0		N-acetylmannosamine metabolic process	GO:0006051	m1											1	2	0	1	0		negative regulation of bone mineralization	GO:0030502	m1
3	12	0	1	0		peptide metabolic process	GO:0006518	m4											1	1	0	1	0		positive regulation of protein binding	GO:0032092	m2											1	2	0	1	0		regulation of mast cell degranulation	GO:0043304	m4
165	1219	0	1	18		regulation of transcription	GO:0045449	m4			n4								1	1	0	1	0		negative regulation of protein kinase B signaling cascade	GO:0051898	m1											1	2	0	1	0		protein deglycosylation	GO:0006517	m3
19	122	0	1	2		cation homeostasis	GO:0030003	m4											1	1	0	1	0		pyrimidine ribonucleoside diphosphate metabolic process	GO:0009193	m2											1	2	0	1	0		establishment of lymphocyte polarity	GO:0001767	m3
168	1262	0	1	19		regulation of nucleobase, nucleoside, nucleotide and nucleic acid metabolic process	GO:0019219	m4			n6								1	1	0	1	0		intracellular protein transport in host	GO:0030581	m1											1	2	0	1	0		ATP catabolic process	GO:0006200	m3
169	1269	0	1	19		transcription	GO:0006350	m4			n6								1	1	0	1	0		extracellular polysaccharide biosynthetic process	GO:0045226	m1											1	2	0	1	0		positive regulation of chemokine biosynthetic process	GO:0045080	m3
19	128	0	1	2		cell ion homeostasis	GO:0006873	m4											1	1	0	1	0		regulation of viral protein levels in host cell	GO:0046719	m1											1	2	0	1	0		positive regulation of isotype switching to IgA isotypes	GO:0048298	m3
4	13	0	1	0		phospholipase C activation	GO:0007202	m3											1	1	0	1	0		positive regulation by organism of defense response of other organism during symbiotic interaction	GO:0052510	m2											1	2	0	1	0		regulation of calcium-dependent cell-cell adhesion	GO:0046586	m2
4	13	0	1	0		alkene biosynthetic process	GO:0043450	m4											1	1	0	1	0		mitotic cell cycle, embryonic	GO:0045448	m1											1	2	0	1	0		negative regulation of inflammatory response to antigenic stimulus	GO:0002862	m2
4	13	0	1	0		leukotriene biosynthetic process	GO:0019370	m4											1	1	0	1	0		cytidine metabolic process	GO:0046087	m1											1	2	0	1	0		negative regulation of interleukin-8 biosynthetic process	GO:0045415	m2
3	13	0	1	0		proteasomal ubiquitin-dependent protein catabolic process	GO:0043161	m2											1	1	0	1	0		response to nicotine	GO:0035094	m2											1	2	0	1	0		phospholipid translocation	GO:0045332	m1
3	13	0	1	0		regulation of JNK cascade	GO:0046328	m2											1	1	0	1	0		pyrimidine ribonucleoside catabolic process	GO:0046133	m1											1	2	0	1	0		purine ribonucleoside triphosphate catabolic process	GO:0009207	m3
3	13	0	1	0		response to inorganic substance	GO:0010035	m2											1	1	0	1	0		positive regulation of filopodium formation	GO:0051491	m2											1	2	0	1	0		interleukin-3 production	GO:0032632	m4
21	130	0	1	2		membrane invagination	GO:0010324	m4											1	1	0	1	0		positive regulation of granulocyte differentiation	GO:0030854	m3											1	2	0	1	0		positive regulation of mast cell degranulation	GO:0043306	m4
21	130	0	1	2		endocytosis	GO:0006897	m4											1	1	0	1	0		integrin biosynthetic process	GO:0045112	m4											1	2	0	1	0		UDP-glucuronate metabolic process	GO:0046398	m1
19	133	0	1	2		anti-apoptosis	GO:0006916	m4				a3							1	1	0	1	0		negative regulation of stress fiber formation	GO:0051497	m2											1	2	0	1	0		regulation of endothelial cell differentiation	GO:0045601	m3
19	134	0	1	2		anatomical structure formation	GO:0048646	m4				a6					r3		1	1	0	1	0		regulation of calcium-dependent cell-cell adhesion	GO:0046586	m2											1	2	0	1	0		positive regulation of granulocyte macrophage colony-stimulating factor biosynthetic process	GO:0045425	m4
20	136	0	1	2		ion homeostasis	GO:0050801	m4											1	1	0	1	0		thymidine metabolic process	GO:0046104	m2											1	2	0	1	0		regulation of macrophage activation	GO:0043030	m2
4	14	0	1	0		Rab protein signal transduction	GO:0032482	m2											1	1	0	1	0		negative regulation of monocyte differentiation	GO:0045656	m4											1	2	0	1	0		pyridine nucleotide catabolic process	GO:0019364	m1
4	14	0	1	0		establishment of vesicle localization	GO:0051650	m2											1	1	0	1	0		mitochondrial DNA metabolic process	GO:0032042	m1											1	2	0	1	0		positive regulation of interleukin-3 biosynthetic process	GO:0045401	m4
4	14	0	1	0		regulation of Rab GTPase activity	GO:0032313	m2											1	1	0	1	0		peptide antigen stabilization	GO:0050823	m3											1	2	0	1	0		positive regulation of isotype switching to IgE isotypes	GO:0048295	m3
4	14	0	1	0		alkene metabolic process	GO:0043449	m4											1	1	0	1	0		regulation of integrin biosynthetic process	GO:0045113	m4											1	2	0	1	0		regulation of isotype switching to IgA isotypes	GO:0048296	m3
4	14	0	1	0		regulation of Rab protein signal transduction	GO:0032483	m2											1	1	0	1	0		deadenylation-dependent decapping	GO:0000290	m1											1	2	0	1	0		positive regulation of leukocyte degranulation	GO:0043302	m4
4	14	0	1	0		leukotriene metabolic process	GO:0006691	m4											1	1	0	1	0		UDP metabolic process	GO:0046048	m2											1	2	0	1	0		UDP-glucose metabolic process	GO:0006011	m1
4	14	0	1	0		regulation of myeloid leukocyte differentiation	GO:0002761	m4											1	1	0	1	0		establishment of meiotic spindle localization	GO:0051295	m1											1	2	0	1	0		establishment of T cell polarity	GO:0001768	m3
3	14	0	1	0		regulation of balance	GO:0050885	m3											1	1	0	1	0		positive regulation of regulatory T cell differentiation	GO:0045591	m2											1	2	0	1	0		negative regulation of T cell differentiation	GO:0045581	m1
3	14	0	1	0		cell structure disassembly during apoptosis	GO:0006921	m2											1	1	0	1	0		negative regulation of nuclear mRNA splicing, via spliceosome	GO:0048025	m1											1	2	0	1	0		follicular dendritic cell activation	GO:0002266	m2
3	14	0	1	0		patterning of blood vessels	GO:0001569	m4											1	1	0	1	0		antigen processing and presentation of exogenous peptide antigen via MHC class I	GO:0042590	m3											1	2	0	1	0		phospholipid transport	GO:0015914	m2
3	14	0	1	0		protein amino acid methylation	GO:0006479	m3											1	1	0	1	0		conjugation with cellular fusion	GO:0000747	m2											1	2	0	1	0		negative regulation of acute inflammatory response to antigenic stimulus	GO:0002865	m2
3	14	0	1	0		tyrosine phosphorylation of STAT protein	GO:0007260	m3											1	1	0	1	0		thiamin diphosphate biosynthetic process	GO:0009229	m1											1	2	0	1	0		gamma-delta T cell activation	GO:0046629	m3
3	14	0	1	0		aromatic compound catabolic process	GO:0019439	m2							t3				1	1	0	1	0		thiamin and derivative biosynthetic process	GO:0042724	m1											1	2	0	1	0		creatine biosynthetic process	GO:0006601	m1
3	14	0	1	0		bone resorption	GO:0045453	m4											1	1	0	1	0		regulation of regulatory T cell differentiation	GO:0045589	m2											1	2	0	1	0		isotype switching to IgA isotypes	GO:0048290	m3
3	14	0	1	0		protein amino acid acetylation	GO:0006473	m2											1	1	0	1	0		positive regulation of type III hypersensitivity	GO:0001805	m3											1	2	0	1	0		negative regulation of complement activation	GO:0045916	m1
3	14	0	1	0		mRNA catabolic process, nonsense-mediated decay	GO:0000184	m2											1	1	0	1	0		induction by symbiont of host defense response	GO:0044416	m2											1	2	0	1	0		heme oxidation	GO:0006788	m2
3	14	0	1	0		protein amino acid alkylation	GO:0008213	m3											1	1	0	1	0		positive regulation of Rho protein signal transduction	GO:0035025	m1											1	2	0	1	0		negative regulation of leukocyte mediated immunity	GO:0002704	m2
3	14	0	1	0		N-acetylglucosamine metabolic process	GO:0006044	m2											1	1	0	1	0		negative regulation of translation initiation in response to stress	GO:0032057	m1											1	2	0	1	0		spermidine metabolic process	GO:0008216	m1
3	14	0	1	0		regulation of pH	GO:0006885	m2											1	1	0	1	0		chondrocyte development	GO:0002063	m2											1	2	0	1	0		regulation of interleukin-3 biosynthetic process	GO:0045399	m4
21	142	0	1	2		protein catabolic process	GO:0030163	m4											1	1	0	1	0		regulation of gamma-delta T cell activation	GO:0046643	m3											1	2	0	1	0		spermine catabolic process	GO:0046208	m1
21	145	0	1	2		negative regulation of progression through cell cycle	GO:0045786	m4											1	1	0	1	0		pyrimidine ribonucleoside diphosphate catabolic process	GO:0009195	m2											1	2	0	1	0		ganglioside catabolic process	GO:0006689	m2
188	1454	0	1	21		RNA metabolic process	GO:0016070	m4			n6								1	1	0	1	0		pyrimidine nucleoside diphosphate catabolic process	GO:0009140	m2											1	2	0	1	0		antibody-dependent cellular cytotoxicity	GO:0001788	m1
198	1466	0	1	22		regulation of metabolic process	GO:0019222	m4			n6								1	1	0	1	0		detection of fungus	GO:0016046	m1											1	2	0	1	0		vitamin catabolic process	GO:0009111	m1
23	147	0	1	3		transmembrane receptor protein tyrosine kinase signaling pathway	GO:0007169	m4				a3							1	1	0	1	0		phosphoinositide dephosphorylation	GO:0046856	m1											1	2	0	1	0		regulation of monocyte differentiation	GO:0045655	m4
4	15	0	1	0		musculoskeletal movement	GO:0050881	m3											1	1	0	1	0		pyrimidine deoxyribonucleoside catabolic process	GO:0046127	m2											1	2	0	1	0		negative regulation of DNA binding	GO:0043392	m3
4	15	0	1	0		actin filament bundle formation	GO:0051017	m3											1	1	0	1	0		negative regulation of interleukin-12 biosynthetic process	GO:0045083	m1											2	20	0	1	1		positive regulation of phosphate metabolic process	GO:0045937	m4
4	15	0	1	0		vesicle localization	GO:0051648	m2											1	1	0	1	0		positive regulation of cholesterol biosynthetic process	GO:0045542	m1											2	20	0	1	1		positive regulation of phosphorylation	GO:0042327	m4
4	15	0	1	0		regulation of transcription factor import into nucleus	GO:0042990	m3											1	1	0	1	0		mitochondrial DNA replication	GO:0006264	m1											2	20	0	1	1		alpha-beta T cell differentiation	GO:0046632	m3
4	15	0	1	0		transcription factor import into nucleus	GO:0042991	m3											1	1	0	1	0		modulation by organism of defense response of other organism during symbiotic interaction	GO:0052255	m2											2	20	0	1	1		nucleotide catabolic process	GO:0009166	m3
3	15	0	1	0		somatic recombination of immunoglobulin genes during immune response	GO:0002204	m3											1	1	0	1	0		induction of retinal programmed cell death	GO:0046674	m1											2	20	0	1	1		positive regulation of amine metabolic process	GO:0033240	m4
3	15	0	1	0		glucosamine metabolic process	GO:0006041	m2											1	1	0	1	0		regulation of isoprenoid metabolic process	GO:0019747	m1											2	20	0	1	1		positive regulation of amino acid metabolic process	GO:0045764	m4
3	15	0	1	0		somatic diversification of immunoglobulins during immune response	GO:0002208	m3											1	1	0	1	0		induction by organism of defense response of other organism during symbiotic interaction	GO:0052251	m2											2	20	0	1	1		cytolysis	GO:0019835	m4
3	15	0	1	0		isotype switching	GO:0045190	m3											1	1	0	1	0		glucose 6-phosphate metabolic process	GO:0051156	m1											2	20	0	1	1		positive regulation of protein amino acid phosphorylation	GO:0001934	m4
3	15	0	1	0		immunoglobulin production during immune response	GO:0002381	m3											1	1	0	1	0		cytotoxic T cell degranulation	GO:0043316	m1											8	205	0	1	2		secretory pathway	GO:0045045	m4
3	15	0	1	0		lipid modification	GO:0030258	m2											1	1	0	1	0		regulation of type III hypersensitivity	GO:0001803	m3											2	21	0	1	1		somatic diversification of immune receptors	GO:0002200	m3
21	150	0	1	2		regulation of protein kinase activity	GO:0045859	m4											1	1	0	1	0		negative regulation of interleukin-6 biosynthetic process	GO:0045409	m4											2	21	0	1	1		somatic diversification of immunoglobulins	GO:0016445	m3
22	154	0	1	2		regulation of kinase activity	GO:0043549	m4											1	1	0	1	0		negative regulation of cellular pH reduction	GO:0032848	m2											9	217	0	1	3		cell homeostasis	GO:0019725	m4
22	155	0	1	2		regulation of transferase activity	GO:0051338	m4											1	1	0	1	0		regulation of homeostatic process	GO:0032844	m2											2	22	0	1	1		adult locomotory behavior	GO:0008344	m3
5	16	0	1	1		positive regulation of myeloid cell differentiation	GO:0045639	m4											1	1	0	1	0		cytidine catabolic process	GO:0006216	m1											2	22	0	1	1		multicellular organismal movement	GO:0050879	m3
4	16	0	1	0		protein kinase C activation	GO:0007205	m2											1	1	0	1	0		negative regulation of actin filament bundle formation	GO:0032232	m2											2	22	0	1	1		mRNA catabolic process	GO:0006402	m3			n6
4	16	0	1	0		regulation of intracellular protein transport	GO:0033157	m3											1	1	0	1	0		O-glycan processing	GO:0016266	m1											9	222	0	1	3		growth	GO:0040007	m4
4	16	0	1	0		negative regulation of lymphocyte activation	GO:0051250	m4											1	1	0	1	0		age-dependent response to reactive oxygen species	GO:0001315	m1											3	23	0	1	1		regulation of protein transport	GO:0051223	m3
4	16	0	1	0		regulation of protein import into nucleus	GO:0042306	m3											1	1	0	1	0		UDP catabolic process	GO:0006256	m2											3	23	0	1	1		negative regulation of lymphocyte activation	GO:0051250	m4
3	16	0	1	0		somatic cell DNA recombination	GO:0016444	m3											1	1	0	1	0		detection of peptidoglycan	GO:0032499	m1											3	23	0	1	1		regulation of intracellular transport	GO:0032386	m3
3	16	0	1	0		regulation of lipid metabolic process	GO:0019216	m3											1	1	0	1	0		inositol phosphate dephosphorylation	GO:0046855	m1											2	23	0	1	1		caspase activation	GO:0006919	m4
3	16	0	1	0		somatic diversification of immune receptors via germline recombination within a single locus	GO:0002562	m3											1	1	0	1	0		positive regulation of CD4-positive, CD25-positive, alpha-beta regulatory T cell differentiation	GO:0032831	m2											3	24	0	1	1		antigen receptor-mediated signaling pathway	GO:0050851	m4
3	16	0	1	0		spermatid development	GO:0007286	m3											1	1	0	1	0		regulation of lymphotoxin A biosynthetic process	GO:0043016	m1											2	24	0	1	1		amino acid derivative biosynthetic process	GO:0042398	m4
3	16	0	1	0		somatic recombination of immunoglobulin gene segments	GO:0016447	m3											1	1	0	1	0		negative regulation of protein complex assembly	GO:0031333	m1											2	24	0	1	1		regulation of binding	GO:0051098	m4
28	165	0	1	3		mRNA processing	GO:0006397	m4			n6								1	1	0	1	0		regulation of filopodium formation	GO:0051489	m2											10	241	0	1	3		secretion by cell	GO:0032940	m4
27	167	0	1	3		second-messenger-mediated signaling	GO:0019932	m4											1	1	0	1	0		marginal zone B cell differentiation	GO:0002315	m2											11	243	0	1	3		regulation of protein metabolic process	GO:0051246	m4
5	17	0	1	1		T cell receptor signaling pathway	GO:0050852	m4											1	1	0	1	0		pyrimidine base catabolic process	GO:0006208	m2											11	244	0	1	3		biopolymer catabolic process	GO:0043285	m4			n4
4	17	0	1	0		adult locomotory behavior	GO:0008344	m3											1	1	0	1	0		negative regulation of tumor necrosis factor biosynthetic process	GO:0042536	m2											83	2474	0	1	26		localization	GO:0051179	m4
4	17	0	1	0		alpha-beta T cell differentiation	GO:0046632	m3											1	1	0	1	0		induction of host immune response by virus	GO:0046730	m2											3	25	0	1	1		immune response-activating signal transduction	GO:0002757	m4
4	17	0	1	0		synaptogenesis	GO:0007416	m1											4	10	0	1	0		cell activation during immune response	GO:0002263	m3											3	25	0	1	1		immune response-activating cell surface receptor signaling pathway	GO:0002429	m4
4	17	0	1	0		symbiosis, encompassing mutualism through parasitism	GO:0044403	m2											4	10	0	1	0		CD4-positive, alpha-beta T cell differentiation during immune response	GO:0002294	m3											2	25	0	1	1		ceramide metabolic process	GO:0006672	m3
4	17	0	1	0		regulation of RNA metabolic process	GO:0051252	m3			n3								4	10	0	1	0		lymphocyte activation during immune response	GO:0002285	m3											13	251	0	1	4		cell migration	GO:0016477	m4
4	17	0	1	0		interspecies interaction between organisms	GO:0044419	m2											4	10	0	1	0		T cell differentiation during immune response	GO:0002292	m3											92	2549	0	1	28		cellular protein metabolic process	GO:0044267	m4			n6
231	1735	0	1	26		cellular protein metabolic process	GO:0044267	m4			n5					d4			4	10	0	1	0		T-helper 2 type immune response	GO:0042092	m3											93	2588	0	1	29		cellular macromolecule metabolic process	GO:0044260	m4			n6
27	175	0	1	3		regulation of developmental process	GO:0050793	m4				a4							4	10	0	1	0		T-helper cell differentiation	GO:0042093	m3											3	26	0	1	1		regulation of nucleocytoplasmic transport	GO:0046822	m3
25	175	0	1	3		cell homeostasis	GO:0019725	m4											4	10	0	1	0		leukocyte activation during immune response	GO:0002366	m3											2	26	0	1	1		positive regulation of caspase activity	GO:0043280	m4
234	1773	0	1	26		cellular macromolecule metabolic process	GO:0044260	m4			n5					d4			4	10	0	1	0		T cell activation during immune response	GO:0002286	m3											98	2675	0	1	30		protein metabolic process	GO:0019538	m4			n6
5	18	0	1	1		amino sugar metabolic process	GO:0006040	m2											4	10	0	1	0		alpha-beta T cell differentiation during immune response	GO:0002293	m3											3	27	0	1	1		acute-phase response	GO:0006953	m3
5	18	0	1	1		mRNA catabolic process	GO:0006402	m3											3	10	0	1	0		negative regulation of transcription factor import into nucleus	GO:0042992	m3											3	27	0	1	1		immune response-regulating signal transduction	GO:0002764	m4
4	18	0	1	0		regulation of protein transport	GO:0051223	m3											3	10	0	1	0		pathogenesis	GO:0009405	m2											3	27	0	1	1		immune response-regulating cell surface receptor signaling pathway	GO:0002768	m4
4	18	0	1	0		intracellular protein transport across a membrane	GO:0065002	m3											3	10	0	1	0		prostanoid biosynthetic process	GO:0046457	m4											2	27	0	1	1		negative regulation of transport	GO:0051051	m3
4	18	0	1	0		protein import into nucleus, translocation	GO:0000060	m3											3	10	0	1	0		negative regulation of protein import into nucleus	GO:0042308	m3											2	27	0	1	1		iron ion transport	GO:0006826	m3
4	18	0	1	0		viral genome replication	GO:0019079	m2											3	10	0	1	0		membrane protein ectodomain proteolysis	GO:0006509	m1											11	278	0	1	3		secretion	GO:0046903	m4
4	18	0	1	0		protein amino acid acylation	GO:0043543	m2											3	10	0	1	0		positive regulation of immune effector process	GO:0002699	m4											2	28	0	1	1		germ cell development	GO:0007281	m4
30	180	0	1	3		membrane organization and biogenesis	GO:0016044	m4											3	10	0	1	0		positive regulation of cytokine production	GO:0001819	m3											2	28	0	1	1		regulation of synaptic transmission	GO:0050804	m2
31	189	0	1	3		protein complex assembly	GO:0006461	m4											3	10	0	1	0		regulation of lymphocyte mediated immunity	GO:0002706	m4											2	28	0	1	1		regulation of body size	GO:0040014	m4
5	19	0	1	1		regulation of Ras GTPase activity	GO:0032318	m2											3	10	0	1	0		regulation of leukocyte mediated immunity	GO:0002703	m4											2	28	0	1	1		sphingoid metabolic process	GO:0046519	m3
4	19	0	1	0		regulation of intracellular transport	GO:0032386	m3											3	10	0	1	0		lamellipodium biogenesis	GO:0030032	m1											2	28	0	1	1		erythrocyte differentiation	GO:0030218	m4
30	194	0	1	3		ubiquitin cycle	GO:0006512	m4											3	10	0	1	0		negative regulation of neuron apoptosis	GO:0043524	m2											2	28	0	1	1		induction of apoptosis by extracellular signals	GO:0008624	m3
31	198	0	1	3		biopolymer catabolic process	GO:0043285	m4			n3								3	10	0	1	0		prostaglandin biosynthetic process	GO:0001516	m4											2	29	0	1	1		production of molecular mediator of immune response	GO:0002440	m3
31	198	0	1	3		cellular macromolecule catabolic process	GO:0044265	m4											3	10	0	1	0		signal complex assembly	GO:0007172	m2											2	29	0	1	1		regulation of peptidyl-tyrosine phosphorylation	GO:0050730	m4
1	2	0	1	0		endoplasmic reticulum calcium ion homeostasis	GO:0032469	m1											16	101	0	1	1		wound healing	GO:0042060	m4				a6			t6				2	29	0	1	1		negative regulation of protein biosynthetic process	GO:0017148	m4
1	2	0	1	0		detection of endogenous stimulus	GO:0009726	m1											18	105	0	1	1		chordate embryonic development	GO:0043009	m3											2	29	0	1	1		glycosaminoglycan metabolic process	GO:0030203	m3
1	2	0	1	0		dopamine uptake	GO:0051583	m1											18	107	0	1	1		embryonic development ending in birth or egg hatching	GO:0009792	m3											2	29	0	1	1		immunoglobulin production	GO:0002377	m3
1	2	0	1	0		positive regulation of pinocytosis	GO:0048549	m2											22	109	0	1	2		protein amino acid dephosphorylation	GO:0006470	m4					e3						2	29	0	1	1		regulation of adenylate cyclase activity	GO:0045761	m3
1	2	0	1	0		positive regulation of T cell receptor signaling pathway	GO:0050862	m2											4	11	0	1	0		transcription from RNA polymerase I promoter	GO:0006360	m2											1	3	0	1	0		lipid raft polarization	GO:0001766	m3
1	2	0	1	0		RNA-mediated posttranscriptional gene silencing	GO:0035194	m2											4	11	0	1	0		positive regulation of cytokine secretion	GO:0050715	m2											1	3	0	1	0		positive regulation of alpha-beta T cell differentiation	GO:0046638	m3
1	2	0	1	0		response to dsRNA	GO:0043331	m1											3	11	0	1	0		negative regulation of nucleocytoplasmic transport	GO:0046823	m3											1	3	0	1	0		lipid raft organization and biogenesis	GO:0031579	m3
1	2	0	1	0		deoxyribonucleotide biosynthetic process	GO:0009263	m1											3	11	0	1	0		sphingolipid catabolic process	GO:0030149	m3											1	3	0	1	0		positive regulation of interleukin-10 biosynthetic process	GO:0045082	m3
1	2	0	1	0		RNA-mediated gene silencing	GO:0031047	m2											3	11	0	1	0		positive regulation of angiogenesis	GO:0045766	m3											1	3	0	1	0		regulation of type I hypersensitivity	GO:0001810	m4
1	2	0	1	0		ribonucleoside triphosphate catabolic process	GO:0009203	m3											3	11	0	1	0		negative regulation of protein transport	GO:0051224	m3											1	3	0	1	0		desensitization of G-protein coupled receptor protein signaling pathway	GO:0002029	m2
1	2	0	1	0		RNA interference	GO:0016246	m2											3	11	0	1	0		ER-associated protein catabolic process	GO:0030433	m2											1	3	0	1	0		positive regulation of antigen receptor-mediated signaling pathway	GO:0050857	m4
1	2	0	1	0		response to protozoan	GO:0001562	m3											3	11	0	1	0		misfolded or incompletely synthesized protein catabolic process	GO:0006515	m2											1	3	0	1	0		type III hypersensitivity	GO:0001802	m3
1	2	0	1	0		positive regulation of interferon-gamma production	GO:0032729	m3											3	11	0	1	0		unfolded protein response	GO:0030968	m3											1	3	0	1	0		regulation of interferon-gamma production	GO:0032649	m3
1	2	0	1	0		regulation of cytoskeleton organization and biogenesis	GO:0051493	m2											4	12	0	1	0		regulation of interleukin-2 biosynthetic process	GO:0045076	m3											1	3	0	1	0		granulocyte macrophage colony-stimulating factor biosynthetic process	GO:0042253	m4
1	2	0	1	0		posttranscriptional gene silencing	GO:0016441	m2											4	12	0	1	0		regulation of interferon-gamma biosynthetic process	GO:0045072	m3											1	3	0	1	0		polyamine catabolic process	GO:0006598	m1
1	2	0	1	0		neutrophil activation	GO:0042119	m2											4	12	0	1	0		N-terminal protein amino acid modification	GO:0031365	m2											1	3	0	1	0		determination of adult life span	GO:0008340	m4
1	2	0	1	0		ATP catabolic process	GO:0006200	m3											4	12	0	1	0		T-helper 1 type immune response	GO:0042088	m3											1	3	0	1	0		isotype switching to IgE isotypes	GO:0048289	m3
1	2	0	1	0		positive regulation of proteolysis	GO:0045862	m2											4	12	0	1	0		release of cytochrome c from mitochondria	GO:0001836	m2											1	3	0	1	0		posttranslational protein targeting to membrane	GO:0006620	m1
1	2	0	1	0		fever	GO:0001660	m3											4	12	0	1	0		regulation of erythrocyte differentiation	GO:0045646	m4											1	3	0	1	0		regulation of complement activation	GO:0030449	m1
1	2	0	1	0		positive regulation of isotype switching to IgA isotypes	GO:0048298	m3											4	12	0	1	0		regulation of DNA binding	GO:0051101	m3											1	3	0	1	0		positive regulation of interferon-gamma production	GO:0032729	m3
1	2	0	1	0		megakaryocyte differentiation	GO:0030219	m2											3	12	0	1	0		regulation of immune effector process	GO:0002697	m4											1	3	0	1	0		phosphagen biosynthetic process	GO:0042396	m1
1	2	0	1	0		purine ribonucleoside triphosphate catabolic process	GO:0009207	m3											3	12	0	1	0		regulation of transforming growth factor beta receptor signaling pathway	GO:0017015	m1											1	3	0	1	0		negative regulation of immune effector process	GO:0002698	m2
1	2	0	1	0		regulation of posture	GO:0050884	m2											3	12	0	1	0		purine ribonucleoside monophosphate biosynthetic process	GO:0009168	m2											1	3	0	1	0		negative regulation of anti-apoptosis	GO:0019987	m3
1	2	0	1	0		defense response to Gram-positive bacterium	GO:0050830	m3											3	12	0	1	0		NADP metabolic process	GO:0006739	m2											1	3	0	1	0		fever	GO:0001660	m3
1	2	0	1	0		response to arsenic	GO:0046685	m1											3	12	0	1	0		purine ribonucleoside monophosphate metabolic process	GO:0009167	m2											1	3	0	1	0		regulation of T cell mediated cytotoxicity	GO:0001914	m4
1	2	0	1	0		purine ribonucleoside diphosphate catabolic process	GO:0009181	m3											3	12	0	1	0		regulation of osteoclast differentiation	GO:0045670	m4											1	3	0	1	0		spermine metabolic process	GO:0008215	m1
1	2	0	1	0		positive regulation of receptor mediated endocytosis	GO:0048260	m2											3	12	0	1	0		purine nucleoside monophosphate biosynthetic process	GO:0009127	m2											1	3	0	1	0		regulation of interleukin-10 biosynthetic process	GO:0045074	m3
1	2	0	1	0		smooth endoplasmic reticulum calcium ion homeostasis	GO:0051563	m1											3	12	0	1	0		purine nucleoside monophosphate metabolic process	GO:0009126	m2											1	3	0	1	0		purine nucleoside diphosphate catabolic process	GO:0009137	m3
1	2	0	1	0		positive regulation of microtubule polymerization	GO:0031116	m2											20	124	0	1	2		angiogenesis	GO:0001525	m4				a6				d5			1	3	0	1	0		regulation of posture	GO:0050884	m2
1	2	0	1	0		regulation of organelle organization and biogenesis	GO:0033043	m2											23	125	0	1	2		dephosphorylation	GO:0016311	m4											1	3	0	1	0		lipid raft distribution	GO:0031580	m3
1	2	0	1	0		poly(A)+ mRNA export from nucleus	GO:0016973	m2											21	127	0	1	2		glycoprotein metabolic process	GO:0009100	m4											1	3	0	1	0		purine ribonucleoside diphosphate catabolic process	GO:0009181	m3
1	2	0	1	0		N-acetylneuraminate metabolic process	GO:0006054	m1											4	13	0	1	0		interferon-gamma biosynthetic process	GO:0042095	m3											1	3	0	1	0		sympathetic nervous system development	GO:0048485	m3
1	2	0	1	0		positive regulation of isotype switching to IgE isotypes	GO:0048295	m3											4	13	0	1	0		activated T cell proliferation	GO:0050798	m4											1	3	0	1	0		antigen processing and presentation of exogenous peptide antigen via MHC class I	GO:0042590	m3
1	2	0	1	0		regulation of pinocytosis	GO:0048548	m2											4	13	0	1	0		blastocyst development	GO:0001824	m3											1	3	0	1	0		glycolipid catabolic process	GO:0019377	m3
1	2	0	1	0		gamma-delta T cell activation	GO:0046629	m3											3	13	0	1	0		ARF protein signal transduction	GO:0032011	m2											1	3	0	1	0		regulation of leukocyte degranulation	GO:0043300	m4
1	2	0	1	0		short-chain fatty acid catabolic process	GO:0019626	m1											3	13	0	1	0		regulation of survival gene product activity	GO:0045884	m3											1	3	0	1	0		regulation of isotype switching to IgE isotypes	GO:0048293	m3
1	2	0	1	0		embryonic arm morphogenesis	GO:0035117	m1											3	13	0	1	0		chromosome condensation	GO:0030261	m2			n6								1	3	0	1	0		positive regulation of type III hypersensitivity	GO:0001805	m3
1	2	0	1	0		isotype switching to IgA isotypes	GO:0048290	m3											3	13	0	1	0		regulation of striated muscle development	GO:0016202	m3											1	3	0	1	0		germinal center formation	GO:0002467	m2
1	2	0	1	0		melatonin biosynthetic process	GO:0030187	m1											3	13	0	1	0		regulation of MAPKKK cascade	GO:0043408	m1											1	3	0	1	0		regulation of Rac protein signal transduction	GO:0035020	m2
1	2	0	1	0		chromatin-mediated maintenance of transcription	GO:0048096	m2											3	13	0	1	0		nucleotide catabolic process	GO:0009166	m3											1	3	0	1	0		granulocyte macrophage colony-stimulating factor production	GO:0032604	m4
1	2	0	1	0		pyrimidine nucleoside catabolic process	GO:0046135	m2											3	13	0	1	0		response to fungus	GO:0009620	m4											1	3	0	1	0		negative regulation of T-helper 2 type immune response	GO:0002829	m3
1	2	0	1	0		positive regulation of Rho GTPase activity	GO:0032321	m2											3	13	0	1	0		cell killing	GO:0001906	m4											1	3	0	1	0		base conversion or substitution editing	GO:0016553	m3
1	2	0	1	0		apoptotic chromosome condensation	GO:0030263	m2											3	13	0	1	0		regulation of ARF protein signal transduction	GO:0032012	m2											1	3	0	1	0		positive regulation of Ras protein signal transduction	GO:0046579	m2
1	2	0	1	0		interleukin-13 biosynthetic process	GO:0042231	m2											3	13	0	1	0		epithelial to mesenchymal transition	GO:0001837	m3											1	3	0	1	0		lipid raft localization	GO:0051665	m3
1	2	0	1	0		axon choice point recognition	GO:0016198	m1											25	133	0	1	2		MAPKKK cascade	GO:0000165	m4											1	3	0	1	0		interleukin-10 production	GO:0032613	m3
1	2	0	1	0		cell wall catabolic process	GO:0016998	m4											4	14	0	1	0		activation of NF-kappaB-inducing kinase	GO:0007250	m2											1	3	0	1	0		regulation of T-helper 2 type immune response	GO:0002828	m3
1	2	0	1	0		pyrimidine deoxyribonucleotide biosynthetic process	GO:0009221	m1											4	14	0	1	0		regulation of cytokine secretion	GO:0050707	m2											1	3	0	1	0		adaptation of signaling pathway	GO:0022401	m2
1	2	0	1	0		gamma-delta T cell differentiation	GO:0042492	m3											3	14	0	1	0		negative regulation of adenylate cyclase activity	GO:0007194	m2											1	3	0	1	0		microvillus biogenesis	GO:0030033	m2
1	2	0	1	0		butyrate catabolic process	GO:0046359	m1											3	14	0	1	0		water-soluble vitamin biosynthetic process	GO:0042364	m1											1	3	0	1	0		regulation of type III hypersensitivity	GO:0001803	m3
1	2	0	1	0		regulation of interferon-gamma production	GO:0032649	m3											3	14	0	1	0		negative regulation of cyclase activity	GO:0031280	m2											1	3	0	1	0		negative regulation of leukocyte mediated cytotoxicity	GO:0001911	m4
1	2	0	1	0		establishment of mitotic spindle localization	GO:0040001	m1											3	14	0	1	0		somitogenesis	GO:0001756	m3											1	3	0	1	0		interleukin-10 biosynthetic process	GO:0042091	m3
1	2	0	1	0		zinc ion homeostasis	GO:0006882	m2											3	14	0	1	0		cholesterol homeostasis	GO:0042632	m3											1	3	0	1	0		serotonin secretion	GO:0001820	m4
1	2	0	1	0		regulatory T cell differentiation	GO:0045066	m3											3	14	0	1	0		DNA alkylation	GO:0006305	m3											1	3	0	1	0		multicellular organismal aging	GO:0010259	m4
1	2	0	1	0		catecholamine uptake during transmission of nerve impulse	GO:0051934	m1											3	14	0	1	0		negative regulation of lyase activity	GO:0051350	m2											1	3	0	1	0		long-chain fatty acid transport	GO:0015909	m1
1	2	0	1	0		arm morphogenesis	GO:0035140	m1											3	14	0	1	0		DNA methylation	GO:0006306	m3											3	30	0	1	1		multicellular organism growth	GO:0035264	m4
1	2	0	1	0		protein deglycosylation	GO:0006517	m3											24	146	0	1	2		ribonucleoprotein complex biogenesis and assembly	GO:0022613	m3			n6								2	30	0	1	1		negative regulation of cellular biosynthetic process	GO:0031327	m4
1	2	0	1	0		establishment of lymphocyte polarity	GO:0001767	m3											5	15	0	1	0		glycoprotein catabolic process	GO:0006516	m3											2	30	0	1	1		protein amino acid N-linked glycosylation	GO:0006487	m3
1	2	0	1	0		negative regulation of immune effector process	GO:0002698	m2											5	15	0	1	0		negative regulation of cytokine biosynthetic process	GO:0042036	m4											2	30	0	1	1		regulation of axonogenesis	GO:0050770	m3
1	2	0	1	0		retrograde axon cargo transport	GO:0008090	m1											5	15	0	1	0		alkene biosynthetic process	GO:0043450	m4											2	30	0	1	1		regulation of transmission of nerve impulse	GO:0051969	m2
1	2	0	1	0		melatonin metabolic process	GO:0030186	m1											5	15	0	1	0		leukotriene biosynthetic process	GO:0019370	m4											2	30	0	1	1		aminoglycan metabolic process	GO:0006022	m3
1	2	0	1	0		auditory receptor cell fate commitment	GO:0009912	m1											5	15	0	1	0		vacuolar transport	GO:0007034	m2											13	300	0	1	4		homeostatic process	GO:0042592	m4
1	2	0	1	0		negative regulation of interleukin-2 biosynthetic process	GO:0045085	m1											4	15	0	1	0		DNA damage response, signal transduction by p53 class mediator	GO:0030330	m3											14	306	0	1	4		regulation of catalytic activity	GO:0050790	m4
1	2	0	1	0		regulation of actin filament bundle formation	GO:0032231	m2											4	15	0	1	0		regulation of balance	GO:0050885	m3						v3					2	31	0	1	1		regulation of lyase activity	GO:0051339	m3
1	2	0	1	0		protein amino acid farnesylation	GO:0018347	m1											4	15	0	1	0		interleukin-2 biosynthetic process	GO:0042094	m3											2	31	0	1	1		regulation of cyclase activity	GO:0031279	m3
1	2	0	1	0		gamma-aminobutyric acid catabolic process	GO:0009450	m1											4	15	0	1	0		activation of NF-kappaB transcription factor	GO:0051092	m2											2	31	0	1	1		cofactor catabolic process	GO:0051187	m2
1	2	0	1	0		purine nucleoside diphosphate catabolic process	GO:0009137	m3											4	15	0	1	0		positive regulation of protein secretion	GO:0050714	m3											2	32	0	1	1		cellular lipid catabolic process	GO:0044242	m3
1	2	0	1	0		positive regulation of Cdc42 GTPase activity	GO:0043089	m2											4	15	0	1	0		interleukin-2 production	GO:0032623	m3											16	327	0	1	5		regulation of a molecular function	GO:0065009	m4
1	2	0	1	0		interleukin-13 production	GO:0032616	m2											4	15	0	1	0		DNA fragmentation during apoptosis	GO:0006309	m2											2	33	0	1	1		adult behavior	GO:0030534	m3
1	2	0	1	0		lymphocyte chemotaxis	GO:0048247	m2											4	15	0	1	0		positive regulation of endocytosis	GO:0045807	m4											2	33	0	1	1		sensory perception of chemical stimulus	GO:0007606	m3
1	2	0	1	0		sphingoid catabolic process	GO:0046521	m2											4	15	0	1	0		phospholipid dephosphorylation	GO:0046839	m2											2	33	0	1	1		G-protein signaling, adenylate cyclase activating pathway	GO:0007189	m4
1	2	0	1	0		circadian sleep/wake cycle	GO:0042745	m1											218	1535	0	1	16		regulation of transcription, DNA-dependent	GO:0006355	m4											2	33	0	1	1		glial cell differentiation	GO:0010001	m2
1	2	0	1	0		positive regulation of myoblast differentiation	GO:0045663	m3											224	1582	0	1	17		transcription, DNA-dependent	GO:0006351	m4											120	3396	0	1	37		regulation of biological process	GO:0050789	m4
1	2	0	1	0		protein palmitoylation	GO:0018345	m2											224	1586	0	1	17		RNA biosynthetic process	GO:0032774	m4											3	34	0	1	1		peptide transport	GO:0015833	m4
1	2	0	1	0		circadian behavior	GO:0048512	m1											5	16	0	1	0		alkene metabolic process	GO:0043449	m4											2	34	0	1	1		negative regulation of biosynthetic process	GO:0009890	m4
1	2	0	1	0		regulation of endothelial cell differentiation	GO:0045601	m3											5	16	0	1	0		cytokine secretion	GO:0050663	m4											2	34	0	1	1		RNA catabolic process	GO:0006401	m3			n6
1	2	0	1	0		response to molecule of bacterial origin	GO:0002237	m2											5	16	0	1	0		leukotriene metabolic process	GO:0006691	m4											3	35	0	1	1		cell recognition	GO:0008037	m4
1	2	0	1	0		inner ear receptor cell fate commitment	GO:0060120	m1											4	16	0	1	0		musculoskeletal movement	GO:0050881	m3						v3					2	35	0	1	1		regulation of neurological process	GO:0031644	m4
1	2	0	1	0		regulation of isotype switching to IgA isotypes	GO:0048296	m3											4	16	0	1	0		proteoglycan biosynthetic process	GO:0030166	m3											2	36	0	1	1		regulation of caspase activity	GO:0043281	m4
1	2	0	1	0		regulation of myeloid dendritic cell activation	GO:0030885	m2											4	16	0	1	0		autophagy	GO:0006914	m2											2	36	0	1	1		protein amino acid autophosphorylation	GO:0046777	m4
1	2	0	1	0		establishment of T cell polarity	GO:0001768	m3											4	16	0	1	0		aminoglycan biosynthetic process	GO:0006023	m2											2	36	0	1	1		protein secretion	GO:0009306	m4
1	2	0	1	0		ceramide catabolic process	GO:0046514	m2											4	16	0	1	0		interaction with host	GO:0051701	m2											128	3696	0	1	40		biological regulation	GO:0065007	m4
1	2	0	1	0		peptidyl-tyrosine sulfation	GO:0006478	m2											4	16	0	1	0		regulation of myeloid leukocyte differentiation	GO:0002761	m4											3	38	0	1	1		regulation of actin filament length	GO:0030832	m4
1	2	0	1	0		regulation of antiviral response by host	GO:0050691	m2											28	163	0	1	2		negative regulation of progression through cell cycle	GO:0045786	m4											3	38	0	1	1		regulation of actin polymerization and/or depolymerization	GO:0008064	m4
1	2	0	1	0		male meiosis I	GO:0007141	m1											27	163	0	1	2		transmembrane receptor protein tyrosine kinase signaling pathway	GO:0007169	m4				a4							3	38	0	1	1		regulation of protein amino acid phosphorylation	GO:0001932	m4
1	2	0	1	0		gamma-aminobutyric acid metabolic process	GO:0009448	m1											239	1632	0	1	18		regulation of transcription	GO:0045449	m4											3	39	0	1	1		regulation of amine metabolic process	GO:0033238	m4
1	2	0	1	0		cytotoxic T cell differentiation	GO:0045065	m2											250	1687	0	1	19		regulation of nucleobase, nucleoside, nucleotide and nucleic acid metabolic process	GO:0019219	m4											3	39	0	1	1		regulation of amino acid metabolic process	GO:0006521	m4
1	2	0	1	0		regulation of stress fiber formation	GO:0051492	m2											5	17	0	1	0		nicotinamide metabolic process	GO:0006769	m2											16	394	0	1	5		organ morphogenesis	GO:0009887	m4
1	2	0	1	0		intracellular copper ion transport	GO:0015680	m2											5	17	0	1	0		positive regulation of JNK activity	GO:0043507	m4											1	4	0	1	0		negative regulation of sequestering of calcium ion	GO:0051283	m4
1	2	0	1	0		regulation of circadian rhythm	GO:0042752	m2											5	17	0	1	0		activation of JNK activity	GO:0007257	m4											1	4	0	1	0		pinocytosis	GO:0006907	m3
1	2	0	1	0		type I hypersensitivity	GO:0016068	m4											4	17	0	1	0		vesicle docking during exocytosis	GO:0006904	m3											1	4	0	1	0		mRNA editing	GO:0006381	m1
1	2	0	1	0		negative regulation of alpha-beta T cell activation	GO:0046636	m2											4	17	0	1	0		oligosaccharide metabolic process	GO:0009311	m3											1	4	0	1	0		blastocyst hatching	GO:0001835	m2
1	2	0	1	0		grooming behavior	GO:0007625	m2											4	17	0	1	0		bone resorption	GO:0045453	m4											1	4	0	1	0		lipopolysaccharide biosynthetic process	GO:0009103	m1
1	2	0	1	0		catecholamine transport	GO:0051937	m1											4	17	0	1	0		regulation of epithelial cell proliferation	GO:0050678	m3											1	4	0	1	0		negative regulation of bone resorption	GO:0045779	m4
1	2	0	1	0		T cell mediated cytotoxicity	GO:0001913	m4											251	1702	0	1	19		transcription	GO:0006350	m4											1	4	0	1	0		regulation of bone resorption	GO:0045124	m4
5	20	0	1	1		complement activation, classical pathway	GO:0006958	m3											5	18	0	1	0		positive regulation of transcription factor activity	GO:0051091	m2											1	4	0	1	0		porphyrin catabolic process	GO:0006787	m2
5	20	0	1	1		multicellular organismal movement	GO:0050879	m3											5	18	0	1	0		maintenance of cellular protein localization	GO:0032507	m3											1	4	0	1	0		hatching	GO:0035188	m2
4	20	0	1	0		lysosome organization and biogenesis	GO:0007040	m3											4	18	0	1	0		apoptotic nuclear changes	GO:0030262	m2											1	4	0	1	0		glucuronate metabolic process	GO:0019585	m1
4	20	0	1	0		nuclear organization and biogenesis	GO:0006997	m2											4	18	0	1	0		DNA modification	GO:0006304	m3											1	4	0	1	0		T-helper 2 cell differentiation	GO:0045064	m2
4	20	0	1	0		pyrimidine nucleotide metabolic process	GO:0006220	m3											4	18	0	1	0		membrane docking	GO:0022406	m3											1	4	0	1	0		purine ribonucleoside diphosphate metabolic process	GO:0009179	m3
4	20	0	1	0		heterophilic cell adhesion	GO:0007157	m3											4	18	0	1	0		vesicle docking	GO:0048278	m3											1	4	0	1	0		sequestering of calcium ion	GO:0051208	m4
6	21	0	1	1		catecholamine metabolic process	GO:0006584	m3											32	180	0	1	2		actin cytoskeleton organization and biogenesis	GO:0030036	m4				a4		v4					1	4	0	1	0		DNA damage response, signal transduction by p53 class mediator resulting in induction of apoptosis	GO:0042771	m3
6	21	0	1	1		icosanoid biosynthetic process	GO:0046456	m4											6	19	0	1	0		cell structure disassembly during apoptosis	GO:0006921	m2											1	4	0	1	0		STAT protein nuclear translocation	GO:0007262	m3
5	21	0	1	1		biopolymer methylation	GO:0043414	m3											6	19	0	1	0		regulation of JNK activity	GO:0043506	m4											1	4	0	1	0		uronic acid metabolic process	GO:0006063	m1
5	21	0	1	1		humoral immune response mediated by circulating immunoglobulin	GO:0002455	m3											6	19	0	1	0		positive regulation of peptidyl-tyrosine phosphorylation	GO:0050731	m4											1	4	0	1	0		stem cell differentiation	GO:0048863	m3
4	21	0	1	0		regulation of nucleocytoplasmic transport	GO:0046822	m3											5	19	0	1	0		mRNA export from nucleus	GO:0006406	m2											1	4	0	1	0		regulation of sequestering of calcium ion	GO:0051282	m4
33	210	0	1	4		cell migration	GO:0016477	m4				a5							5	19	0	1	0		superoxide metabolic process	GO:0006801	m4											1	4	0	1	0		purine nucleoside diphosphate metabolic process	GO:0009135	m3
6	22	0	1	1		phenol metabolic process	GO:0018958	m3											5	19	0	1	0		maintenance of cellular localization	GO:0051651	m3											1	4	0	1	0		regulation of alpha-beta T cell differentiation	GO:0046637	m3
6	22	0	1	1		alpha-beta T cell activation	GO:0046631	m3											5	19	0	1	0		intracellular protein transport across a membrane	GO:0065002	m3											1	4	0	1	0		caspase activation via cytochrome c	GO:0008635	m2
5	22	0	1	1		negative regulation of protein biosynthetic process	GO:0017148	m4											5	19	0	1	0		mRNA catabolic process, nonsense-mediated decay	GO:0000184	m2											1	4	0	1	0		phosphagen metabolic process	GO:0006599	m2
4	22	0	1	0		acute-phase response	GO:0006953	m3											5	19	0	1	0		protein import into nucleus, translocation	GO:0000060	m3											1	4	0	1	0		positive regulation of exocytosis	GO:0045921	m4
4	22	0	1	0		vacuole organization and biogenesis	GO:0007033	m3											5	19	0	1	0		regulation of JNK cascade	GO:0046328	m2											1	4	0	1	0		positive regulation of myoblast differentiation	GO:0045663	m3
4	22	0	1	0		immunoglobulin production	GO:0002377	m3											5	19	0	1	0		maintenance of protein localization	GO:0045185	m3											1	4	0	1	0		stem cell maintenance	GO:0019827	m3
4	22	0	1	0		actin filament polymerization	GO:0030041	m4											4	19	0	1	0		negative regulation of locomotion	GO:0040013	m2											1	4	0	1	0		release of sequestered calcium ion into cytosol	GO:0051209	m4
5	23	0	1	1		methylation	GO:0032259	m3											4	19	0	1	0		negative regulation of cell motility	GO:0051271	m2											1	4	0	1	0		tetrapyrrole catabolic process	GO:0033015	m2
5	24	0	1	1		negative regulation of cellular biosynthetic process	GO:0031327	m4											4	19	0	1	0		ER-nuclear signaling pathway	GO:0006984	m3											1	4	0	1	0		purine nucleoside triphosphate catabolic process	GO:0009146	m3
40	252	0	1	4		RNA processing	GO:0006396	m4			n6								4	19	0	1	0		positive regulation of secretion	GO:0051047	m3											1	4	0	1	0		stem cell development	GO:0048864	m3
34	255	0	1	4		macromolecule catabolic process	GO:0009057	m4											4	19	0	1	0		regulation of neuron apoptosis	GO:0043523	m2											1	4	0	1	0		type I hypersensitivity	GO:0016068	m4
6	26	0	1	1		establishment of organelle localization	GO:0051656	m2											32	192	0	1	2		negative regulation of cell proliferation	GO:0008285	m4											1	4	0	1	0		negative regulation of insulin receptor signaling pathway	GO:0046627	m1
5	26	0	1	1		neurotransmitter metabolic process	GO:0042133	m2											34	194	0	1	3		actin filament-based process	GO:0030029	m4				a4		v4					1	4	0	1	0		T cell mediated cytotoxicity	GO:0001913	m4
5	26	0	1	1		embryonic pattern specification	GO:0009880	m4											1	2	0	1	0		positive regulation of viral transcription	GO:0050434	m1											4	40	0	1	1		elevation of cytosolic calcium ion concentration	GO:0007204	m4
5	26	0	1	1		regulation of gene expression, epigenetic	GO:0040029	m4											1	2	0	1	0		cytosine metabolic process	GO:0019858	m1											4	40	0	1	1		activation of MAPK activity	GO:0000187	m4
6	27	0	1	1		cellular lipid catabolic process	GO:0044242	m3											1	2	0	1	0		cyclin catabolic process	GO:0008054	m1											4	41	0	1	1		cytosolic calcium ion homeostasis	GO:0051480	m4
5	27	0	1	1		complement activation	GO:0006956	m3											1	2	0	1	0		stress-activated MAPK cascade	GO:0051403	m1											3	41	0	1	1		positive regulation of cell differentiation	GO:0045597	m4
5	27	0	1	1		activation of plasma proteins during acute inflammatory response	GO:0002541	m3											1	2	0	1	0		natural killer cell differentiation	GO:0001779	m3											16	419	0	1	5		regulation of cell cycle	GO:0051726	m4			n6
7	28	0	1	1		erythrocyte differentiation	GO:0030218	m4											1	2	0	1	0		development of secondary female sexual characteristics	GO:0046543	m3											3	42	0	1	1		positive regulation of hydrolase activity	GO:0051345	m4
6	28	0	1	1		icosanoid metabolic process	GO:0006690	m4											1	2	0	1	0		CD4-positive, CD25-positive, alpha-beta regulatory T cell differentiation	GO:0002361	m2											4	43	0	1	1		positive regulation of MAPK activity	GO:0043406	m4
5	28	0	1	1		viral reproductive process	GO:0022415	m2											1	2	0	1	0		negative regulation of epidermal growth factor receptor activity	GO:0007175	m1											17	432	0	1	5		cellular catabolic process	GO:0044248	m4
5	28	0	1	1		negative regulation of biosynthetic process	GO:0009890	m4											1	2	0	1	0		oocyte construction	GO:0007308	m1											4	44	0	1	1		Notch signaling pathway	GO:0007219	m3
39	289	0	1	4		positive regulation of cellular metabolic process	GO:0031325	m4											1	2	0	1	0		positive regulation of pinocytosis	GO:0048549	m2											3	45	0	1	1		branching morphogenesis of a tube	GO:0048754	m4
6	29	0	1	1		organelle localization	GO:0051640	m2											1	2	0	1	0		positive regulation of T cell receptor signaling pathway	GO:0050862	m2											4	46	0	1	1		protein polymerization	GO:0051258	m4
6	29	0	1	1		actin filament organization	GO:0007015	m3											1	2	0	1	0		regulation of type IIa hypersensitivity	GO:0001796	m3											4	46	0	1	1		actin filament organization	GO:0007015	m3
5	29	0	1	1		histone modification	GO:0016570	m2											1	2	0	1	0		platelet formation	GO:0030220	m1											19	464	0	1	6		regulation of biological quality	GO:0065008	m4
5	29	0	1	1		synapse organization and biogenesis	GO:0050808	m2											1	2	0	1	0		negative regulation of JNK activity	GO:0043508	m2											3	47	0	1	1		morphogenesis of a branching structure	GO:0001763	m4
43	295	0	1	5		vesicle-mediated transport	GO:0016192	m4				a5							1	2	0	1	0		indole derivative catabolic process	GO:0042436	m1											20	472	0	1	6		G-protein coupled receptor protein signaling pathway	GO:0007186	m4
2	3	0	1	0		development of secondary sexual characteristics	GO:0045136	m3											1	2	0	1	0		positive regulation of interleukin-1 biosynthetic process	GO:0045362	m1											4	49	0	1	1		sphingolipid metabolic process	GO:0006665	m4
2	3	0	1	0		cleavage of lamin	GO:0006922	m2											1	2	0	1	0		regulation of translation initiation in response to stress	GO:0043558	m1											3	49	0	1	1		regulation of phosphorylation	GO:0042325	m4
2	3	0	1	0		membrane depolarization	GO:0051899	m2											1	2	0	1	0		pyrimidine nucleoside diphosphate metabolic process	GO:0009138	m2											3	49	0	1	1		regulation of cell migration	GO:0030334	m4
2	3	0	1	0		mast cell degranulation	GO:0043303	m4											1	2	0	1	0		ribonucleoside triphosphate catabolic process	GO:0009203	m3											3	49	0	1	1		regulated secretory pathway	GO:0045055	m4
2	3	0	1	0		sensory perception of taste	GO:0050909	m2											1	2	0	1	0		viral genome expression	GO:0019080	m1											1	5	0	1	0		regulation of Notch signaling pathway	GO:0008593	m3
2	3	0	1	0		ribonucleoside diphosphate catabolic process	GO:0009191	m3											1	2	0	1	0		chondroitin sulfate proteoglycan biosynthetic process, polysaccharide chain biosynthetic process	GO:0050653	m1											1	5	0	1	0		negative regulation of G-protein coupled receptor protein signaling pathway	GO:0045744	m2
2	3	0	1	0		cleavage of cytoskeletal proteins during apoptosis	GO:0006923	m2											1	2	0	1	0		RNA interference	GO:0016246	m2											1	5	0	1	0		negative regulation of lymphocyte differentiation	GO:0045620	m1
2	3	0	1	0		positive regulation of granulocyte macrophage colony-stimulating factor biosynthetic process	GO:0045425	m4											1	2	0	1	0		response to superoxide	GO:0000303	m1											1	5	0	1	0		polyamine biosynthetic process	GO:0006596	m2
2	3	0	1	0		regulation of antiviral response	GO:0050688	m2											1	2	0	1	0		protein insertion into mitochondrial membrane during induction of apoptosis	GO:0001844	m1											1	5	0	1	0		actin cytoskeleton reorganization	GO:0031532	m4
2	3	0	1	0		regulation of granulocyte macrophage colony-stimulating factor biosynthetic process	GO:0045423	m4											1	2	0	1	0		regulation of megakaryocyte differentiation	GO:0045652	m2											1	5	0	1	0		positive regulation of myeloid leukocyte differentiation	GO:0002763	m3
2	3	0	1	0		mast cell mediated immunity	GO:0002448	m4											1	2	0	1	0		regulation of viral transcription	GO:0046782	m1											1	5	0	1	0		nucleoside triphosphate catabolic process	GO:0009143	m3
2	3	0	1	0		positive regulation of interleukin-10 biosynthetic process	GO:0045082	m3											1	2	0	1	0		positive regulation of lipid biosynthetic process	GO:0046889	m1											1	5	0	1	0		mRNA modification	GO:0016556	m1
2	3	0	1	0		positive regulation of antigen receptor-mediated signaling pathway	GO:0050857	m4											1	2	0	1	0		regulation of NK T cell differentiation	GO:0051136	m1											1	5	0	1	0		social behavior	GO:0035176	m1
2	3	0	1	0		positive regulation of leukocyte mediated cytotoxicity	GO:0001912	m1											1	2	0	1	0		ATP catabolic process	GO:0006200	m3											1	5	0	1	0		regulation of gliogenesis	GO:0014013	m1
2	3	0	1	0		luteinization	GO:0001553	m3											1	2	0	1	0		phosphatidylserine biosynthetic process	GO:0006659	m1											1	5	0	1	0		ribonucleoside diphosphate catabolic process	GO:0009191	m3
2	3	0	1	0		positive regulation of natural killer cell mediated cytotoxicity	GO:0045954	m1											1	2	0	1	0		negative regulation of mRNA processing	GO:0050686	m1											1	5	0	1	0		monocyte differentiation	GO:0030224	m4
2	3	0	1	0		regulation of interleukin-10 biosynthetic process	GO:0045074	m3											1	2	0	1	0		inhibition of NF-kappaB transcription factor	GO:0032088	m1											1	5	0	1	0		adrenal gland development	GO:0030325	m2
2	3	0	1	0		detection of bacterium	GO:0016045	m3											1	2	0	1	0		positive regulation of myeloid leukocyte mediated immunity	GO:0002888	m3											1	5	0	1	0		mitochondrial fusion	GO:0008053	m2
2	3	0	1	0		regulation of alpha-beta T cell differentiation	GO:0046637	m3											1	2	0	1	0		cis assembly of U2-type pre-catalytic spliceosome	GO:0000360	m1											1	5	0	1	0		regulation of glial cell differentiation	GO:0045685	m1
2	3	0	1	0		suckling behavior	GO:0001967	m2											1	2	0	1	0		negative regulation of interleukin-8 biosynthetic process	GO:0045415	m2											1	5	0	1	0		macrophage activation	GO:0042116	m3
2	3	0	1	0		negative regulation of T-helper 2 type immune response	GO:0002829	m3											1	2	0	1	0		inflammatory cell apoptosis	GO:0006925	m1											1	5	0	1	0		hemocyte differentiation	GO:0042386	m4
2	3	0	1	0		regulation of synapse structure and activity	GO:0050803	m2											1	2	0	1	0		nuclear mRNA cis splicing, via U2-type spliceosome	GO:0045292	m1											1	5	0	1	0		activation of MAPKKK activity	GO:0000185	m3
2	3	0	1	0		negative regulation of erythrocyte differentiation	GO:0045647	m3											1	2	0	1	0		regulation of sodium ion transport	GO:0002028	m1											1	5	0	1	0		sequestering of metal ion	GO:0051238	m4
2	3	0	1	0		interleukin-10 production	GO:0032613	m3											1	2	0	1	0		development of secondary male sexual characteristics	GO:0046544	m3											1	5	0	1	0		morphogenesis of an epithelial sheet	GO:0002011	m2
2	3	0	1	0		regulation of T-helper 2 type immune response	GO:0002828	m3											1	2	0	1	0		mitochondrial depolarization	GO:0051882	m2											1	5	0	1	0		bile acid biosynthetic process	GO:0006699	m1
2	3	0	1	0		interleukin-10 biosynthetic process	GO:0042091	m3											1	2	0	1	0		purine ribonucleoside triphosphate catabolic process	GO:0009207	m3											1	5	0	1	0		regulation of chemokine biosynthetic process	GO:0045073	m3
7	30	0	1	1		regulation of caspase activity	GO:0043281	m4											1	2	0	1	0		phosphoinositide phosphorylation	GO:0046854	m1											1	5	0	1	0		lipopolysaccharide metabolic process	GO:0008653	m3
5	30	0	1	1		regulation of G-protein coupled receptor protein signaling pathway	GO:0008277	m4											1	2	0	1	0		negative regulation of Rho protein signal transduction	GO:0035024	m1											3	50	0	1	1		cell projection biogenesis	GO:0030031	m3
5	30	0	1	1		covalent chromatin modification	GO:0016569	m2			n3								1	2	0	1	0		positive regulation of microtubule polymerization	GO:0031116	m2											3	51	0	1	1		learning and/or memory	GO:0007611	m4
6	31	0	1	1		induction of apoptosis by extracellular signals	GO:0008624	m3											1	2	0	1	0		negative regulation of focal adhesion formation	GO:0051895	m1											3	51	0	1	1		negative regulation of transferase activity	GO:0051348	m4			n3
49	315	0	1	5		response to chemical stimulus	GO:0042221	m4							t3		r3		1	2	0	1	0		detection of virus	GO:0009597	m1											3	52	0	1	1		regulation of phosphorus metabolic process	GO:0051174	m4
8	32	0	1	1		protein amino acid autophosphorylation	GO:0046777	m4											1	2	0	1	0		regulation of myeloid leukocyte mediated immunity	GO:0002886	m3											3	52	0	1	1		regulation of phosphate metabolic process	GO:0019220	m4
49	329	0	1	5		cell motility	GO:0006928	m4				a6							1	2	0	1	0		positive regulation of isotype switching to IgE isotypes	GO:0048295	m3											22	526	0	1	7		catabolic process	GO:0009056	m4
49	329	0	1	5		localization of cell	GO:0051674	m4				a6							1	2	0	1	0		regulation of pinocytosis	GO:0048548	m2											3	53	0	1	1		sensory perception of sound	GO:0007605	m3
8	33	0	1	1		JAK-STAT cascade	GO:0007259	m4											1	2	0	1	0		transcription initiation from RNA polymerase I promoter	GO:0006361	m1											21	538	0	1	6		protein amino acid phosphorylation	GO:0006468	m4
8	33	0	1	1		regulation of protein amino acid phosphorylation	GO:0001932	m4											1	2	0	1	0		interleukin-1 biosynthetic process	GO:0042222	m1											4	54	0	1	1		apoptotic program	GO:0008632	m4
7	33	0	1	1		regulation of angiogenesis	GO:0045765	m3				a4							1	2	0	1	0		follicular dendritic cell activation	GO:0002266	m2											3	56	0	1	1		sensory perception of mechanical stimulus	GO:0050954	m3
7	33	0	1	1		viral reproduction	GO:0016032	m2											1	2	0	1	0		gamma-delta T cell activation	GO:0046629	m3											26	568	0	1	8		lipid metabolic process	GO:0006629	m4
6	33	0	1	1		mitochondrion organization and biogenesis	GO:0007005	m4											1	2	0	1	0		pyrimidine nucleotide catabolic process	GO:0006244	m2											3	57	0	1	1		regulation of cell motility	GO:0051270	m4
47	336	0	1	5		cellular catabolic process	GO:0044248	m4					e5						1	2	0	1	0		protein kinase B signaling cascade	GO:0043491	m1											5	58	0	1	2		positive regulation of I-kappaB kinase/NF-kappaB cascade	GO:0043123	m3
8	34	0	1	1		regulation of amine metabolic process	GO:0033238	m4											1	2	0	1	0		pyrimidine dimer repair	GO:0006290	m1											3	59	0	1	1		fatty acid biosynthetic process	GO:0006633	m4
8	34	0	1	1		protein autoprocessing	GO:0016540	m4											1	2	0	1	0		carbohydrate mediated signaling	GO:0009756	m1											1	6	0	1	0		fatty acid transport	GO:0015908	m1
8	34	0	1	1		regulation of amino acid metabolic process	GO:0006521	m4											1	2	0	1	0		chromatin-mediated maintenance of transcription	GO:0048096	m2											1	6	0	1	0		positive regulation of interleukin-12 biosynthetic process	GO:0045084	m3
47	349	0	1	5		regulation of transcription from RNA polymerase II promoter	GO:0006357	m4											1	2	0	1	0		positive regulation of steroid metabolic process	GO:0045940	m1											1	6	0	1	0		cholesterol catabolic process	GO:0006707	m2
6	35	0	1	1		branching morphogenesis of a tube	GO:0048754	m4											1	2	0	1	0		mannose biosynthetic process	GO:0019307	m1											1	6	0	1	0		regulation of interleukin-8 biosynthetic process	GO:0045414	m2
446	3531	0	1	50		macromolecule metabolic process	GO:0043170	m4			n6								1	2	0	1	0		selenocysteine incorporation	GO:0001514	m1											1	6	0	1	0		chemokine production	GO:0032602	m3
7	36	0	1	1		regulated secretory pathway	GO:0045055	m4						v3					1	2	0	1	0		S-adenosylmethionine biosynthetic process	GO:0006556	m1											1	6	0	1	0		ribonucleoside diphosphate metabolic process	GO:0009185	m3
51	360	0	1	6		regulation of cell proliferation	GO:0042127	m4											1	2	0	1	0		cis assembly of pre-catalytic spliceosome	GO:0000354	m1											1	6	0	1	0		positive regulation of tyrosine phosphorylation of STAT protein	GO:0042531	m3
8	38	0	1	1		forebrain development	GO:0030900	m2											1	2	0	1	0		lymphotoxin A production	GO:0032641	m1											1	6	0	1	0		purine ribonucleotide catabolic process	GO:0009154	m3
9	39	0	1	1		positive regulation of hydrolase activity	GO:0051345	m4											1	2	0	1	0		regulation of mitochondrial depolarization	GO:0051900	m2											1	6	0	1	0		positive regulation of JAK-STAT cascade	GO:0046427	m3
8	39	0	1	1		activation of MAPK activity	GO:0000187	m4											1	2	0	1	0		glutamine transport	GO:0006868	m1											1	6	0	1	0		chemokine metabolic process	GO:0050755	m3
2	4	0	1	0		negative regulation of sequestering of calcium ion	GO:0051283	m4											1	2	0	1	0		regulation of translation in response to stress	GO:0043555	m1											1	6	0	1	0		nucleoside diphosphate catabolic process	GO:0009134	m3
2	4	0	1	0		aminoglycan catabolic process	GO:0006026	m2											1	2	0	1	0		tryptophanyl-tRNA aminoacylation	GO:0006436	m1											1	6	0	1	0		positive regulation of interleukin-6 biosynthetic process	GO:0045410	m3
2	4	0	1	0		leukocyte degranulation	GO:0043299	m4											1	2	0	1	0		negative regulation of smooth muscle contraction	GO:0045986	m1											1	6	0	1	0		regulation of insulin receptor signaling pathway	GO:0046626	m2
2	4	0	1	0		vesicle transport along microtubule	GO:0047496	m2											1	2	0	1	0		regulation of monocyte differentiation	GO:0045655	m4											1	6	0	1	0		organelle fusion	GO:0048284	m2
2	4	0	1	0		determination of adult life span	GO:0008340	m4											1	2	0	1	0		viral transcription	GO:0019083	m1											1	6	0	1	0		RNA editing	GO:0016547	m3
2	4	0	1	0		ribonucleoside diphosphate metabolic process	GO:0009185	m3											1	2	0	1	0		positive regulation of type IIa hypersensitivity	GO:0001798	m3											1	6	0	1	0		sterol catabolic process	GO:0016127	m2
2	4	0	1	0		modification of morphology or physiology of other organism during symbiotic interaction	GO:0051817	m2											1	2	0	1	0		apoptotic chromosome condensation	GO:0030263	m2											1	6	0	1	0		N-glycan processing	GO:0006491	m1
2	4	0	1	0		regulation of sequestering of calcium ion	GO:0051282	m4											1	2	0	1	0		follicular dendritic cell differentiation	GO:0002268	m2											1	6	0	1	0		autonomic nervous system development	GO:0048483	m3
2	4	0	1	0		nucleoside diphosphate catabolic process	GO:0009134	m3											1	2	0	1	0		cysteinyl-tRNA aminoacylation	GO:0006423	m1											1	6	0	1	0		chemokine biosynthetic process	GO:0042033	m3
2	4	0	1	0		regulation of natural killer cell mediated cytotoxicity	GO:0042269	m1											1	2	0	1	0		glycyl-tRNA aminoacylation	GO:0006426	m1											1	6	0	1	0		positive regulation of calcium-mediated signaling	GO:0050850	m4
2	4	0	1	0		opsonization	GO:0008228	m3											1	2	0	1	0		lymphotoxin A biosynthetic process	GO:0042109	m1											1	6	0	1	0		heat generation	GO:0031649	m3
2	4	0	1	0		antigen processing and presentation of endogenous antigen	GO:0019883	m4											1	2	0	1	0		osmoregulation	GO:0018987	m1											1	6	0	1	0		spleen development	GO:0048536	m3
2	4	0	1	0		release of sequestered calcium ion into cytosol	GO:0051209	m4											1	2	0	1	0		tryptophan catabolic process	GO:0006569	m1											1	6	0	1	0		epithelial to mesenchymal transition	GO:0001837	m3
2	4	0	1	0		negative regulation of epithelial cell proliferation	GO:0050680	m2											1	2	0	1	0		regulation of myelination	GO:0031641	m2											1	6	0	1	0		negative regulation of cell-cell adhesion	GO:0022408	m2
2	4	0	1	0		glycosaminoglycan catabolic process	GO:0006027	m2											1	2	0	1	0		B cell lineage commitment	GO:0002326	m1											3	60	0	1	1		regulation of locomotion	GO:0040012	m4
2	4	0	1	0		neuron remodeling	GO:0016322	m1											1	2	0	1	0		response to mercury ion	GO:0046689	m1											5	61	0	1	2		cholesterol metabolic process	GO:0008203	m3
2	4	0	1	0		multicellular organismal aging	GO:0010259	m4											1	2	0	1	0		lipopolysaccharide-mediated signaling pathway	GO:0031663	m1											5	62	0	1	2		positive regulation of biosynthetic process	GO:0009891	m4
2	4	0	1	0		antigen processing and presentation of exogenous peptide antigen via MHC class II	GO:0019886	m4											1	2	0	1	0		gamma-delta T cell differentiation	GO:0042492	m3											4	62	0	1	1		G-protein signaling, coupled to cAMP nucleotide second messenger	GO:0007188	m4
2	4	0	1	0		antigen processing and presentation of exogenous peptide antigen	GO:0002478	m4											1	2	0	1	0		oogenesis (sensu Insecta)	GO:0009993	m1											4	62	0	1	1		positive regulation of developmental process	GO:0051094	m4
2	4	0	1	0		granulocyte macrophage colony-stimulating factor biosynthetic process	GO:0042253	m4											1	2	0	1	0		negative regulation of myelination	GO:0031642	m2											4	62	0	1	1		response to oxidative stress	GO:0006979	m3
2	4	0	1	0		retroviral genome replication	GO:0045090	m2											1	2	0	1	0		positive regulation of NK T cell differentiation	GO:0051138	m1											5	63	0	1	2		lipid transport	GO:0006869	m3
2	4	0	1	0		STAT protein nuclear translocation	GO:0007262	m3											1	2	0	1	0		type II hypersensitivity	GO:0002445	m3											5	63	0	1	2		regulation of I-kappaB kinase/NF-kappaB cascade	GO:0043122	m3
2	4	0	1	0		negative regulation of viral life cycle	GO:0048525	m2											1	2	0	1	0		peptide catabolic process	GO:0043171	m2											4	66	0	1	1		regulation of cellular component organization and biogenesis	GO:0051128	m4
2	4	0	1	0		antigen processing and presentation of peptide antigen via MHC class II	GO:0002495	m4											1	2	0	1	0		regulation of interleukin-1 biosynthetic process	GO:0045360	m1											5	67	0	1	2		carboxylic acid biosynthetic process	GO:0046394	m4
2	4	0	1	0		activation of MAPKKK activity	GO:0000185	m3											1	2	0	1	0		translational readthrough	GO:0006451	m1											5	67	0	1	2		regulation of MAPK activity	GO:0043405	m4
2	4	0	1	0		granulocyte macrophage colony-stimulating factor production	GO:0032604	m4											1	2	0	1	0		glyoxylate cycle	GO:0006097	m1											5	67	0	1	2		sterol metabolic process	GO:0016125	m3
2	4	0	1	0		norepinephrine metabolic process	GO:0042415	m2											1	2	0	1	0		protein insertion into mitochondrial membrane	GO:0051204	m1											5	67	0	1	2		organic acid biosynthetic process	GO:0016053	m4
2	4	0	1	0		positive regulation of GTPase activity	GO:0043547	m2											1	2	0	1	0		oocyte axis determination	GO:0007309	m1											4	67	0	1	1		negative regulation of enzyme activity	GO:0043086	m4
2	4	0	1	0		modification of host morphology or physiology	GO:0044003	m2											1	2	0	1	0		protein deglycosylation	GO:0006517	m3											4	67	0	1	1		negative regulation of cell differentiation	GO:0045596	m4
8	40	0	1	1		activation of protein kinase activity	GO:0032147	m3											1	2	0	1	0		positive regulation of T-helper 2 cell differentiation	GO:0045630	m1											4	68	0	1	1		cAMP-mediated signaling	GO:0019933	m4
8	41	0	1	1		regulation of phosphorylation	GO:0042325	m4											1	2	0	1	0		NK T cell proliferation	GO:0001866	m1											1	7	0	1	0		associative learning	GO:0008306	m3
514	4128	0	1	57		primary metabolic process	GO:0044238	m4			n6								1	2	0	1	0		post-chaperonin tubulin folding pathway	GO:0007023	m1											1	7	0	1	0		regulation of calcium-mediated signaling	GO:0050848	m4
58	416	0	1	6		catabolic process	GO:0009056	m4					e4						1	2	0	1	0		isocitrate metabolic process	GO:0006102	m1											1	7	0	1	0		photoreceptor cell maintenance	GO:0045494	m2
8	42	0	1	1		defense response to bacterium	GO:0042742	m4									r4		1	2	0	1	0		dermatan sulfate proteoglycan biosynthetic process, polysaccharide chain biosynthetic process	GO:0050652	m1											1	7	0	1	0		cell proliferation in hindbrain	GO:0021534	m1
8	43	0	1	1		elevation of cytosolic calcium ion concentration	GO:0007204	m4											1	2	0	1	0		ribonucleoside catabolic process	GO:0042454	m1											1	7	0	1	0		interleukin-8 biosynthetic process	GO:0042228	m2
8	43	0	1	1		positive regulation of MAPK activity	GO:0043406	m4											1	2	0	1	0		mitotic metaphase	GO:0000089	m1											1	7	0	1	0		nitric oxide mediated signal transduction	GO:0007263	m3
10	44	0	1	1		negative regulation of cell differentiation	GO:0045596	m4											1	2	0	1	0		apical junction assembly	GO:0043297	m1											1	7	0	1	0		cell-substrate junction assembly	GO:0007044	m2
8	44	0	1	1		regulation of phosphorus metabolic process	GO:0051174	m4											1	2	0	1	0		oligosaccharide catabolic process	GO:0009313	m1											1	7	0	1	0		negative regulation of adenylate cyclase activity	GO:0007194	m2
8	44	0	1	1		cytosolic calcium ion homeostasis	GO:0051480	m4											1	2	0	1	0		regulation of type II hypersensitivity	GO:0002892	m3											1	7	0	1	0		spinal cord development	GO:0021510	m1
8	44	0	1	1		regulation of phosphate metabolic process	GO:0019220	m4											1	2	0	1	0		S-adenosylmethionine metabolic process	GO:0046500	m1											1	7	0	1	0		insulin-like growth factor receptor signaling pathway	GO:0048009	m3
67	486	0	1	7		biological adhesion	GO:0022610	m4				a6							1	2	0	1	0		GDP-mannose metabolic process	GO:0019673	m1											1	7	0	1	0		negative regulation of lyase activity	GO:0051350	m2
67	486	0	1	7		cell adhesion	GO:0007155	m4				a6							1	2	0	1	0		lymphocyte chemotaxis	GO:0048247	m2											1	7	0	1	0		negative regulation of cyclase activity	GO:0031280	m2
9	49	0	1	1		G-protein signaling, coupled to IP3 second messenger (phospholipase C activating)	GO:0007200	m4											1	2	0	1	0		positive regulation of transforming growth factor beta receptor signaling pathway	GO:0030511	m1											1	7	0	1	0		negative regulation of body size	GO:0040015	m2
8	49	0	1	1		regulation of cell motility	GO:0051270	m4											1	2	0	1	0		NK T cell differentiation	GO:0001865	m1											1	7	0	1	0		regulation of granule cell precursor proliferation	GO:0021936	m1
2	5	0	1	0		actin cytoskeleton reorganization	GO:0031532	m4											1	2	0	1	0		cellular response to glucose starvation	GO:0042149	m1											1	7	0	1	0		regulation of DNA recombination	GO:0000018	m2
2	5	0	1	0		synaptic transmission, dopaminergic	GO:0001963	m2											1	2	0	1	0		positive regulation of myoblast differentiation	GO:0045663	m3											1	7	0	1	0		ganglioside metabolic process	GO:0001573	m2
2	5	0	1	0		diacylglycerol metabolic process	GO:0046339	m2											1	2	0	1	0		regulation of endothelial cell differentiation	GO:0045601	m3											1	7	0	1	0		T cell mediated immunity	GO:0002456	m4
2	5	0	1	0		regulation of neurotransmitter secretion	GO:0046928	m1											1	2	0	1	0		positive regulation of type II hypersensitivity	GO:0002894	m3											1	7	0	1	0		regulation of epithelial cell differentiation	GO:0030856	m4
2	5	0	1	0		apical protein localization	GO:0045176	m1											1	2	0	1	0		indolalkylamine catabolic process	GO:0046218	m1											1	7	0	1	0		positive regulation of granule cell precursor proliferation	GO:0021940	m1
2	5	0	1	0		positive regulation of NF-kappaB import into nucleus	GO:0042346	m2											1	2	0	1	0		regulation of myeloid dendritic cell activation	GO:0030885	m2											1	7	0	1	0		fibrinolysis	GO:0042730	m1
2	5	0	1	0		cellular extravasation	GO:0045123	m3											1	2	0	1	0		regulation of focal adhesion formation	GO:0051893	m1											1	7	0	1	0		retrograde vesicle-mediated transport, Golgi to ER	GO:0006890	m3
2	5	0	1	0		protein deubiquitination	GO:0016579	m2											1	2	0	1	0		negative regulation of RNA metabolic process	GO:0051253	m1											1	7	0	1	0		peroxisomal transport	GO:0043574	m1
2	5	0	1	0		filopodium formation	GO:0046847	m2											1	2	0	1	0		ceramide catabolic process	GO:0046514	m2											1	7	0	1	0		granule cell precursor proliferation	GO:0021930	m1
2	5	0	1	0		ribonucleotide catabolic process	GO:0009261	m3											1	2	0	1	0		negative regulation of non-apoptotic programmed cell death	GO:0043072	m1											1	7	0	1	0		interleukin-8 production	GO:0032637	m2
2	5	0	1	0		asymmetric protein localization	GO:0008105	m1											1	2	0	1	0		positive regulation of Ras protein signal transduction	GO:0046579	m2											1	7	0	1	0		cell proliferation in the external granule layer	GO:0021924	m1
2	5	0	1	0		positive regulation of endothelial cell proliferation	GO:0001938	m2											1	2	0	1	0		peptidyl-tyrosine sulfation	GO:0006478	m2											1	7	0	1	0		leukocyte adhesion	GO:0007159	m3
8	51	0	1	1		regulation of locomotion	GO:0040012	m4											1	2	0	1	0		negative regulation of mitochondrial depolarization	GO:0051902	m2											1	7	0	1	0		defense response to virus	GO:0051607	m4
11	52	0	1	1		apoptotic program	GO:0008632	m4											1	2	0	1	0		regulation of antiviral response by host	GO:0050691	m2											4	70	0	1	1		protein import into nucleus	GO:0006606	m3			n4
8	52	0	1	1		microtubule-based movement	GO:0007018	m3											1	2	0	1	0		nuclear fragmentation during apoptosis	GO:0030264	m1											4	71	0	1	1		nuclear import	GO:0051170	m3			n4
11	53	0	1	1		positive regulation of developmental process	GO:0051094	m4											1	2	0	1	0		type IIa hypersensitivity	GO:0001794	m3											5	72	0	1	2		exocytosis	GO:0006887	m4
11	53	0	1	1		innate immune response	GO:0045087	m3											1	2	0	1	0		antigen processing and presentation, exogenous lipid antigen via MHC class Ib	GO:0048007	m1											4	72	0	1	1		phosphate transport	GO:0006817	m4
9	54	0	1	1		protein processing	GO:0016485	m4											1	2	0	1	0		heme oxidation	GO:0006788	m2											4	72	0	1	1		in utero embryonic development	GO:0001701	m3
10	56	0	1	1		negative regulation of developmental process	GO:0051093	m4											1	2	0	1	0		cytotoxic T cell differentiation	GO:0045065	m2											27	757	0	1	8		phosphate metabolic process	GO:0006796	m4
9	59	0	1	1		positive regulation of I-kappaB kinase/NF-kappaB cascade	GO:0043123	m3				a3							1	2	0	1	0		activated T cell apoptosis	GO:0006924	m1											27	757	0	1	8		phosphorus metabolic process	GO:0006793	m4
83	593	0	1	9		cell proliferation	GO:0008283	m4				a3							1	2	0	1	0		T cell homeostatic proliferation	GO:0001777	m1											4	78	0	1	1		neuropeptide signaling pathway	GO:0007218	m3
2	6	0	1	0		regulation of mitochondrial membrane potential	GO:0051881	m2											1	2	0	1	0		regulation of growth rate	GO:0040009	m1											4	78	0	1	1		protein amino acid glycosylation	GO:0006486	m4
2	6	0	1	0		positive regulation of myeloid leukocyte differentiation	GO:0002763	m3											1	2	0	1	0		intracellular copper ion transport	GO:0015680	m2											1	8	0	1	0		neurotransmitter uptake	GO:0001504	m2
2	6	0	1	0		oxygen transport	GO:0015671	m1											1	2	0	1	0		water homeostasis	GO:0030104	m1											1	8	0	1	0		purine nucleoside metabolic process	GO:0042278	m1
2	6	0	1	0		detection of chemical stimulus	GO:0009593	m2											1	2	0	1	0		regulation of circadian rhythm	GO:0042752	m2											1	8	0	1	0		interleukin-12 biosynthetic process	GO:0042090	m3
2	6	0	1	0		positive regulation of transcription factor import into nucleus	GO:0042993	m2											1	2	0	1	0		mitochondrial fragmentation during apoptosis	GO:0043653	m1											1	8	0	1	0		eating behavior	GO:0042755	m3
2	6	0	1	0		synaptic growth at neuromuscular junction	GO:0051124	m1											1	2	0	1	0		type I hypersensitivity	GO:0016068	m4											1	8	0	1	0		quinone cofactor biosynthetic process	GO:0045426	m2
2	6	0	1	0		negative regulation of osteoclast differentiation	GO:0045671	m4											1	2	0	1	0		negative regulation of alpha-beta T cell activation	GO:0046636	m2											1	8	0	1	0		regulation of myoblast differentiation	GO:0045661	m3
2	6	0	1	0		cellular pH reduction	GO:0051452	m2											1	2	0	1	0		grooming behavior	GO:0007625	m2											1	8	0	1	0		response to pain	GO:0048265	m1
2	6	0	1	0		mechanosensory behavior	GO:0007638	m1											5	20	0	1	0		actin filament-based movement	GO:0030048	m3											1	8	0	1	0		positive regulation of erythrocyte differentiation	GO:0045648	m4
2	6	0	1	0		myeloid dendritic cell activation	GO:0001773	m2											5	20	0	1	0		pyridine nucleotide metabolic process	GO:0019362	m2											1	8	0	1	0		regulation of cell-cell adhesion	GO:0022407	m2
2	6	0	1	0		positive regulation of protein import into nucleus	GO:0042307	m2											5	20	0	1	0		DNA damage response, signal transduction resulting in induction of apoptosis	GO:0008630	m4											1	8	0	1	0		tumor necrosis factor biosynthetic process	GO:0042533	m3
2	6	0	1	0		sequestering of calcium ion	GO:0051208	m4											5	20	0	1	0		aging	GO:0007568	m4											1	8	0	1	0		tumor necrosis factor production	GO:0032640	m3
2	6	0	1	0		nucleoside diphosphate metabolic process	GO:0009132	m3											4	20	0	1	0		regulation of cytokine production	GO:0001817	m3											1	8	0	1	0		regulation of interleukin-12 biosynthetic process	GO:0045075	m3
2	6	0	1	0		regulation of cellular pH	GO:0051453	m2											4	20	0	1	0		negative regulation of MAPK activity	GO:0043407	m4											1	8	0	1	0		purine nucleotide catabolic process	GO:0006195	m3
2	6	0	1	0		detection of biotic stimulus	GO:0009595	m3											36	200	0	1	3		secretory pathway	GO:0045045	m4						v4					1	8	0	1	0		steroid catabolic process	GO:0006706	m2
2	6	0	1	0		positive regulation of interleukin-6 biosynthetic process	GO:0045410	m3											5	21	0	1	0		telomere organization and biogenesis	GO:0032200	m2			n3								1	8	0	1	0		protein stabilization	GO:0050821	m3
2	6	0	1	0		pH reduction	GO:0045851	m2											5	21	0	1	0		proteasomal ubiquitin-dependent protein catabolic process	GO:0043161	m2											1	8	0	1	0		ribonucleotide catabolic process	GO:0009261	m3
2	6	0	1	0		regulation of epidermis development	GO:0045682	m1											5	21	0	1	0		telomere maintenance	GO:0000723	m2			n3								1	8	0	1	0		negative regulation of blood coagulation	GO:0030195	m1
2	6	0	1	0		mating behavior	GO:0007617	m2											5	21	0	1	0		lipid modification	GO:0030258	m2											1	8	0	1	0		negative regulation of osteoclast differentiation	GO:0045671	m4
11	60	0	1	1		protein import into nucleus	GO:0006606	m3											4	21	0	1	0		epithelial cell proliferation	GO:0050673	m3											1	8	0	1	0		regulation of tumor necrosis factor biosynthetic process	GO:0042534	m3
11	61	0	1	1		nuclear import	GO:0051170	m3											4	21	0	1	0		regulation of body size	GO:0040014	m4											1	8	0	1	0		regulation of blood coagulation	GO:0030193	m1
10	61	0	1	1		regulation of MAPK activity	GO:0043405	m4											4	21	0	1	0		neural tube formation	GO:0001841	m3											1	8	0	1	0		positive regulation of protein secretion	GO:0050714	m3
12	63	0	1	1		regulation of I-kappaB kinase/NF-kappaB cascade	GO:0043122	m3				a3							37	217	0	1	3		positive regulation of transcription, DNA-dependent	GO:0045893	m4											1	8	0	1	0		B cell homeostasis	GO:0001782	m3
13	67	0	1	1		negative regulation of signal transduction	GO:0009968	m4											38	218	0	1	3		protein complex assembly	GO:0006461	m4											4	80	0	1	1		tube morphogenesis	GO:0035239	m4
11	68	0	1	1		protein import	GO:0017038	m3											6	22	0	1	0		positive regulation of amine metabolic process	GO:0033240	m4											4	80	0	1	1		protein import	GO:0017038	m3			n4
99	686	0	1	11		response to stress	GO:0006950	m4											6	22	0	1	0		positive regulation of amino acid metabolic process	GO:0045764	m4											6	82	0	1	2		positive regulation of protein metabolic process	GO:0051247	m4
100	696	0	1	11		positive regulation of cellular process	GO:0048522	m4											6	22	0	1	0		positive regulation of protein amino acid phosphorylation	GO:0001934	m4											4	82	0	1	1		DNA recombination	GO:0006310	m3			n5
3	7	0	1	0		positive regulation of adaptive immune response	GO:0002821	m4											5	22	0	1	0		negative regulation of transport	GO:0051051	m3											4	82	0	1	1		G-protein signaling, coupled to cyclic nucleotide second messenger	GO:0007187	m4
3	7	0	1	0		pathogenesis	GO:0009405	m2											5	22	0	1	0		DNA catabolic process	GO:0006308	m3											4	82	0	1	1		negative regulation of developmental process	GO:0051093	m4
3	7	0	1	0		phagocytosis, engulfment	GO:0006911	m3											5	22	0	1	0		viral genome replication	GO:0019079	m2											4	82	0	1	1		biopolymer glycosylation	GO:0043413	m4
3	7	0	1	0		antigen processing and presentation of exogenous antigen	GO:0019884	m4											5	22	0	1	0		heterophilic cell adhesion	GO:0007157	m3											6	84	0	1	2		lipid catabolic process	GO:0016042	m4
3	7	0	1	0		ER-associated protein catabolic process	GO:0030433	m2											6	23	0	1	0		positive regulation of phosphorylation	GO:0042327	m4											5	84	0	1	2		oxygen and reactive oxygen species metabolic process	GO:0006800	m4
3	7	0	1	0		interferon type I production	GO:0032606	m3											6	23	0	1	0		ceramide metabolic process	GO:0006672	m3											4	84	0	1	1		bone remodeling	GO:0046849	m4
3	7	0	1	0		positive regulation of adaptive immune response based on somatic recombination of immune receptors built from immunoglobulin superfamily domains	GO:0002824	m4											6	23	0	1	0		symbiosis, encompassing mutualism through parasitism	GO:0044403	m2											4	85	0	1	1		Rho protein signal transduction	GO:0007266	m3
3	7	0	1	0		misfolded or incompletely synthesized protein catabolic process	GO:0006515	m2											6	23	0	1	0		positive regulation of phosphate metabolic process	GO:0045937	m4											5	87	0	1	2		glycoprotein biosynthetic process	GO:0009101	m4
3	7	0	1	0		localization within membrane	GO:0051668	m3											6	23	0	1	0		interspecies interaction between organisms	GO:0044419	m2											4	88	0	1	1		cyclic-nucleotide-mediated signaling	GO:0019935	m4
3	7	0	1	0		interferon type I biosynthetic process	GO:0045351	m3											5	23	0	1	0		protein amino acid methylation	GO:0006479	m3											4	89	0	1	1		tissue remodeling	GO:0048771	m4
3	7	0	1	0		microspike biogenesis	GO:0030035	m2											5	23	0	1	0		nucleotide-excision repair	GO:0006289	m2											1	9	0	1	0		positive regulation of cytokine production	GO:0001819	m3
2	7	0	1	0		auditory receptor cell differentiation	GO:0042491	m2											5	23	0	1	0		protein amino acid alkylation	GO:0008213	m3											1	9	0	1	0		sphingolipid catabolic process	GO:0030149	m3
2	7	0	1	0		cytoplasmic sequestering of protein	GO:0051220	m3											5	23	0	1	0		positive regulation of T cell proliferation	GO:0042102	m4											1	9	0	1	0		regulation of antigen receptor-mediated signaling pathway	GO:0050854	m4
2	7	0	1	0		defense response to fungus	GO:0050832	m3											5	24	0	1	0		double-strand break repair	GO:0006302	m2			n6								1	9	0	1	0		quinone cofactor metabolic process	GO:0042375	m2
2	7	0	1	0		positive regulation of isotype switching	GO:0045830	m3											6	25	0	1	0		neuron apoptosis	GO:0051402	m2											1	9	0	1	0		cytokine secretion	GO:0050663	m4
2	7	0	1	0		positive regulation of leukocyte mediated immunity	GO:0002705	m4											38	250	0	1	3		biopolymer catabolic process	GO:0043285	m4			n6								1	9	0	1	0		regeneration	GO:0031099	m2
2	7	0	1	0		histone deacetylation	GO:0016575	m1											38	253	0	1	3		cellular macromolecule catabolic process	GO:0044265	m4			n6								1	9	0	1	0		acidic amino acid transport	GO:0015800	m2
2	7	0	1	0		regulation of mitotic metaphase/anaphase transition	GO:0030071	m2											356	2565	0	1	27		developmental process	GO:0032502	m4				a6		v4		d4			1	9	0	1	0		glutamate transport	GO:0015813	m2
2	7	0	1	0		positive regulation of protein transport	GO:0051222	m2											39	258	0	1	3		negative regulation of transcription	GO:0016481	m4											1	9	0	1	0		tissue regeneration	GO:0042246	m2
2	7	0	1	0		neuromuscular process	GO:0050905	m1											7	26	0	1	1		regulation of response to stimulus	GO:0048583	m4											1	9	0	1	0		positive regulation of cell adhesion	GO:0045785	m3
2	7	0	1	0		protein amino acid deacetylation	GO:0006476	m1											6	26	0	1	0		sphingoid metabolic process	GO:0046519	m3											1	9	0	1	0		cardiac inotropy	GO:0002026	m2
2	7	0	1	0		regulation of T cell receptor signaling pathway	GO:0050856	m2											6	26	0	1	0		RNA export from nucleus	GO:0006405	m2			n4								4	91	0	1	1		regulation of hydrolase activity	GO:0051336	m4
2	7	0	1	0		DNA alkylation	GO:0006305	m3											5	26	0	1	0		regulation of bone remodeling	GO:0046850	m4											5	96	0	1	2		positive regulation of protein kinase activity	GO:0045860	m4
2	7	0	1	0		cofactor transport	GO:0051181	m2											7	27	0	1	1		regulation of endocytosis	GO:0030100	m4											4	100	0	0	1		nuclear transport	GO:0051169	m3			n6
2	7	0	1	0		cytoplasmic sequestering of transcription factor	GO:0042994	m3											6	27	0	1	0		positive regulation of lymphocyte proliferation	GO:0050671	m4											1	101	0	0	0		epidermis development	GO:0008544	m3
2	7	0	1	0		sequestering of lipid	GO:0019915	m4											6	27	0	1	0		positive regulation of mononuclear cell proliferation	GO:0032946	m4											324	10383	0	0	100		biological_process	GO:0008150	m4
2	7	0	1	0		liver development	GO:0001889	m2											5	27	0	1	0		acute-phase response	GO:0006953	m3							t6				3	105	0	0	1		regulation of cell growth	GO:0001558	m4
2	7	0	1	0		mRNA cleavage	GO:0006379	m1											7	28	0	1	1		endosome transport	GO:0016197	m4											27	1080	0	0	8		biosynthetic process	GO:0009058	m4			n5
2	7	0	1	0		negative regulation of caspase activity	GO:0043154	m1											6	28	0	1	0		oxidoreduction coenzyme metabolic process	GO:0006733	m2											3	109	0	0	1		visual perception	GO:0007601	m3
2	7	0	1	0		DNA methylation	GO:0006306	m3											47	280	0	1	4		secretion	GO:0046903	m4						v3					3	110	0	0	1		di-, tri-valent inorganic cation transport	GO:0015674	m4
2	7	0	1	0		positive regulation of lymphocyte mediated immunity	GO:0002708	m4											43	281	0	1	3		negative regulation of nucleobase, nucleoside, nucleotide and nucleic acid metabolic process	GO:0045934	m4											3	110	0	0	1		sensory perception of light stimulus	GO:0050953	m3
2	7	0	1	0		inner ear receptor cell differenation	GO:0060113	m2											8	29	0	1	1		negative regulation of protein biosynthetic process	GO:0017148	m4											3	110	0	0	1		phospholipid metabolic process	GO:0006644	m4
11	70	0	1	1		regulation of transport	GO:0051049	m4											7	29	0	1	1		caspase activation	GO:0006919	m4											1	110	0	0	0		nucleotide biosynthetic process	GO:0009165	m3
3	8	0	1	0		positive regulation of angiogenesis	GO:0045766	m3											7	29	0	1	1		maintenance of localization	GO:0051235	m4											4	111	0	0	1		nucleocytoplasmic transport	GO:0006913	m3			n6
3	8	0	1	0		leukocyte adhesion	GO:0007159	m3											46	290	0	1	3		behavior	GO:0007610	m4						v3					4	111	0	0	1		circulation	GO:0008015	m4
3	8	0	1	0		regulation of antigen receptor-mediated signaling pathway	GO:0050854	m4											2	3	0	1	0		development of secondary sexual characteristics	GO:0045136	m3											2	111	0	0	1		muscle contraction	GO:0006936	m4
3	8	0	1	0		positive regulation of body size	GO:0040018	m3											2	3	0	1	0		retrograde protein transport, ER to cytosol	GO:0030970	m1											1	111	0	0	0		ectoderm development	GO:0007398	m3
3	8	0	1	0		regulation of lymphocyte mediated immunity	GO:0002706	m4											2	3	0	1	0		ameboidal cell migration	GO:0001667	m4											1	113	0	0	0		regionalization	GO:0003002	m3
3	8	0	1	0		positive regulation of erythrocyte differentiation	GO:0045648	m4											2	3	0	1	0		metaphase	GO:0051323	m1											33	1173	0	0	10		post-translational protein modification	GO:0043687	m4
3	8	0	1	0		regulation of leukocyte mediated immunity	GO:0002703	m4											2	3	0	1	0		regulation of phosphoinositide 3-kinase activity	GO:0043551	m1											4	121	0	0	1		tube development	GO:0035295	m4
3	8	0	1	0		regulation of interleukin-6 biosynthetic process	GO:0045408	m4											2	3	0	1	0		positive regulation of interleukin-4 biosynthetic process	GO:0045404	m2											5	123	0	0	2		regulation of small GTPase mediated signal transduction	GO:0051056	m3
3	8	0	1	0		gas transport	GO:0015669	m2											2	3	0	1	0		response to protozoan	GO:0001562	m3											2	124	0	0	1		negative regulation of transcription from RNA polymerase II promoter	GO:0000122	m4
3	8	0	1	0		T cell mediated immunity	GO:0002456	m4											2	3	0	1	0		positive regulation of acute inflammatory response to antigenic stimulus	GO:0002866	m4											4	125	0	0	1		heart development	GO:0007507	m3
3	8	0	1	0		regulation of viral life cycle	GO:0050792	m2											2	3	0	1	0		regulation of non-apoptotic programmed cell death	GO:0043070	m1											5	126	0	0	2		cell growth	GO:0016049	m4
2	8	0	1	0		neurotransmitter catabolic process	GO:0042135	m1											2	3	0	1	0		positive regulation of acute inflammatory response	GO:0002675	m4											5	129	0	0	2		regulation of cell size	GO:0008361	m4
2	8	0	1	0		regulation of phagocytosis	GO:0050764	m4											2	3	0	1	0		nucleoside catabolic process	GO:0009164	m2											1	13	0	0	0		bile acid metabolic process	GO:0008206	m1
2	8	0	1	0		copper ion homeostasis	GO:0006878	m2											2	3	0	1	0		antigen processing and presentation of lipid antigen via MHC class Ib	GO:0048003	m2											1	13	0	0	0		cortical cytoskeleton organization and biogenesis	GO:0030865	m2
2	8	0	1	0		positive regulation of activated T cell proliferation	GO:0042104	m3											2	3	0	1	0		positive regulation of alpha-beta T cell proliferation	GO:0046641	m3											1	13	0	0	0		multicellular organismal macromolecule metabolic process	GO:0044259	m4
2	8	0	1	0		positive regulation of cytokine secretion	GO:0050715	m2											2	3	0	1	0		positive regulation of receptor mediated endocytosis	GO:0048260	m2											1	13	0	0	0		negative regulation of angiogenesis	GO:0016525	m3
2	8	0	1	0		embryonic hindlimb morphogenesis	GO:0035116	m3											2	3	0	1	0		positive regulation of granulocyte macrophage colony-stimulating factor biosynthetic process	GO:0045425	m4											1	13	0	0	0		multicellular organismal protein metabolic process	GO:0044268	m4
2	8	0	1	0		negative regulation of transcription factor import into nucleus	GO:0042992	m3											2	3	0	1	0		base conversion or substitution editing	GO:0016553	m3											1	13	0	0	0		oligosaccharide metabolic process	GO:0009311	m3
2	8	0	1	0		positive regulation of nucleocytoplasmic transport	GO:0046824	m2											2	3	0	1	0		non-apoptotic programmed cell death	GO:0016244	m1											1	13	0	0	0		collagen metabolic process	GO:0032963	m4
2	8	0	1	0		prostanoid biosynthetic process	GO:0046457	m4											2	3	0	1	0		positive regulation of Ras GTPase activity	GO:0032320	m2											1	13	0	0	0		regulation of interferon-gamma biosynthetic process	GO:0045072	m3
2	8	0	1	0		negative regulation of protein import into nucleus	GO:0042308	m3											2	3	0	1	0		positive regulation of hypersensitivity	GO:0002885	m4											1	13	0	0	0		behavioral interaction between organisms	GO:0051705	m3
2	8	0	1	0		T cell homeostasis	GO:0043029	m3											2	3	0	1	0		lipid raft localization	GO:0051665	m3											1	13	0	0	0		NADP metabolic process	GO:0006739	m2
2	8	0	1	0		male meiosis	GO:0007140	m2											2	3	0	1	0		antigen processing and presentation via MHC class Ib	GO:0002475	m2											1	13	0	0	0		protein digestion	GO:0044256	m4
2	8	0	1	0		regulation of steroid metabolic process	GO:0019218	m3											2	3	0	1	0		adaptation of signaling pathway	GO:0022401	m2											1	13	0	0	0		multicellular organismal protein catabolic process	GO:0044254	m4
2	8	0	1	0		positive regulation of phagocytosis	GO:0050766	m4											2	3	0	1	0		regulation of immunoglobulin mediated immune response	GO:0002889	m4											1	13	0	0	0		lactation	GO:0007595	m4
2	8	0	1	0		positive regulation of immune effector process	GO:0002699	m4											2	3	0	1	0		dermatan sulfate proteoglycan biosynthetic process	GO:0050651	m1											1	13	0	0	0		aminoglycan biosynthetic process	GO:0006023	m2
2	8	0	1	0		regulation of endothelial cell proliferation	GO:0001936	m2											2	3	0	1	0		glucosylceramide metabolic process	GO:0006678	m1											1	13	0	0	0		cAMP biosynthetic process	GO:0006171	m3
2	8	0	1	0		natural killer cell mediated cytotoxicity	GO:0042267	m2											2	3	0	1	0		positive regulation of alpha-beta T cell activation	GO:0046635	m3											1	13	0	0	0		multicellular organismal macromolecule catabolic process	GO:0044266	m4
2	8	0	1	0		negative regulation of myeloid leukocyte differentiation	GO:0002762	m4											2	3	0	1	0		negative regulation of Ras protein signal transduction	GO:0046580	m1											1	13	0	0	0		localization within membrane	GO:0051668	m3
2	8	0	1	0		prostaglandin biosynthetic process	GO:0001516	m4											2	3	0	1	0		interleukin-13 biosynthetic process	GO:0042231	m2											1	13	0	0	0		collagen catabolic process	GO:0030574	m4
2	8	0	1	0		reproductive behavior	GO:0019098	m2											2	3	0	1	0		regulation of B cell mediated immunity	GO:0002712	m4											1	13	0	0	0		transmembrane receptor protein tyrosine phosphatase signaling pathway	GO:0007185	m3
2	8	0	1	0		natural killer cell mediated immunity	GO:0002228	m2											2	3	0	1	0		regulation of granulocyte macrophage colony-stimulating factor biosynthetic process	GO:0045423	m4											1	13	0	0	0		protein targeting to ER	GO:0045047	m2
2	8	0	1	0		mitotic metaphase/anaphase transition	GO:0007091	m2											2	3	0	1	0		lipid raft polarization	GO:0001766	m3											1	13	0	0	0		DNA catabolic process	GO:0006308	m3
16	87	0	1	2		positive regulation of protein kinase activity	GO:0045860	m4											2	3	0	1	0		positive regulation of small GTPase mediated signal transduction	GO:0051057	m2											5	130	0	0	2		inorganic anion transport	GO:0015698	m4
15	88	0	1	2		calcium ion homeostasis	GO:0006874	m4											2	3	0	1	0		dermatan sulfate proteoglycan metabolic process	GO:0050655	m1											3	133	0	0	1		embryonic morphogenesis	GO:0048598	m4
14	88	0	1	2		nuclear transport	GO:0051169	m3											2	3	0	1	0		desensitization of G-protein coupled receptor protein signaling pathway	GO:0002029	m2											5	135	0	0	2		negative regulation of progression through cell cycle	GO:0045786	m4
3	9	0	1	0		glycoprotein catabolic process	GO:0006516	m3											2	3	0	1	0		positive regulation of antigen receptor-mediated signaling pathway	GO:0050857	m4											3	135	0	0	1		hexose metabolic process	GO:0019318	m4
3	9	0	1	0		leukocyte mediated cytotoxicity	GO:0001909	m4											2	3	0	1	0		regulation of interferon-gamma production	GO:0032649	m3											3	135	0	0	1		brain development	GO:0007420	m4
3	9	0	1	0		interleukin-6 biosynthetic process	GO:0042226	m4											2	3	0	1	0		regulatory T cell differentiation	GO:0045066	m3											2	136	0	0	1		response to abiotic stimulus	GO:0009628	m4
3	9	0	1	0		mannose metabolic process	GO:0006013	m3											2	3	0	1	0		lipid raft distribution	GO:0031580	m3											1	136	0	0	0		potassium ion transport	GO:0006813	m3
3	9	0	1	0		regulation of exocytosis	GO:0017157	m4											2	3	0	1	0		regulation of alpha-beta T cell differentiation	GO:0046637	m3											39	1374	0	0	12		protein modification process	GO:0006464	m4
3	9	0	1	0		interleukin-6 production	GO:0032635	m4											2	3	0	1	0		glycosylceramide biosynthetic process	GO:0046476	m1											4	138	0	0	1		axonogenesis	GO:0007409	m4
3	9	0	1	0		vesicle targeting	GO:0006903	m2											2	3	0	1	0		interleukin-13 production	GO:0032616	m2											3	138	0	0	1		monosaccharide metabolic process	GO:0005996	m4
2	9	0	1	0		negative regulation of nucleocytoplasmic transport	GO:0046823	m3											2	3	0	1	0		positive regulation of inflammatory response to antigenic stimulus	GO:0002863	m4											1	14	0	0	0		regulation of osteoclast differentiation	GO:0045670	m4
2	9	0	1	0		sphingolipid catabolic process	GO:0030149	m3											2	3	0	1	0		positive regulation of exocytosis	GO:0045921	m4											1	14	0	0	0		glycosphingolipid metabolic process	GO:0006687	m3
2	9	0	1	0		regulation of activated T cell proliferation	GO:0046006	m3											2	3	0	1	0		interleukin-4 biosynthetic process	GO:0042097	m2											1	14	0	0	0		negative regulation of Wnt receptor signaling pathway	GO:0030178	m3
2	9	0	1	0		endothelial cell proliferation	GO:0001935	m2											2	3	0	1	0		positive regulation of phosphoinositide 3-kinase activity	GO:0043552	m1											1	14	0	0	0		lymphocyte homeostasis	GO:0002260	m4
2	9	0	1	0		pyrimidine base metabolic process	GO:0006206	m2											2	3	0	1	0		response to molecule of bacterial origin	GO:0002237	m2											1	14	0	0	0		positive regulation of axonogenesis	GO:0050772	m3
2	9	0	1	0		hydrogen ion homeostasis	GO:0030641	m2											2	3	0	1	0		nuclear mRNA splicing via U2-type spliceosome	GO:0006374	m1											1	14	0	0	0		ureteric bud branching	GO:0001658	m3
2	9	0	1	0		negative regulation of protein transport	GO:0051224	m3											2	3	0	1	0		negative regulation of T-helper 2 type immune response	GO:0002829	m3											1	14	0	0	0		platelet activation	GO:0030168	m3
2	9	0	1	0		salivary gland development	GO:0007431	m2											2	3	0	1	0		regulation of interleukin-4 biosynthetic process	GO:0045402	m2											1	14	0	0	0		C21-steroid hormone biosynthetic process	GO:0006700	m1
2	9	0	1	0		positive regulation of axonogenesis	GO:0050772	m3											2	3	0	1	0		regulation of T-helper 2 type immune response	GO:0002828	m3											1	14	0	0	0		regulation of cytokine production	GO:0001817	m3
2	9	0	1	0		behavioral interaction between organisms	GO:0051705	m3											2	3	0	1	0		positive regulation of immunoglobulin mediated immune response	GO:0002891	m4											1	14	0	0	0		isoprenoid biosynthetic process	GO:0008299	m1
2	9	0	1	0		response to fungus	GO:0009620	m4											2	3	0	1	0		positive regulation of B cell mediated immunity	GO:0002714	m4											1	14	0	0	0		protein tetramerization	GO:0051262	m3
2	9	0	1	0		RNA polyadenylation	GO:0043631	m1											2	3	0	1	0		assembly of spliceosomal tri-snRNP	GO:0000244	m1											1	14	0	0	0		negative regulation of T cell activation	GO:0050868	m3
2	9	0	1	0		negative regulation of neuron apoptosis	GO:0043524	m2											6	30	0	1	0		erythrocyte differentiation	GO:0030218	m4											1	14	0	0	0		multicellular organismal catabolic process	GO:0044243	m4
2	9	0	1	0		negative regulation of T cell proliferation	GO:0042130	m2											8	31	0	1	1		negative regulation of cellular biosynthetic process	GO:0031327	m4											1	14	0	0	0		amino acid derivative catabolic process	GO:0042219	m3
2	9	0	1	0		mRNA polyadenylation	GO:0006378	m1											7	31	0	1	1		viral infectious cycle	GO:0019058	m2											4	140	0	0	1		ubiquitin-dependent protein catabolic process	GO:0006511	m3
16	90	0	1	2		positive regulation of transferase activity	GO:0051347	m4											6	31	0	1	0		regulation of T cell proliferation	GO:0042129	m4											41	1426	0	0	13		biopolymer modification	GO:0043412	m4
17	96	0	1	2		positive regulation of signal transduction	GO:0009967	m4											7	32	0	1	1		regulation of peptidyl-tyrosine phosphorylation	GO:0050730	m4				a3							4	145	0	0	1		neuron morphogenesis during differentiation	GO:0048667	m4
16	96	0	1	2		ubiquitin-dependent protein catabolic process	GO:0006511	m3			n4								6	32	0	1	0		androgen receptor signaling pathway	GO:0030521	m2											4	145	0	0	1		neurite morphogenesis	GO:0048812	m4
14	96	0	1	2		nucleocytoplasmic transport	GO:0006913	m3			n3								49	321	0	1	4		negative regulation of cellular metabolic process	GO:0031324	m4											1	148	0	0	0		DNA replication	GO:0006260	m4			n6
17	97	0	1	2		modification-dependent macromolecule catabolic process	GO:0043632	m3			n3								8	33	0	1	1		regulation of G-protein coupled receptor protein signaling pathway	GO:0008277	m4											1	15	0	0	0		inactivation of MAPK activity	GO:0000188	m3
17	97	0	1	2		modification-dependent protein catabolic process	GO:0019941	m3			n3								7	33	0	1	1		membrane fusion	GO:0006944	m2											1	15	0	0	0		interferon-gamma biosynthetic process	GO:0042095	m3
17	98	0	1	2		proteolysis involved in cellular protein catabolic process	GO:0051603	m3			n3								6	33	0	1	0		regulation of cell morphogenesis	GO:0022604	m3											1	15	0	0	0		actin filament-based movement	GO:0030048	m3
2	10	0	0	0		activation of MAPKK activity	GO:0000186	m2											6	33	0	1	0		regulation of anatomical structure morphogenesis	GO:0022603	m3											1	15	0	0	0		leukotriene biosynthetic process	GO:0019370	m4
2	10	0	0	0		protein export from nucleus	GO:0006611	m2											6	33	0	1	0		regulation of cell shape	GO:0008360	m3											1	15	0	0	0		membrane lipid catabolic process	GO:0046466	m3
2	10	0	0	0		endothelial cell differentiation	GO:0045446	m3											6	33	0	1	0		carbohydrate transport	GO:0008643	m3											1	15	0	0	0		nucleotide-sugar metabolic process	GO:0009225	m3
2	10	0	0	0		phosphatidylinositol metabolic process	GO:0046488	m2											8	34	0	1	1		icosanoid metabolic process	GO:0006690	m4											1	15	0	0	0		male gonad development	GO:0008584	m2
2	10	0	0	0		steroid catabolic process	GO:0006706	m2											8	34	0	1	1		establishment and/or maintenance of cell polarity	GO:0007163	m3						v3					1	15	0	0	0		alkene biosynthetic process	GO:0043450	m4
2	10	0	0	0		regulation of cytokine secretion	GO:0050707	m2											7	34	0	1	1		cell redox homeostasis	GO:0045454	m2											5	150	0	0	2		fatty acid metabolic process	GO:0006631	m4
2	10	0	0	0		sequestering of metal ion	GO:0051238	m4											9	36	0	1	1		induction of apoptosis by intracellular signals	GO:0008629	m4			n3								5	150	0	0	2		regulation of growth	GO:0040008	m4
2	10	0	0	0		regulation of osteoclast differentiation	GO:0045670	m4											9	36	0	1	1		viral reproductive process	GO:0022415	m2											6	152	0	0	2		membrane lipid metabolic process	GO:0006643	m4
2	10	0	0	0		hindlimb morphogenesis	GO:0035137	m3											8	36	0	1	1		protein amino acid N-linked glycosylation	GO:0006487	m3											2	152	0	0	1		coenzyme metabolic process	GO:0006732	m3
2	10	0	0	0		regulation of mRNA stability	GO:0043488	m3											8	36	0	1	1		biopolymer methylation	GO:0043414	m3			n4								5	153	0	0	2		anion transport	GO:0006820	m4
2	10	0	0	0		nucleotide catabolic process	GO:0009166	m3											7	36	0	1	1		water-soluble vitamin metabolic process	GO:0006767	m2											5	157	0	0	2		cellular morphogenesis during differentiation	GO:0000904	m4
2	10	0	0	0		T-helper 2 type immune response	GO:0042092	m3											56	361	0	1	4		translation	GO:0006412	m4			n6								5	158	0	0	2		positive regulation of transcription from RNA polymerase II promoter	GO:0045944	m4
2	10	0	0	0		regulation of membrane potential	GO:0042391	m3											9	37	0	1	1		nuclear export	GO:0051168	m2			n5								2	158	0	0	1		muscle development	GO:0007517	m4
2	10	0	0	0		signal complex assembly	GO:0007172	m2											9	37	0	1	1		cellular component disassembly	GO:0022411	m2											1	16	0	0	0		protein targeting to mitochondrion	GO:0006626	m2
2	10	0	0	0		blastocyst development	GO:0001824	m3											9	37	0	1	1		protein amino acid autophosphorylation	GO:0046777	m4											1	16	0	0	0		positive regulation of cell motility	GO:0051272	m1
2	10	0	0	0		histone acetylation	GO:0016573	m2											8	37	0	1	1		regulation of lymphocyte proliferation	GO:0050670	m4											1	16	0	0	0		regulation of striated muscle development	GO:0016202	m3
1	10	0	0	0		GTP metabolic process	GO:0046039	m2											8	37	0	1	1		negative regulation of biosynthetic process	GO:0009890	m4											1	16	0	0	0		glycoprotein catabolic process	GO:0006516	m3
1	10	0	0	0		biogenic amine catabolic process	GO:0042402	m3											8	37	0	1	1		regulation of mononuclear cell proliferation	GO:0032944	m4											1	16	0	0	0		positive regulation of locomotion	GO:0040017	m1
1	10	0	0	0		microtubule depolymerization	GO:0007019	m1											7	37	0	1	1		regulation of actin polymerization and/or depolymerization	GO:0008064	m4											1	16	0	0	0		regulation of exocytosis	GO:0017157	m4
1	10	0	0	0		cell activation during immune response	GO:0002263	m3											7	37	0	1	1		regulation of adenylate cyclase activity	GO:0045761	m3											1	16	0	0	0		response to reactive oxygen species	GO:0000302	m3
1	10	0	0	0		CD4-positive, alpha-beta T cell differentiation during immune response	GO:0002294	m3											8	38	0	1	1		glycosaminoglycan metabolic process	GO:0030203	m3											1	16	0	0	0		homeostasis of number of cells	GO:0048872	m4
1	10	0	0	0		negative regulation of microtubule polymerization or depolymerization	GO:0031111	m1											9	39	0	1	1		aminoglycan metabolic process	GO:0006022	m3											1	16	0	0	0		superoxide metabolic process	GO:0006801	m4
1	10	0	0	0		T-helper 1 type immune response	GO:0042088	m3											9	39	0	1	1		protein autoprocessing	GO:0016540	m4											1	16	0	0	0		sensory perception of pain	GO:0019233	m1
1	10	0	0	0		lymphocyte activation during immune response	GO:0002285	m3											7	39	0	1	1		regulation of lyase activity	GO:0051339	m3											1	16	0	0	0		peptide metabolic process	GO:0006518	m4
1	10	0	0	0		chromosome condensation	GO:0030261	m2											7	39	0	1	1		regulation of cyclase activity	GO:0031279	m3											1	16	0	0	0		leukocyte homeostasis	GO:0001776	m4
1	10	0	0	0		regulation of neuronal synaptic plasticity	GO:0048168	m2				a3							7	39	0	1	1		regulation of actin filament length	GO:0030832	m4											1	16	0	0	0		regulation of epithelial cell proliferation	GO:0050678	m3
1	10	0	0	0		lysosomal transport	GO:0007041	m2											2	4	0	1	0		negative regulation of sequestering of calcium ion	GO:0051283	m4											1	16	0	0	0		regulation of axon extension	GO:0030516	m2
1	10	0	0	0		positive regulation of cytokine production	GO:0001819	m3											2	4	0	1	0		cytoplasmic sequestering of NF-kappaB	GO:0007253	m3											5	161	0	0	2		transmembrane receptor protein tyrosine kinase signaling pathway	GO:0007169	m4
1	10	0	0	0		T cell differentiation during immune response	GO:0002292	m3											2	4	0	1	0		myeloid dendritic cell differentiation	GO:0043011	m2											29	1631	0	0	9		regulation of transcription, DNA-dependent	GO:0006355	m4			n5
1	10	0	0	0		negative regulation of bone remodeling	GO:0046851	m4											2	4	0	1	0		determination of adult life span	GO:0008340	m4											4	165	0	0	1		neurite development	GO:0031175	m4
1	10	0	0	0		DNA fragmentation during apoptosis	GO:0006309	m2											2	4	0	1	0		regulation of acute inflammatory response to antigenic stimulus	GO:0002864	m4											6	166	0	0	2		regulation of protein kinase activity	GO:0045859	m4
1	10	0	0	0		T-helper cell differentiation	GO:0042093	m3											2	4	0	1	0		modification of morphology or physiology of other organism during symbiotic interaction	GO:0051817	m2											30	1668	0	0	9		transcription, DNA-dependent	GO:0006351	m4			n6
1	10	0	0	0		leukocyte activation during immune response	GO:0002366	m3											2	4	0	1	0		neutrophil activation	GO:0042119	m2											1	167	0	0	0		ribonucleoprotein complex biogenesis and assembly	GO:0022613	m3			n6
1	10	0	0	0		eye photoreceptor cell differentiation	GO:0001754	m2											2	4	0	1	0		mitochondrial genome maintenance	GO:0000002	m2											30	1672	0	0	9		RNA biosynthetic process	GO:0032774	m4			n6
1	10	0	0	0		T cell activation during immune response	GO:0002286	m3											2	4	0	1	0		nuclear migration	GO:0007097	m2											1	168	0	0	0		mitosis	GO:0007067	m4			n6
1	10	0	0	0		complement activation, alternative pathway	GO:0006957	m3											2	4	0	1	0		ribonucleoside diphosphate catabolic process	GO:0009191	m3											1	169	0	0	0		M phase of mitotic cell cycle	GO:0000087	m4			n6
1	10	0	0	0		alpha-beta T cell differentiation during immune response	GO:0002293	m3											2	4	0	1	0		regulation of sequestering of calcium ion	GO:0051282	m4											1	17	0	0	0		vesicle docking during exocytosis	GO:0006904	m3
1	10	0	0	0		neuron recognition	GO:0008038	m2						v3					2	4	0	1	0		opsonization	GO:0008228	m3											1	17	0	0	0		embryo implantation	GO:0007566	m2
1	10	0	0	0		pteridine and derivative metabolic process	GO:0042558	m2											2	4	0	1	0		lipoprotein catabolic process	GO:0042159	m2											1	17	0	0	0		multicellular organismal homeostasis	GO:0048871	m4
1	10	0	0	0		nucleotide-sugar metabolic process	GO:0009225	m3											2	4	0	1	0		embryonic hemopoiesis	GO:0035162	m1											1	17	0	0	0		osteoclast differentiation	GO:0030316	m4
1	10	0	0	0		eye photoreceptor cell development	GO:0042462	m1											2	4	0	1	0		regulation of inflammatory response to antigenic stimulus	GO:0002861	m4											1	17	0	0	0		glycolipid metabolic process	GO:0006664	m3
1	10	0	0	0		GTP biosynthetic process	GO:0006183	m2											2	4	0	1	0		release of sequestered calcium ion into cytosol	GO:0051209	m4											1	17	0	0	0		gastrulation (sensu Mammalia)	GO:0010003	m3
1	10	0	0	0		catecholamine biosynthetic process	GO:0042423	m3											2	4	0	1	0		phospholipid scrambling	GO:0017121	m2											1	17	0	0	0		barbed-end actin filament capping	GO:0051016	m3
1	10	0	0	0		regulation of protein stability	GO:0031647	m3											2	4	0	1	0		negative regulation of epithelial cell proliferation	GO:0050680	m2											1	17	0	0	0		cAMP metabolic process	GO:0046058	m3
1	10	0	0	0		aromatic amino acid family catabolic process	GO:0009074	m2											2	4	0	1	0		regulation of global transcription from RNA polymerase II promoter	GO:0006358	m1											1	17	0	0	0		tissue homeostasis	GO:0001894	m4
8	100	0	0	1		protein-DNA complex assembly	GO:0065004	m2			n4								2	4	0	1	0		multicellular organismal aging	GO:0010259	m4											1	17	0	0	0		mitochondrial membrane organization and biogenesis	GO:0007006	m3
8	101	0	0	1		heart development	GO:0007507	m3											2	4	0	1	0		transmembrane receptor protein tyrosine kinase activation (dimerization)	GO:0007171	m1											1	17	0	0	0		C21-steroid hormone metabolic process	GO:0008207	m2
14	103	0	0	2		dephosphorylation	GO:0016311	m4											2	4	0	1	0		antigen processing and presentation of exogenous peptide antigen via MHC class II	GO:0019886	m4											1	17	0	0	0		multicellular organismal metabolic process	GO:0044236	m4
13	104	0	0	1		negative regulation of transcription from RNA polymerase II promoter	GO:0000122	m4											2	4	0	1	0		interleukin-4 production	GO:0032633	m2											1	17	0	0	0		positive regulation of neurogenesis	GO:0050769	m3
13	104	0	0	1		membrane lipid metabolic process	GO:0006643	m4											2	4	0	1	0		antigen processing and presentation of exogenous peptide antigen	GO:0002478	m4											1	170	0	0	0		spermatogenesis	GO:0007283	m3
12	105	0	0	1		brain development	GO:0007420	m4											2	4	0	1	0		virus-infected cell apoptosis	GO:0006926	m3											1	170	0	0	0		male gamete generation	GO:0048232	m3
7	106	0	0	1		ribonucleoprotein complex biogenesis and assembly	GO:0022613	m3			n6								2	4	0	1	0		granulocyte macrophage colony-stimulating factor biosynthetic process	GO:0042253	m4											3	172	0	0	1		nucleotide metabolic process	GO:0009117	m4
8	108	0	0	1		ectoderm development	GO:0007398	m3											2	4	0	1	0		retroviral genome replication	GO:0045090	m2											6	173	0	0	2		regulation of kinase activity	GO:0043549	m4
6	108	0	0	1		response to abiotic stimulus	GO:0009628	m4											2	4	0	1	0		antigen processing and presentation of peptide antigen via MHC class II	GO:0002495	m4											31	1741	0	0	10		regulation of transcription	GO:0045449	m4			n6
14	109	0	0	2		axonogenesis	GO:0007409	m4											2	4	0	1	0		activation of MAPKKK activity	GO:0000185	m3											35	1778	0	0	11		regulation of nucleobase, nucleoside, nucleotide and nucleic acid metabolic process	GO:0019219	m4			n6
10	109	0	0	1		male gamete generation	GO:0048232	m3											2	4	0	1	0		granulocyte macrophage colony-stimulating factor production	GO:0032604	m4											7	178	0	0	2		regulation of transferase activity	GO:0051338	m4
10	109	0	0	1		spermatogenesis	GO:0007283	m3											2	4	0	1	0		nuclear mRNA 3'-splice site recognition	GO:0000389	m2											1	18	0	0	0		regulation of protein secretion	GO:0050708	m3
8	109	0	0	1		anion transport	GO:0006820	m4				a3							2	4	0	1	0		regulation of acute inflammatory response	GO:0002673	m4											1	18	0	0	0		vitamin biosynthetic process	GO:0009110	m2
2	11	0	0	0		response to metal ion	GO:0010038	m2											2	4	0	1	0		negative regulation of erythrocyte differentiation	GO:0045647	m3											1	18	0	0	0		heme metabolic process	GO:0042168	m3
2	11	0	0	0		mechanoreceptor differentiation	GO:0042490	m2											2	4	0	1	0		positive regulation of GTPase activity	GO:0043547	m2											1	18	0	0	0		membrane docking	GO:0022406	m3
2	11	0	0	0		cellular polysaccharide catabolic process	GO:0044247	m2											2	4	0	1	0		regulation of hypersensitivity	GO:0002883	m4											1	18	0	0	0		vesicle docking	GO:0048278	m3
2	11	0	0	0		purine ribonucleoside monophosphate biosynthetic process	GO:0009168	m2			n3								2	4	0	1	0		negative regulation of endocytosis	GO:0045806	m1											1	18	0	0	0		actin filament capping	GO:0051693	m3
2	11	0	0	0		striated muscle cell development	GO:0055002	m1					e3						2	4	0	1	0		modification of host morphology or physiology	GO:0044003	m2											1	18	0	0	0		blastocyst development	GO:0001824	m3
2	11	0	0	0		lactation	GO:0007595	m4											7	40	0	1	1		regulation of protein amino acid phosphorylation	GO:0001932	m4											1	18	0	0	0		RNA modification	GO:0009451	m3
2	11	0	0	0		interferon-gamma production	GO:0032609	m3											61	405	0	1	5		regulation of transcription from RNA polymerase II promoter	GO:0006357	m4											4	180	0	0	1		cofactor metabolic process	GO:0051186	m4
2	11	0	0	0		purine ribonucleoside monophosphate metabolic process	GO:0009167	m2			n3								10	41	0	1	1		response to protein stimulus	GO:0051789	m3											3	180	0	0	1		negative regulation of transcription, DNA-dependent	GO:0045892	m4
2	11	0	0	0		myofibril assembly	GO:0030239	m1					e3						10	41	0	1	1		response to unfolded protein	GO:0006986	m3											32	1822	0	0	10		transcription	GO:0006350	m4			n6
2	11	0	0	0		monovalent inorganic cation homeostasis	GO:0030004	m2											10	41	0	1	1		negative regulation of transferase activity	GO:0051348	m4											5	183	0	0	2		cell-cell adhesion	GO:0016337	m4
2	11	0	0	0		cholesterol homeostasis	GO:0042632	m3											10	41	0	1	1		negative regulation of protein kinase activity	GO:0006469	m4											7	184	0	0	2		skeletal development	GO:0001501	m4
2	11	0	0	0		exocrine system development	GO:0035272	m2											7	41	0	1	1		regulation of amine metabolic process	GO:0033238	m4											5	185	0	0	2		neuron development	GO:0048666	m4
2	11	0	0	0		G2/M transition of mitotic cell cycle	GO:0000086	m1											7	41	0	1	1		regulation of cyclin-dependent protein kinase activity	GO:0000079	m2			n4								4	185	0	0	1		pattern specification process	GO:0007389	m4
2	11	0	0	0		ureteric bud branching	GO:0001658	m3											7	41	0	1	1		regulation of amino acid metabolic process	GO:0006521	m4											1	19	0	0	0		post-Golgi vesicle-mediated transport	GO:0006892	m3
2	11	0	0	0		polysaccharide catabolic process	GO:0000272	m2											63	410	0	1	5		regulation of cell proliferation	GO:0042127	m4				a5							1	19	0	0	0		gastrulation with mouth forming second	GO:0001702	m3
2	11	0	0	0		mating	GO:0007618	m2											10	42	0	1	1		viral reproduction	GO:0016032	m2											1	19	0	0	0		negative regulation of actin filament depolymerization	GO:0030835	m3
2	11	0	0	0		regulation of microtubule polymerization or depolymerization	GO:0031110	m2											9	42	0	1	1		regulation of caspase activity	GO:0043281	m4											1	19	0	0	0		gastrulation (sensu Vertebrata)	GO:0048276	m3
2	11	0	0	0		purine nucleoside monophosphate biosynthetic process	GO:0009127	m2			n3								8	42	0	1	1		methylation	GO:0032259	m3			n3								1	19	0	0	0		biogenic amine biosynthetic process	GO:0042401	m4
2	11	0	0	0		purine nucleoside monophosphate metabolic process	GO:0009126	m2			n3								9	43	0	1	1		mitochondrion organization and biogenesis	GO:0007005	m4											1	19	0	0	0		response to UV	GO:0009411	m3			n3
1	11	0	0	0		regulation of proteolysis	GO:0030162	m2											8	44	0	1	1		DNA damage response, signal transduction	GO:0042770	m4			n5								1	192	0	0	0		mRNA processing	GO:0006397	m4			n6
1	11	0	0	0		inactivation of MAPK activity	GO:0000188	m3				a3							69	445	0	1	5		macromolecular complex assembly	GO:0065003	m4			n6								41	1945	0	0	13		regulation of cellular metabolic process	GO:0031323	m4			n6
1	11	0	0	0		activation of NF-kappaB-inducing kinase	GO:0007250	m2											10	45	0	1	1		protein secretion	GO:0009306	m4											3	198	0	0	1		protein folding	GO:0006457	m3			n5
1	11	0	0	0		regulation of smooth muscle contraction	GO:0006940	m3											8	45	0	1	1		cell projection biogenesis	GO:0030031	m3											1	198	0	0	0		cell division	GO:0051301	m4			n6
1	11	0	0	0		DNA geometric change	GO:0032392	m3			n4								8	46	0	1	1		chromosome segregation	GO:0007059	m3			n6								1	20	0	0	0		response to toxin	GO:0009636	m3
1	11	0	0	0		fibroblast growth factor receptor signaling pathway	GO:0008543	m2											69	463	0	1	5		regulation of progression through cell cycle	GO:0000074	m4			n6								1	20	0	0	0		cyclic nucleotide biosynthetic process	GO:0009190	m3
1	11	0	0	0		photoreceptor cell development	GO:0042461	m1											71	465	0	1	5		regulation of cell cycle	GO:0051726	m4			n6								1	20	0	0	0		bone mineralization	GO:0030282	m3
1	11	0	0	0		DNA unwinding during replication	GO:0006268	m3			n4								8	47	0	1	1		protein oligomerization	GO:0051259	m4				a3							4	200	0	0	1		reproductive process	GO:0022414	m4
1	11	0	0	0		retrograde vesicle-mediated transport, Golgi to ER	GO:0006890	m3											11	48	0	1	1		establishment of RNA localization	GO:0051236	m3			n6								44	2029	0	0	14		regulation of metabolic process	GO:0019222	m4			n6
1	11	0	0	0		phospholipid transport	GO:0015914	m2											11	48	0	1	1		nucleic acid transport	GO:0050657	m3			n6								4	203	0	0	1		central nervous system development	GO:0007417	m4
1	11	0	0	0		mitotic spindle organization and biogenesis	GO:0007052	m2			n5								11	48	0	1	1		RNA transport	GO:0050658	m3			n6								36	2042	0	0	11		RNA metabolic process	GO:0016070	m4			n6
1	11	0	0	0		DNA duplex unwinding	GO:0032508	m3			n4								70	483	0	1	5		cellular component assembly	GO:0022607	m4			n6								7	207	0	0	2		monocarboxylic acid metabolic process	GO:0032787	m4
1	11	0	0	0		regulation of anti-apoptosis	GO:0045767	m3											2	5	0	1	0		regulation of Cdc42 GTPase activity	GO:0043088	m2											63	2095	0	0	19		transport	GO:0006810	m4
1	11	0	0	0		pyrimidine nucleoside triphosphate metabolic process	GO:0009147	m3											2	5	0	1	0		positive regulation of survival gene product activity	GO:0045885	m3											1	21	0	0	0		peroxisome organization and biogenesis	GO:0007031	m3
1	11	0	0	0		vitamin transport	GO:0051180	m2											2	5	0	1	0		inflammatory response to antigenic stimulus	GO:0002437	m4											1	21	0	0	0		regulation of actin filament depolymerization	GO:0030834	m3
1	11	0	0	0		calcium-independent cell-cell adhesion	GO:0016338	m1								d3			2	5	0	1	0		autophagic vacuole formation	GO:0000045	m1											1	21	0	0	0		actin filament depolymerization	GO:0030042	m3
1	11	0	0	0		photoreceptor cell differentiation	GO:0046530	m2											2	5	0	1	0		ceramide biosynthetic process	GO:0046513	m1											1	21	0	0	0		insulin secretion	GO:0030073	m4
1	11	0	0	0		intercellular junction assembly	GO:0007043	m2											2	5	0	1	0		NAD metabolic process	GO:0019674	m1											1	21	0	0	0		porphyrin metabolic process	GO:0006778	m3
1	11	0	0	0		pyrimidine ribonucleotide biosynthetic process	GO:0009220	m2											2	5	0	1	0		negative regulation of adaptive immune response	GO:0002820	m3											1	21	0	0	0		epithelial cell proliferation	GO:0050673	m3
1	11	0	0	0		regulation of axon extension	GO:0030516	m2											2	5	0	1	0		hyperosmotic response	GO:0006972	m1											1	21	0	0	0		negative regulation of MAPK activity	GO:0043407	m4
1	11	0	0	0		neurotransmitter biosynthetic process	GO:0042136	m2											2	5	0	1	0		regulation of mRNA processing	GO:0050684	m2			n3								1	21	0	0	0		response to hormone stimulus	GO:0009725	m4
14	114	0	0	2		neuron morphogenesis during differentiation	GO:0048667	m4											2	5	0	1	0		regeneration	GO:0031099	m2											1	21	0	0	0		tetrapyrrole metabolic process	GO:0033013	m3
14	114	0	0	2		neurite morphogenesis	GO:0048812	m4											2	5	0	1	0		nucleoside diphosphate catabolic process	GO:0009134	m3											1	21	0	0	0		development of primary male sexual characteristics	GO:0046546	m2
7	114	0	0	1		hexose metabolic process	GO:0019318	m4					e3						2	5	0	1	0		glycolipid catabolic process	GO:0019377	m3											1	21	0	0	0		glucose homeostasis	GO:0042593	m2
7	115	0	0	1		monosaccharide metabolic process	GO:0005996	m4					e3						2	5	0	1	0		positive regulation of innate immune response	GO:0045089	m2											1	21	0	0	0		nicotinamide metabolic process	GO:0006769	m2
3	115	0	0	0		cofactor metabolic process	GO:0051186	m4					e6						2	5	0	1	0		coenzyme A biosynthetic process	GO:0015937	m1											1	21	0	0	0		fat-soluble vitamin metabolic process	GO:0006775	m2
12	117	0	0	1		cell growth	GO:0016049	m4				a4							2	5	0	1	0		ruffle organization and biogenesis	GO:0031529	m1											1	21	0	0	0		regulation of Wnt receptor signaling pathway	GO:0030111	m3
15	118	0	0	2		fatty acid metabolic process	GO:0006631	m4					e6						2	5	0	1	0		regulation of Cdc42 protein signal transduction	GO:0032489	m2											4	211	0	0	1		synaptic transmission	GO:0007268	m4
12	118	0	0	1		regulation of cell size	GO:0008361	m4				a4							2	5	0	1	0		regulation of mitochondrial membrane permeability	GO:0046902	m2											7	213	0	0	2		cell projection morphogenesis	GO:0048858	m4
13	119	0	0	1		positive regulation of transcription from RNA polymerase II promoter	GO:0045944	m4											2	5	0	1	0		positive regulation of cell projection organization and biogenesis	GO:0031346	m2											7	213	0	0	2		cell part morphogenesis	GO:0032990	m4
2	12	0	0	0		microtubule polymerization or depolymerization	GO:0031109	m2											2	5	0	1	0		negative regulation of cell-cell adhesion	GO:0022408	m2											7	213	0	0	2		cell projection organization and biogenesis	GO:0030030	m4
2	12	0	0	0		S phase of mitotic cell cycle	GO:0000084	m2											2	5	0	1	0		NAD biosynthetic process	GO:0009435	m1											8	215	0	0	2		sensory perception	GO:0007600	m4
2	12	0	0	0		pyrimidine ribonucleotide metabolic process	GO:0009218	m2											2	5	0	1	0		Rac protein signal transduction	GO:0016601	m3											64	2156	0	0	20		establishment of localization	GO:0051234	m4
2	12	0	0	0		response to mechanical stimulus	GO:0009612	m2											2	5	0	1	0		cellular extravasation	GO:0045123	m3											71	2189	0	0	22		cellular component organization and biogenesis	GO:0016043	m4			n6
2	12	0	0	0		acylglycerol metabolic process	GO:0006639	m2											2	5	0	1	0		hypersensitivity	GO:0002524	m4											1	22	0	0	0		cholesterol biosynthetic process	GO:0006695	m3
2	12	0	0	0		S phase	GO:0051320	m2											2	5	0	1	0		Notch receptor processing	GO:0007220	m1											1	22	0	0	0		adenylate cyclase activation	GO:0007190	m3
2	12	0	0	0		protein import into nucleus, docking	GO:0000059	m2											2	5	0	1	0		T-helper 2 cell differentiation	GO:0045064	m2											1	22	0	0	0		positive regulation of lyase activity	GO:0051349	m3
2	12	0	0	0		apoptotic nuclear changes	GO:0030262	m2											2	5	0	1	0		negative regulation of T cell receptor signaling pathway	GO:0050860	m2											1	22	0	0	0		response to hypoxia	GO:0001666	m3
2	12	0	0	0		CD4-positive, alpha beta T cell differentiation	GO:0043367	m3											2	5	0	1	0		negative regulation of adaptive immune response based on somatic recombination of immune receptors built from immunoglobulin superfamily domains	GO:0002823	m3											1	22	0	0	0		cytoplasm organization and biogenesis	GO:0007028	m3
2	12	0	0	0		superoxide metabolic process	GO:0006801	m4											2	5	0	1	0		negative regulation of translational initiation	GO:0045947	m2											1	22	0	0	0		positive regulation of adenylate cyclase activity	GO:0045762	m3
2	12	0	0	0		membrane lipid catabolic process	GO:0046466	m3											2	5	0	1	0		negative regulation of antigen receptor-mediated signaling pathway	GO:0050858	m2											1	22	0	0	0		somitogenesis	GO:0001756	m3
2	12	0	0	0		muscle cell development	GO:0055001	m1					e4						2	5	0	1	0		tissue regeneration	GO:0042246	m2											1	22	0	0	0		positive regulation of cyclase activity	GO:0031281	m3
2	12	0	0	0		positive regulation of protein secretion	GO:0050714	m3											2	5	0	1	0		positive regulation of binding	GO:0051099	m2											1	22	0	0	0		learning	GO:0007612	m4
2	12	0	0	0		neutral lipid metabolic process	GO:0006638	m2											2	5	0	1	0		positive regulation of endothelial cell proliferation	GO:0001938	m2											1	221	0	0	0		response to DNA damage stimulus	GO:0006974	m4			n6
2	12	0	0	0		release of cytochrome c from mitochondria	GO:0001836	m2											2	5	0	1	0		ER overload response	GO:0006983	m3											4	222	0	0	1		gamete generation	GO:0007276	m4
2	12	0	0	0		osteoclast differentiation	GO:0030316	m4											2	5	0	1	0		spleen development	GO:0048536	m3											4	223	0	0	1		mRNA metabolic process	GO:0016071	m4			n6
2	12	0	0	0		neuromuscular junction development	GO:0007528	m2											2	5	0	1	0		Cdc42 protein signal transduction	GO:0032488	m2											8	224	0	0	2		positive regulation of transcription, DNA-dependent	GO:0045893	m4			n3
2	12	0	0	0		vasodilation	GO:0042311	m3											2	5	0	1	0		acute inflammatory response to antigenic stimulus	GO:0002438	m4											1	226	0	0	0		M phase	GO:0000279	m4			n6
2	12	0	0	0		interaction with host	GO:0051701	m2											11	50	0	1	1		RNA localization	GO:0006403	m3			n6								6	227	0	0	2		lipid biosynthetic process	GO:0008610	m4
2	12	0	0	0		nerve-nerve synaptic transmission	GO:0007270	m3											9	50	0	1	1		activation of protein kinase activity	GO:0032147	m3											1	23	0	0	0		axon extension	GO:0048675	m2
2	12	0	0	0		amino acid derivative catabolic process	GO:0042219	m3											11	52	0	1	1		defense response to bacterium	GO:0042742	m4									r3		1	23	0	0	0		cell fate determination	GO:0001709	m3
1	12	0	0	0		insulin secretion	GO:0030073	m4											11	53	0	1	1		actin polymerization and/or depolymerization	GO:0008154	m4				a3		v3					1	23	0	0	0		pyridine nucleotide metabolic process	GO:0019362	m2
1	12	0	0	0		cGMP metabolic process	GO:0046068	m1											10	54	0	1	1		protein polymerization	GO:0051258	m4						v5					1	23	0	0	0		regulation of synaptic plasticity	GO:0048167	m2
1	12	0	0	0		glycogen biosynthetic process	GO:0005978	m1					e3						9	54	0	1	1		M phase of meiotic cell cycle	GO:0051327	m3			n6								1	23	0	0	0		polysaccharide biosynthetic process	GO:0000271	m3
1	12	0	0	0		calcium ion-dependent exocytosis	GO:0017156	m1											9	54	0	1	1		meiosis	GO:0007126	m3			n6								1	23	0	0	0		protein targeting to membrane	GO:0006612	m2
1	12	0	0	0		activation of NF-kappaB transcription factor	GO:0051092	m2											760	5484	0	1	57		cellular metabolic process	GO:0044237	m4			n6								6	230	0	0	2		protein targeting	GO:0006605	m4			n3
1	12	0	0	0		post-Golgi vesicle-mediated transport	GO:0006892	m3											11	56	0	1	1		elevation of cytosolic calcium ion concentration	GO:0007204	m4											5	236	0	0	2		neuron differentiation	GO:0030182	m4
1	12	0	0	0		fat-soluble vitamin metabolic process	GO:0006775	m2											12	57	0	1	1		nucleobase, nucleoside, nucleotide and nucleic acid transport	GO:0015931	m3			n6								5	237	0	0	2		amino acid metabolic process	GO:0006520	m4
1	12	0	0	0		glucan biosynthetic process	GO:0009250	m1					e3						11	57	0	1	1		cytosolic calcium ion homeostasis	GO:0051480	m4											1	24	0	0	0		DNA alkylation	GO:0006305	m3
1	12	0	0	0		RNA modification	GO:0009451	m3											11	57	0	1	1		JNK cascade	GO:0007254	m4											1	24	0	0	0		DNA methylation	GO:0006306	m3
1	12	0	0	0		epithelial to mesenchymal transition	GO:0001837	m3											84	575	0	1	6		macromolecule biosynthetic process	GO:0009059	m4			n6								1	24	0	0	0		determination of left/right symmetry	GO:0007368	m3
7	121	0	0	1		circulation	GO:0008015	m4											11	58	0	1	1		stress-activated protein kinase signaling pathway	GO:0031098	m4											1	24	0	0	0		eye morphogenesis	GO:0048592	m3
12	122	0	0	1		pattern specification process	GO:0007389	m4											11	58	0	1	1		in utero embryonic development	GO:0001701	m3											1	24	0	0	0		heterophilic cell adhesion	GO:0007157	m3
145	1221	0	0	16		system development	GO:0048731	m4				a6							10	58	0	1	1		fatty acid biosynthetic process	GO:0006633	m4											1	24	0	0	0		myelination	GO:0042552	m4
17	125	0	0	2		regulation of growth	GO:0040008	m4											91	587	0	1	7		phosphorylation	GO:0016310	m4					e6	v3					2	241	0	0	1		mitotic cell cycle	GO:0000278	m4			n6
12	125	0	0	1		steroid metabolic process	GO:0008202	m4											814	5974	0	1	61		metabolic process	GO:0008152	m4			n6				t4				5	242	0	0	2		transmission of nerve impulse	GO:0019226	m4
6	125	0	0	1		muscle contraction	GO:0006936	m4					e6						3	6	0	1	0		DNA topological change	GO:0006265	m2											2	245	0	0	1		response to endogenous stimulus	GO:0009719	m4			n6
16	127	0	0	2		cellular morphogenesis during differentiation	GO:0000904	m4											3	6	0	1	0		actin cytoskeleton reorganization	GO:0031532	m4											8	247	0	0	2		alcohol metabolic process	GO:0006066	m4
2	13	0	0	0		mRNA 3'-end processing	GO:0031124	m1											3	6	0	1	0		regulation of mitochondrial membrane potential	GO:0051881	m2											1	25	0	0	0		determination of symmetry	GO:0009799	m3
2	13	0	0	0		prostaglandin metabolic process	GO:0006693	m4											3	6	0	1	0		lymph node development	GO:0048535	m2											1	25	0	0	0		iron ion homeostasis	GO:0006879	m2
2	13	0	0	0		response to toxin	GO:0009636	m3											3	6	0	1	0		positive regulation of NF-kappaB import into nucleus	GO:0042346	m2											1	25	0	0	0		determination of bilateral symmetry	GO:0009855	m3
2	13	0	0	0		axis specification	GO:0009798	m2											3	6	0	1	0		regulation of viral genome replication	GO:0045069	m2											1	25	0	0	0		protein amino acid methylation	GO:0006479	m3			n3
2	13	0	0	0		regulation of epithelial cell proliferation	GO:0050678	m3											3	6	0	1	0		negative T cell selection	GO:0043383	m3											1	25	0	0	0		peptide secretion	GO:0002790	m4
2	13	0	0	0		negative regulation of Wnt receptor signaling pathway	GO:0030178	m3											3	6	0	1	0		myeloid dendritic cell activation	GO:0001773	m2											1	25	0	0	0		protein amino acid alkylation	GO:0008213	m3			n3
2	13	0	0	0		prostanoid metabolic process	GO:0006692	m4											3	6	0	1	0		endosome to lysosome transport	GO:0008333	m2											1	25	0	0	0		peptide hormone secretion	GO:0030072	m4
2	13	0	0	0		glycerolipid metabolic process	GO:0046486	m2											3	6	0	1	0		detection of bacterium	GO:0016045	m3											8	250	0	0	2		enzyme linked receptor protein signaling pathway	GO:0007167	m4
2	13	0	0	0		gastrulation (sensu Mammalia)	GO:0010003	m3											3	6	0	1	0		negative thymic T cell selection	GO:0045060	m3											9	254	0	0	3		cellular macromolecule catabolic process	GO:0044265	m4			n4
2	13	0	0	0		response to reactive oxygen species	GO:0000302	m3											3	6	0	1	0		positive regulation of actin filament polymerization	GO:0030838	m2											6	254	0	0	2		negative regulation of transcription	GO:0016481	m4
2	13	0	0	0		protein amino acid O-linked glycosylation	GO:0006493	m2											3	6	0	1	0		regulation of lipid kinase activity	GO:0043550	m3											7	257	0	0	2		tissue development	GO:0009888	m4
2	13	0	0	0		cAMP biosynthetic process	GO:0006171	m3											2	6	0	1	0		aminoglycan catabolic process	GO:0006026	m2											1	26	0	0	0		isoprenoid metabolic process	GO:0006720	m3
2	13	0	0	0		RNA 3'-end processing	GO:0031123	m1											2	6	0	1	0		positive regulation of interleukin-12 biosynthetic process	GO:0045084	m3											1	26	0	0	0		smooth muscle contraction	GO:0006939	m4
2	13	0	0	0		positive regulation of neurogenesis	GO:0050769	m3											2	6	0	1	0		ribonucleoside diphosphate metabolic process	GO:0009185	m3											1	26	0	0	0		endocrine system development	GO:0035270	m4
1	13	0	0	0		glutamine family amino acid catabolic process	GO:0009065	m1							t3				2	6	0	1	0		positive regulation of tyrosine phosphorylation of STAT protein	GO:0042531	m3											1	26	0	0	0		synaptic vesicle transport	GO:0048489	m2
1	13	0	0	0		fructose metabolic process	GO:0006000	m1											2	6	0	1	0		chitin catabolic process	GO:0006032	m2											2	260	0	0	1		monovalent inorganic cation transport	GO:0015672	m3
1	13	0	0	0		peptide secretion	GO:0002790	m4											2	6	0	1	0		regulation of innate immune response	GO:0045088	m2											6	261	0	0	2		sexual reproduction	GO:0019953	m4
1	13	0	0	0		centrosome organization and biogenesis	GO:0051297	m3			n3								2	6	0	1	0		regulation of cell-cell adhesion	GO:0022407	m2											5	263	0	0	2		cellular carbohydrate metabolic process	GO:0044262	m4
1	13	0	0	0		intra-Golgi vesicle-mediated transport	GO:0006891	m2											2	6	0	1	0		positive regulation of JAK-STAT cascade	GO:0046427	m3											5	267	0	0	2		generation of neurons	GO:0048699	m4
1	13	0	0	0		peptide hormone secretion	GO:0030072	m4											2	6	0	1	0		sister chromatid cohesion	GO:0007062	m1			n3								1	27	0	0	0		regulation of G-protein coupled receptor protein signaling pathway	GO:0008277	m4
1	13	0	0	0		response to nutrient	GO:0007584	m2											2	6	0	1	0		chondroitin sulfate metabolic process	GO:0030204	m1											1	27	0	0	0		mesenchymal cell development	GO:0014031	m3
1	13	0	0	0		proteoglycan metabolic process	GO:0006029	m3											2	6	0	1	0		spliceosomal snRNP biogenesis	GO:0000387	m1											1	27	0	0	0		induction of apoptosis by intracellular signals	GO:0008629	m4
1	13	0	0	0		protein tetramerization	GO:0051262	m3											2	6	0	1	0		caspase activation via cytochrome c	GO:0008635	m2											1	27	0	0	0		male sex differentiation	GO:0046661	m4
1	13	0	0	0		vacuolar transport	GO:0007034	m2											2	6	0	1	0		heat generation	GO:0031649	m3											1	27	0	0	0		axon ensheathment	GO:0008366	m4
1	13	0	0	0		ER-nuclear signaling pathway	GO:0006984	m3											2	6	0	1	0		macroautophagy	GO:0016236	m1											1	27	0	0	0		DNA modification	GO:0006304	m3
1	13	0	0	0		receptor metabolic process	GO:0043112	m2											2	6	0	1	0		glycosaminoglycan catabolic process	GO:0006027	m2											1	27	0	0	0		sensory perception of smell	GO:0007608	m1
1	13	0	0	0		C21-steroid hormone metabolic process	GO:0008207	m2											2	6	0	1	0		coenzyme A metabolic process	GO:0015936	m1											1	27	0	0	0		ensheathment of neurons	GO:0007272	m4
1	13	0	0	0		microtubule organizing center organization and biogenesis	GO:0031023	m3			n3								2	6	0	1	0		positive regulation of interleukin-8 biosynthetic process	GO:0045416	m1											1	27	0	0	0		coenzyme catabolic process	GO:0009109	m2
16	130	0	0	2		neurite development	GO:0031175	m4											2	6	0	1	0		regulation of T-helper cell differentiation	GO:0045622	m2											1	27	0	0	0		glucose transport	GO:0015758	m2
10	134	0	0	1		mitosis	GO:0007067	m4			n6								2	6	0	1	0		virus-host interaction	GO:0019048	m2											1	27	0	0	0		nucleoside metabolic process	GO:0009116	m4
10	136	0	0	1		M phase of mitotic cell cycle	GO:0000087	m4			n6								2	6	0	1	0		N-acetylglucosamine catabolic process	GO:0006046	m2											46	2716	0	0	14		nucleobase, nucleoside, nucleotide and nucleic acid metabolic process	GO:0006139	m4			n6
9	136	0	0	1		protein folding	GO:0006457	m3			n3								2	6	0	1	0		regulation of isotype switching to IgG isotypes	GO:0048302	m2											6	272	0	0	2		negative regulation of nucleobase, nucleoside, nucleotide and nucleic acid metabolic process	GO:0045934	m4			n4
138	1377	0	0	15		transport	GO:0006810	m4				a3		v5					2	6	0	1	0		embryonic placenta development	GO:0001892	m1											8	279	0	0	2		positive regulation of transcription	GO:0045941	m4			n3
16	138	0	0	2		negative regulation of transcription, DNA-dependent	GO:0045892	m4											2	6	0	1	0		sequestering of calcium ion	GO:0051208	m4											1	28	0	0	0		cyclic nucleotide metabolic process	GO:0009187	m3
11	138	0	0	1		muscle development	GO:0007517	m4				a3	e6						2	6	0	1	0		regulation of Rho GTPase activity	GO:0032319	m2											1	28	0	0	0		sterol biosynthetic process	GO:0016126	m3
2	14	0	0	0		vesicle docking during exocytosis	GO:0006904	m3											2	6	0	1	0		isotype switching to IgG isotypes	GO:0048291	m2											1	28	0	0	0		hexose transport	GO:0008645	m2
2	14	0	0	0		pyrimidine nucleotide biosynthetic process	GO:0006221	m2											2	6	0	1	0		oligopeptide transport	GO:0006857	m4											1	28	0	0	0		mesenchymal cell differentiation	GO:0048762	m3
2	14	0	0	0		G-protein signaling, adenylate cyclase inhibiting pathway	GO:0007193	m2											2	6	0	1	0		chondroitin sulfate biosynthetic process	GO:0030206	m1											1	28	0	0	0		monosaccharide transport	GO:0015749	m2
2	14	0	0	0		negative regulation of cell migration	GO:0030336	m2											2	6	0	1	0		ribonucleotide catabolic process	GO:0009261	m3											1	28	0	0	0		establishment and/or maintenance of cell polarity	GO:0007163	m3
2	14	0	0	0		lymphocyte homeostasis	GO:0002260	m4											2	6	0	1	0		regulation of cell projection organization and biogenesis	GO:0031344	m2											2	280	0	0	1		cell cycle phase	GO:0022403	m4			n6
2	14	0	0	0		glycerol ether metabolic process	GO:0006662	m2											2	6	0	1	0		sphingoid biosynthetic process	GO:0046520	m1											8	283	0	0	2		positive regulation of nucleobase, nucleoside, nucleotide and nucleic acid metabolic process	GO:0045935	m4			n3
2	14	0	0	0		membrane docking	GO:0022406	m3											2	6	0	1	0		regulation of chemokine biosynthetic process	GO:0045073	m3											8	287	0	0	2		amino acid and derivative metabolic process	GO:0006519	m4
2	14	0	0	0		vesicle docking	GO:0048278	m3											2	6	0	1	0		protein retention in ER	GO:0006621	m1											1	29	0	0	0		cytokinesis	GO:0000910	m3			n5
2	14	0	0	0		negative regulation of cell adhesion	GO:0007162	m3											11	62	0	1	1		acute inflammatory response	GO:0002526	m4				a5			t6				1	29	0	0	0		hormone biosynthetic process	GO:0042446	m3
1	14	0	0	0		DNA damage response, signal transduction by p53 class mediator	GO:0030330	m3											13	64	0	1	1		negative regulation of enzyme activity	GO:0043086	m4											1	29	0	0	0		endosome transport	GO:0016197	m4
1	14	0	0	0		isoprenoid metabolic process	GO:0006720	m3											11	64	0	1	1		regulation of cellular component organization and biogenesis	GO:0051128	m4						v3					7	290	0	0	2		neurogenesis	GO:0022008	m4
1	14	0	0	0		oligosaccharide metabolic process	GO:0009311	m3											13	66	0	1	1		regulation of GTPase activity	GO:0043087	m3											1	30	0	0	0		negative regulation of cell growth	GO:0030308	m3
1	14	0	0	0		macromolecular complex disassembly	GO:0032984	m2											13	67	0	1	1		innate immune response	GO:0045087	m3				a4			t3				1	30	0	0	0		negative regulation of cell size	GO:0045792	m3
1	14	0	0	0		intercellular junction assembly and maintenance	GO:0045216	m2											12	69	0	1	1		ER to Golgi vesicle-mediated transport	GO:0006888	m2											1	30	0	0	0		oxidoreduction coenzyme metabolic process	GO:0006733	m2
1	14	0	0	0		glutamine metabolic process	GO:0006541	m2			n4								3	7	0	1	0		regulation of interleukin-8 biosynthetic process	GO:0045414	m2											1	30	0	0	0		regulation of blood vessel size	GO:0050880	m4
1	14	0	0	0		protein complex disassembly	GO:0043241	m2											3	7	0	1	0		DNA damage response, signal transduction by p53 class mediator resulting in induction of apoptosis	GO:0042771	m3											1	30	0	0	0		neural tube formation	GO:0001841	m3
1	14	0	0	0		somitogenesis	GO:0001756	m3											3	7	0	1	0		chondroitin sulfate proteoglycan biosynthetic process	GO:0050650	m1											98	3074	0	0	30		regulation of cellular process	GO:0050794	m4			n3
1	14	0	0	0		cellular protein complex disassembly	GO:0043624	m2											3	7	0	1	0		chondroitin sulfate proteoglycan metabolic process	GO:0050654	m1											11	309	0	0	3		macromolecule catabolic process	GO:0009057	m4			n3
1	14	0	0	0		sulfur amino acid metabolic process	GO:0000096	m2			n3								3	7	0	1	0		negative regulation of cyclin-dependent protein kinase activity	GO:0045736	m2											1	31	0	0	0		spermatid development	GO:0007286	m3
1	14	0	0	0		vasculogenesis	GO:0001570	m2											3	7	0	1	0		liver development	GO:0001889	m2											1	31	0	0	0		ureteric bud development	GO:0001657	m3
19	140	0	0	2		blood vessel development	GO:0001568	m4				a6							3	7	0	1	0		N-terminal protein amino acid acetylation	GO:0006474	m1											1	31	0	0	0		regulation of DNA metabolic process	GO:0051052	m2			n6
13	140	0	0	1		nucleotide metabolic process	GO:0009117	m4			n3								3	7	0	1	0		positive regulation of interleukin-6 biosynthetic process	GO:0045410	m3											1	31	0	0	0		hindbrain development	GO:0030902	m1
9	140	0	0	1		DNA replication	GO:0006260	m4			n6								2	7	0	1	0		pyrimidine nucleoside metabolic process	GO:0006213	m3											1	31	0	0	0		neural plate morphogenesis	GO:0001839	m3
143	1429	0	0	16		establishment of localization	GO:0051234	m4				a3		v5					2	7	0	1	0		regulation of bone resorption	GO:0045124	m4											7	312	0	0	2		negative regulation of cellular metabolic process	GO:0031324	m4			n3
19	143	0	0	2		vasculature development	GO:0001944	m4				a6							2	7	0	1	0		regulation of myoblast differentiation	GO:0045661	m3											1	32	0	0	0		neural plate development	GO:0001840	m3
8	143	0	0	1		sensory perception of light stimulus	GO:0050953	m3											2	7	0	1	0		chemokine metabolic process	GO:0050755	m3											1	32	0	0	0		excretion	GO:0007588	m2
8	143	0	0	1		visual perception	GO:0007601	m3											2	7	0	1	0		nucleus localization	GO:0051647	m2						v3					1	32	0	0	0		insulin receptor signaling pathway	GO:0008286	m3
161	1437	0	0	18		anatomical structure development	GO:0048856	m4				a6							2	7	0	1	0		chemokine biosynthetic process	GO:0042033	m3											1	32	0	0	0		DNA damage response, signal transduction	GO:0042770	m4			n3
15	145	0	0	2		protein targeting	GO:0006605	m4											2	7	0	1	0		amino sugar catabolic process	GO:0046348	m2											1	32	0	0	0		hormone secretion	GO:0046879	m4
19	146	0	0	2		neuron development	GO:0048666	m4											2	7	0	1	0		phagocytosis, engulfment	GO:0006911	m3											10	320	0	0	3		embryonic development	GO:0009790	m4
12	146	0	0	1		cell division	GO:0051301	m4			n6								2	7	0	1	0		cellular pH reduction	GO:0051452	m2											1	33	0	0	0		embryonic epithelial tube formation	GO:0001838	m3
17	148	0	0	2		actin cytoskeleton organization and biogenesis	GO:0030036	m4				a6							2	7	0	1	0		positive regulation of positive chemotaxis	GO:0050927	m3											1	33	0	0	0		spermatid differentiation	GO:0048515	m3
2	15	0	0	0		peptide cross-linking	GO:0018149	m2											2	7	0	1	0		positive chemotaxis	GO:0050918	m3											1	33	0	0	0		segmentation	GO:0035282	m3
2	15	0	0	0		maintenance of cellular protein localization	GO:0032507	m3											2	7	0	1	0		glucosamine catabolic process	GO:0006043	m2											4	330	0	0	1		metal ion transport	GO:0030001	m4
2	15	0	0	0		striated muscle cell differentiation	GO:0051146	m3					e3						2	7	0	1	0		hemocyte development	GO:0007516	m2											1	332	0	0	0		RNA processing	GO:0006396	m4			n6
2	15	0	0	0		regulation of cytokine production	GO:0001817	m3											2	7	0	1	0		mitotic recombination	GO:0006312	m2											10	336	0	0	3		small GTPase mediated signal transduction	GO:0007264	m3
2	15	0	0	0		actomyosin structure organization and biogenesis	GO:0031032	m2				a3	e3						2	7	0	1	0		chemokine production	GO:0032602	m3											1	34	0	0	0		negative regulation of cell organization and biogenesis	GO:0051129	m3
2	15	0	0	0		neural crest cell migration	GO:0001755	m1											2	7	0	1	0		regulation of cellular pH	GO:0051453	m2											1	34	0	0	0		protein depolymerization	GO:0051261	m3
2	15	0	0	0		positive regulation of secretion	GO:0051047	m3											2	7	0	1	0		establishment of nucleus localization	GO:0040023	m2						v3					1	34	0	0	0		neural tube development	GO:0021915	m3
1	15	0	0	0		glycosphingolipid metabolic process	GO:0006687	m3											2	7	0	1	0		chitin metabolic process	GO:0006030	m2											1	34	0	0	0		regulation of action potential	GO:0001508	m4
1	15	0	0	0		regulation of neuron differentiation	GO:0045664	m2											2	7	0	1	0		induction of positive chemotaxis	GO:0050930	m3											1	34	0	0	0		feeding behavior	GO:0007631	m3
1	15	0	0	0		positive regulation of transcription factor activity	GO:0051091	m2											2	7	0	1	0		regulation of positive chemotaxis	GO:0050926	m3											1	34	0	0	0		pigment metabolic process	GO:0042440	m3
1	15	0	0	0		negative regulation of MAPK activity	GO:0043407	m4											2	7	0	1	0		filopodium formation	GO:0046847	m2											10	348	0	0	3		amine metabolic process	GO:0009308	m4
1	15	0	0	0		protein amino acid ADP-ribosylation	GO:0006471	m3											2	7	0	1	0		pH reduction	GO:0045851	m2											9	349	0	0	3		electron transport	GO:0006118	m4
12	150	0	0	1		gamete generation	GO:0007276	m4											14	71	0	1	1		protein processing	GO:0016485	m4											1	35	0	0	0		mitochondrial transport	GO:0006839	m3
182	1528	0	0	20		multicellular organismal development	GO:0007275	m4				a6							114	724	0	1	9		phosphorus metabolic process	GO:0006793	m4					e6	v4					1	35	0	0	0		regulation of GTPase activity	GO:0043087	m3
16	153	0	0	2		cell-cell adhesion	GO:0016337	m4				a5							114	724	0	1	9		phosphate metabolic process	GO:0006796	m4					e6	v4					8	350	0	0	2		negative regulation of metabolic process	GO:0009892	m4
16	154	0	0	2		secretory pathway	GO:0045045	m4				a3							12	74	0	1	1		G-protein signaling, coupled to cAMP nucleotide second messenger	GO:0007188	m4											12	351	0	0	4		positive regulation of cellular metabolic process	GO:0031325	m4
2	16	0	0	0		epithelial cell proliferation	GO:0050673	m3											12	74	0	1	1		exocytosis	GO:0006887	m4						v6					12	359	0	0	4		macromolecular complex assembly	GO:0065003	m4			n6
2	16	0	0	0		cytokinesis	GO:0000910	m3											13	78	0	1	1		cAMP-mediated signaling	GO:0019933	m4											1	36	0	0	0		response to temperature stimulus	GO:0009266	m3
2	16	0	0	0		mRNA export from nucleus	GO:0006406	m2											3	8	0	1	0		response to osmotic stress	GO:0006970	m1											1	36	0	0	0		myoblast differentiation	GO:0045445	m3
2	16	0	0	0		gastrulation (sensu Vertebrata)	GO:0048276	m3											3	8	0	1	0		interleukin-12 biosynthetic process	GO:0042090	m3											2	37	0	0	1		embryonic pattern specification	GO:0009880	m4
2	16	0	0	0		cAMP metabolic process	GO:0046058	m3											3	8	0	1	0		positive regulation of defense response	GO:0031349	m4											2	37	0	0	1		gliogenesis	GO:0042063	m2
2	16	0	0	0		nucleobase metabolic process	GO:0009112	m2			n4								3	8	0	1	0		regulation of interleukin-12 biosynthetic process	GO:0045075	m3											1	37	0	0	0		heart contraction	GO:0060047	m2
2	16	0	0	0		maintenance of cellular localization	GO:0051651	m3											3	8	0	1	0		regulation of T cell receptor signaling pathway	GO:0050856	m2											1	37	0	0	0		G1/S transition of mitotic cell cycle	GO:0000082	m4
2	16	0	0	0		DNA catabolic process	GO:0006308	m3											3	8	0	1	0		interleukin-8 biosynthetic process	GO:0042228	m2											1	37	0	0	0		regulation of heart contraction	GO:0008016	m2
2	16	0	0	0		gastrulation with mouth forming second	GO:0001702	m3											3	8	0	1	0		hemocyte differentiation	GO:0042386	m4											80	3716	0	0	25		biopolymer metabolic process	GO:0043283	m4			n6
2	16	0	0	0		aging	GO:0007568	m4											3	8	0	1	0		positive regulation of inflammatory response	GO:0050729	m4											12	373	0	0	4		positive regulation of metabolic process	GO:0009893	m4
2	16	0	0	0		homeostasis of number of cells	GO:0048872	m4											3	8	0	1	0		B cell homeostasis	GO:0001782	m3											10	373	0	0	3		nitrogen compound metabolic process	GO:0006807	m4
2	16	0	0	0		synaptic vesicle transport	GO:0048489	m2											2	8	0	1	0		immunoglobulin secretion	GO:0048305	m2											4	375	0	0	1		ubiquitin cycle	GO:0006512	m4			n3
2	16	0	0	0		maintenance of protein localization	GO:0045185	m3											2	8	0	1	0		defense response to fungus	GO:0050832	m3											13	376	0	0	4		regulation of transcription from RNA polymerase II promoter	GO:0006357	m4			n3
2	16	0	0	0		leukocyte homeostasis	GO:0001776	m4											2	8	0	1	0		regulation of DNA recombination	GO:0000018	m2			n3								2	38	0	0	1		protein autoprocessing	GO:0016540	m4
1	16	0	0	0		multicellular organismal macromolecule metabolic process	GO:0044259	m4											2	8	0	1	0		sequestering of metal ion	GO:0051238	m4											1	38	0	0	0		eye development	GO:0001654	m3
1	16	0	0	0		polysaccharide biosynthetic process	GO:0000271	m3					e3						2	8	0	1	0		chaperone cofactor-dependent protein folding	GO:0051085	m2											1	38	0	0	0		water-soluble vitamin metabolic process	GO:0006767	m2
1	16	0	0	0		multicellular organismal protein catabolic process	GO:0044254	m4											2	8	0	1	0		negative regulation of osteoclast differentiation	GO:0045671	m4											1	38	0	0	0		epithelial cell differentiation	GO:0030855	m4
1	16	0	0	0		G1 phase of mitotic cell cycle	GO:0000080	m2											2	8	0	1	0		protein maturation via proteolysis	GO:0051605	m1											12	386	0	0	4		carbohydrate metabolic process	GO:0005975	m4
1	16	0	0	0		meiotic recombination	GO:0007131	m2											2	8	0	1	0		cofactor transport	GO:0051181	m2							t3				2	39	0	0	1		regulation of neurogenesis	GO:0050767	m3
1	16	0	0	0		multicellular organismal protein metabolic process	GO:0044268	m4											2	8	0	1	0		germ cell migration	GO:0008354	m4				a3							1	39	0	0	0		regulation of anatomical structure morphogenesis	GO:0022603	m3
1	16	0	0	0		DNA damage response, signal transduction resulting in induction of apoptosis	GO:0008630	m4											2	8	0	1	0		embryonic heart tube development	GO:0035050	m2											1	39	0	0	0		developmental growth	GO:0048589	m3
1	16	0	0	0		protein digestion	GO:0044256	m4											2	8	0	1	0		sequestering of lipid	GO:0019915	m4											1	39	0	0	0		regulation of cell shape	GO:0008360	m3
1	16	0	0	0		osteoblast differentiation	GO:0001649	m3											2	8	0	1	0		positive regulation of erythrocyte differentiation	GO:0045648	m4											1	39	0	0	0		regulation of cell morphogenesis	GO:0022604	m3
1	16	0	0	0		multicellular organismal macromolecule catabolic process	GO:0044266	m4											2	8	0	1	0		endothelial cell migration	GO:0043542	m2											1	39	0	0	0		transition metal ion homeostasis	GO:0046916	m3
1	16	0	0	0		collagen catabolic process	GO:0030574	m4											2	8	0	1	0		positive regulation of chemotaxis	GO:0050921	m3											1	39	0	0	0		metanephros development	GO:0001656	m3
18	160	0	0	2		actin filament-based process	GO:0030029	m4				a6	e3						2	8	0	1	0		RNA editing	GO:0016547	m3											9	392	0	0	3		translation	GO:0006412	m4			n6
21	162	0	0	2		cell part morphogenesis	GO:0032990	m4											2	8	0	1	0		positive regulation of MAPKKK cascade	GO:0043410	m1											10	393	0	0	3		reproduction	GO:0000003	m4
21	162	0	0	2		cell projection organization and biogenesis	GO:0030030	m4											2	8	0	1	0		oligosaccharide biosynthetic process	GO:0009312	m1											13	397	0	0	4		intracellular protein transport	GO:0006886	m4			n3
21	162	0	0	2		cell projection morphogenesis	GO:0048858	m4											14	82	0	1	1		DNA recombination	GO:0006310	m3			n6								2	40	0	0	1		neurotransmitter transport	GO:0006836	m3
21	162	0	0	2		chemical homeostasis	GO:0048878	m4											17	86	0	1	1		protein import	GO:0017038	m3			n3								13	404	0	0	4		cellular component assembly	GO:0022607	m4			n6
16	162	0	0	2		monocarboxylic acid metabolic process	GO:0032787	m4					e6		t5				18	87	0	1	1		protein-RNA complex assembly	GO:0022618	m2			n6								1	41	0	0	0		ATP metabolic process	GO:0046034	m3
8	166	0	0	1		skeletal development	GO:0001501	m4				a3					r3		3	9	0	1	0		NADPH regeneration	GO:0006740	m1											1	41	0	0	0		regulation of secretion	GO:0051046	m3
197	1668	0	0	22		cellular component organization and biogenesis	GO:0016043	m4			n6	a5							3	9	0	1	0		myoblast fusion	GO:0007520	m1											1	41	0	0	0		neurotransmitter secretion	GO:0007269	m3
11	167	0	0	1		lipid biosynthetic process	GO:0008610	m4											3	9	0	1	0		peptidyl-serine phosphorylation	GO:0018105	m4											5	413	0	0	2		cation transport	GO:0006812	m4
15	168	0	0	2		DNA repair	GO:0006281	m3			n6								3	9	0	1	0		interleukin-12 production	GO:0032615	m3											15	417	0	0	5		regulation of progression through cell cycle	GO:0000074	m4			n6
3	17	0	0	0		negative regulation of locomotion	GO:0040013	m2											3	9	0	1	0		negative regulation of immune system process	GO:0002683	m4											2	42	0	0	1		female pregnancy	GO:0007565	m4
3	17	0	0	0		apoptotic mitochondrial changes	GO:0008637	m3											3	9	0	1	0		pyrimidine base metabolic process	GO:0006206	m2											2	42	0	0	1		negative regulation of growth	GO:0045926	m3
3	17	0	0	0		somatic diversification of immune receptors	GO:0002200	m3											3	9	0	1	0		positive regulation of leukocyte mediated immunity	GO:0002705	m4											1	42	0	0	0		biopolymer biosynthetic process	GO:0043284	m3
3	17	0	0	0		somatic diversification of immunoglobulins	GO:0016445	m3											3	9	0	1	0		T cell homeostasis	GO:0043029	m3											15	420	0	0	5		cell morphogenesis	GO:0000902	m4
3	17	0	0	0		myelination	GO:0042552	m4						v3					3	9	0	1	0		interleukin-8 production	GO:0032637	m2											15	420	0	0	5		cellular structure morphogenesis	GO:0032989	m4
3	17	0	0	0		B cell proliferation	GO:0042100	m4											3	9	0	1	0		leukocyte adhesion	GO:0007159	m3											15	422	0	0	5		cytoskeleton organization and biogenesis	GO:0007010	m4
3	17	0	0	0		negative regulation of angiogenesis	GO:0016525	m3											3	9	0	1	0		peptide or protein amino-terminal blocking	GO:0018409	m1											2	43	0	0	1		amino acid transport	GO:0006865	m4
3	17	0	0	0		platelet activation	GO:0030168	m3											3	9	0	1	0		response to ionizing radiation	GO:0010212	m1											1	44	0	0	0		activation of protein kinase activity	GO:0032147	m3
3	17	0	0	0		negative regulation of cell motility	GO:0051271	m2											3	9	0	1	0		negative regulation of immune response	GO:0050777	m4											11	444	0	0	3		neurological process	GO:0050877	m4
2	17	0	0	0		actin filament-based movement	GO:0030048	m3											3	9	0	1	0		negative regulation of defense response	GO:0031348	m3											2	45	0	0	1		embryonic limb morphogenesis	GO:0030326	m4
2	17	0	0	0		ribonucleoside monophosphate metabolic process	GO:0009161	m2			n4								3	9	0	1	0		localization within membrane	GO:0051668	m3											2	45	0	0	1		embryonic appendage morphogenesis	GO:0035113	m4
2	17	0	0	0		determination of left/right symmetry	GO:0007368	m3											3	9	0	1	0		negative regulation of inflammatory response	GO:0050728	m3											1	45	0	0	0		protein oligomerization	GO:0051259	m4
2	17	0	0	0		circadian rhythm	GO:0007623	m3											3	9	0	1	0		positive regulation of lymphocyte mediated immunity	GO:0002708	m4											11	455	0	0	3		cell-cell signaling	GO:0007267	m4
2	17	0	0	0		ribonucleoside monophosphate biosynthetic process	GO:0009156	m2			n4								3	9	0	1	0		pentose-phosphate shunt	GO:0006098	m1											12	459	0	0	4		carboxylic acid metabolic process	GO:0019752	m4
1	17	0	0	0		peroxisome organization and biogenesis	GO:0007031	m3											3	9	0	1	0		peptidyl-serine modification	GO:0018209	m4											1	46	0	0	0		carbohydrate transport	GO:0008643	m3
1	17	0	0	0		regulation of actin filament depolymerization	GO:0030834	m3											16	94	0	1	1		Golgi vesicle transport	GO:0048193	m3											1	46	0	0	0		secondary metabolic process	GO:0019748	m4
1	17	0	0	0		iron ion homeostasis	GO:0006879	m2									r3		2	10	0	0	0		GTP metabolic process	GO:0046039	m2											12	460	0	0	4		organic acid metabolic process	GO:0006082	m4
1	17	0	0	0		axon extension	GO:0048675	m2											2	10	0	0	0		leukocyte mediated cytotoxicity	GO:0001909	m4											2	47	0	0	1		biopolymer methylation	GO:0043414	m3			n5
1	17	0	0	0		collagen metabolic process	GO:0032963	m4											2	10	0	0	0		hydrogen ion homeostasis	GO:0030641	m2						v3					9	476	0	0	3		generation of precursor metabolites and energy	GO:0006091	m4
1	17	0	0	0		negative regulation of actin filament depolymerization	GO:0030835	m3											2	10	0	0	0		regulation of JAK-STAT cascade	GO:0046425	m3											16	477	0	0	5		cellular lipid metabolic process	GO:0044255	m4
1	17	0	0	0		fatty acid beta-oxidation	GO:0006635	m2					e6						2	10	0	0	0		regulation of endothelial cell proliferation	GO:0001936	m2				a3							2	48	0	0	1		mitochondrion organization and biogenesis	GO:0007005	m4
1	17	0	0	0		actin filament capping	GO:0051693	m3											2	10	0	0	0		regulation of tyrosine phosphorylation of STAT protein	GO:0042509	m3											2	48	0	0	1		appendage development	GO:0048736	m4
1	17	0	0	0		actin filament depolymerization	GO:0030042	m3											2	10	0	0	0		protein maturation	GO:0051604	m1											2	48	0	0	1		mesoderm development	GO:0007498	m3
1	17	0	0	0		G1 phase	GO:0051318	m2			n3								2	10	0	0	0		negative regulation of myeloid leukocyte differentiation	GO:0002762	m4											2	48	0	0	1		transition metal ion transport	GO:0000041	m3
1	17	0	0	0		barbed-end actin filament capping	GO:0051016	m3											2	10	0	0	0		telomere maintenance via telomerase	GO:0007004	m2											2	48	0	0	1		appendage morphogenesis	GO:0035107	m4
1	17	0	0	0		multicellular organismal catabolic process	GO:0044243	m4											2	10	0	0	0		establishment of cell polarity	GO:0030010	m3											2	48	0	0	1		limb morphogenesis	GO:0035108	m4
8	171	0	0	1		monovalent inorganic cation transport	GO:0015672	m3						v3					2	10	0	0	0		RNA elongation from RNA polymerase II promoter	GO:0006368	m1											2	48	0	0	1		JNK cascade	GO:0007254	m4
186	1727	0	0	21		localization	GO:0051179	m4				a6		v5					2	10	0	0	0		G1/S transition checkpoint	GO:0031575	m1											1	48	0	0	0		lipoprotein biosynthetic process	GO:0042158	m3
23	174	0	0	3		negative regulation of cell proliferation	GO:0008285	m4											2	10	0	0	0		GTP biosynthetic process	GO:0006183	m2											1	48	0	0	0		chloride transport	GO:0006821	m4
13	174	0	0	1		amino acid metabolic process	GO:0006520	m4			n4								1	10	0	0	0		water transport	GO:0006833	m1											1	48	0	0	0		morphogenesis of embryonic epithelium	GO:0016331	m3
13	174	0	0	1		M phase	GO:0000279	m4			n6								1	10	0	0	0		auditory receptor cell differentiation	GO:0042491	m2											1	48	0	0	0		regulation of gene expression, epigenetic	GO:0040029	m4
20	176	0	0	2		central nervous system development	GO:0007417	m4						v5					1	10	0	0	0		biogenic amine catabolic process	GO:0042402	m3											2	49	0	0	1		negative regulation of protein kinase activity	GO:0006469	m4			n3
21	178	0	0	2		negative regulation of apoptosis	GO:0043066	m4				a3							1	10	0	0	0		regulation of activated T cell proliferation	GO:0046006	m3											2	49	0	0	1		methylation	GO:0032259	m3			n4
3	18	0	0	0		spermatid differentiation	GO:0048515	m3											1	10	0	0	0		cell-cell recognition	GO:0009988	m3											1	49	0	0	0		neuron migration	GO:0001764	m4
3	18	0	0	0		nucleoside monophosphate biosynthetic process	GO:0009124	m2			n5								1	10	0	0	0		protein stabilization	GO:0050821	m3											1	49	0	0	0		gastrulation	GO:0007369	m3
3	18	0	0	0		regulation of binding	GO:0051098	m4											1	10	0	0	0		salivary gland development	GO:0007431	m2											1	49	0	0	0		cellular polysaccharide metabolic process	GO:0044264	m3
3	18	0	0	0		nucleoside monophosphate metabolic process	GO:0009123	m2			n5								1	10	0	0	0		response to hydrogen peroxide	GO:0042542	m2											1	49	0	0	0		purine ribonucleoside triphosphate metabolic process	GO:0009205	m3
3	18	0	0	0		regulation of neuron apoptosis	GO:0043523	m2											1	10	0	0	0		adult walking behavior	GO:0007628	m3											1	49	0	0	0		gland development	GO:0048732	m4
2	18	0	0	0		negative regulation of transport	GO:0051051	m3											1	10	0	0	0		hair follicle maturation	GO:0048820	m1											16	495	0	0	5		transcription from RNA polymerase II promoter	GO:0006366	m4			n4
2	18	0	0	0		determination of symmetry	GO:0009799	m3											1	10	0	0	0		fluid transport	GO:0042044	m1											134	4981	0	0	41		macromolecule metabolic process	GO:0043170	m4			n6
2	18	0	0	0		determination of bilateral symmetry	GO:0009855	m3											1	10	0	0	0		pancreas development	GO:0031016	m3											2	50	0	0	1		stress-activated protein kinase signaling pathway	GO:0031098	m4
2	18	0	0	0		molting cycle process	GO:0022404	m2											1	10	0	0	0		hindlimb morphogenesis	GO:0035137	m3											1	50	0	0	0		transforming growth factor beta receptor signaling pathway	GO:0007179	m4
2	18	0	0	0		neural crest cell differentiation	GO:0014033	m1											1	10	0	0	0		anterior/posterior axis specification	GO:0009948	m2											1	50	0	0	0		gonad development	GO:0008406	m4
2	18	0	0	0		cell fate specification	GO:0001708	m1											1	10	0	0	0		positive regulation of epithelial cell proliferation	GO:0050679	m2				a3							1	50	0	0	0		ribonucleoside triphosphate metabolic process	GO:0009199	m3
2	18	0	0	0		hair follicle development	GO:0001942	m2											1	10	0	0	0		polyamine metabolic process	GO:0006595	m2											2	51	0	0	1		kidney development	GO:0001822	m3
2	18	0	0	0		hair cycle process	GO:0022405	m2											1	10	0	0	0		cortical actin cytoskeleton organization and biogenesis	GO:0030866	m2											1	51	0	0	0		reproductive structure development	GO:0048608	m4
2	18	0	0	0		neural crest cell development	GO:0014032	m1											1	10	0	0	0		protein polyubiquitination	GO:0000209	m2											1	51	0	0	0		tRNA aminoacylation	GO:0043039	m2			n6
2	18	0	0	0		regulation of protein secretion	GO:0050708	m3											1	10	0	0	0		fast regulation of arterial pressure	GO:0001976	m1											1	51	0	0	0		polysaccharide metabolic process	GO:0005976	m3
2	18	0	0	0		molting cycle	GO:0042303	m2											1	10	0	0	0		catecholamine biosynthetic process	GO:0042423	m3											1	51	0	0	0		tRNA aminoacylation for protein translation	GO:0006418	m2			n6
2	18	0	0	0		hair cycle	GO:0042633	m2											1	10	0	0	0		inner ear receptor cell differenation	GO:0060113	m2											1	51	0	0	0		amino acid activation	GO:0043038	m2			n6
2	18	0	0	0		sensory perception of chemical stimulus	GO:0007606	m3											14	101	0	0	1		tube development	GO:0035295	m4									r3		1	51	0	0	0		purine nucleoside triphosphate metabolic process	GO:0009144	m3
2	18	0	0	0		serine family amino acid metabolic process	GO:0009069	m1			n5								12	101	0	0	1		phospholipid metabolic process	GO:0006644	m4											2	52	0	0	1		amine transport	GO:0015837	m4
2	18	0	0	0		eye morphogenesis	GO:0048592	m3											7	101	0	0	1		chromatin assembly	GO:0031497	m2											1	52	0	0	0		muscle cell differentiation	GO:0042692	m4
1	18	0	0	0		response to temperature stimulus	GO:0009266	m3											15	102	0	0	1		Wnt receptor signaling pathway	GO:0016055	m4											1	53	0	0	0		muscle fiber development	GO:0048747	m3
21	180	0	0	2		negative regulation of programmed cell death	GO:0043069	m4				a3							12	103	0	0	1		aromatic compound metabolic process	GO:0006725	m3							t6				1	53	0	0	0		skeletal muscle fiber development	GO:0048741	m3
20	180	0	0	2		neuron differentiation	GO:0030182	m4						v3					127	1032	0	0	10		biosynthetic process	GO:0009058	m4			n6								2	54	0	0	1		biogenic amine metabolic process	GO:0006576	m4
14	182	0	0	2		sexual reproduction	GO:0019953	m4											13	105	0	0	1		G-protein signaling, coupled to cyclic nucleotide second messenger	GO:0007187	m4											2	54	0	0	1		extracellular matrix organization and biogenesis	GO:0030198	m4
25	185	0	0	3		positive regulation of cell proliferation	GO:0008284	m4				a3							15	106	0	0	1		glycoprotein biosynthetic process	GO:0009101	m4											1	54	0	0	0		G-protein signaling, coupled to IP3 second messenger (phospholipase C activating)	GO:0007200	m4
21	186	0	0	2		growth	GO:0040007	m4											14	107	0	0	1		calcium ion homeostasis	GO:0006874	m4											1	54	0	0	0		glycerophospholipid metabolic process	GO:0006650	m4
20	186	0	0	2		secretion by cell	GO:0032940	m4				a3							12	108	0	0	1		regulation of body fluids	GO:0050878	m3				a5			t6				15	545	0	0	5		cellular biosynthetic process	GO:0044249	m4
25	188	0	0	3		establishment and/or maintenance of chromatin architecture	GO:0006325	m3			n4								7	108	0	0	1		di-, tri-valent inorganic cation transport	GO:0015674	m4						v4					7	546	0	0	2		DNA metabolic process	GO:0006259	m4			n6
2	19	0	0	0		segmentation	GO:0035282	m3											143	1087	0	0	11		organ development	GO:0048513	m4				a6				d5			1	55	0	0	0		response to light stimulus	GO:0009416	m3
2	19	0	0	0		caspase activation	GO:0006919	m4											15	109	0	0	1		sensory perception of sound	GO:0007605	m3											2	56	0	0	1		carboxylic acid transport	GO:0046942	m4
2	19	0	0	0		protein homooligomerization	GO:0051260	m3											5	109	0	0	0		epidermis development	GO:0008544	m3								d4			1	56	0	0	0		development of primary sexual characteristics	GO:0045137	m4
2	19	0	0	0		response to nutrient levels	GO:0031667	m2											2	11	0	0	0		aromatic compound biosynthetic process	GO:0019438	m2											1	56	0	0	0		digestion	GO:0007586	m4
2	19	0	0	0		biogenic amine biosynthetic process	GO:0042401	m4											2	11	0	0	0		endothelial cell proliferation	GO:0001935	m2											2	57	0	0	1		organic acid transport	GO:0015849	m4
1	19	0	0	0		telomere organization and biogenesis	GO:0032200	m2											2	11	0	0	0		focal adhesion formation	GO:0048041	m1											1	57	0	0	0		reproductive process in a multicellular organism	GO:0048609	m4
1	19	0	0	0		ceramide metabolic process	GO:0006672	m3											2	11	0	0	0		establishment and/or maintenance of apical/basal cell polarity	GO:0035088	m1											1	57	0	0	0		multicellular organism reproduction	GO:0032504	m4
1	19	0	0	0		gluconeogenesis	GO:0006094	m2					e3						2	11	0	0	0		negative regulation of DNA replication	GO:0008156	m1			n3								146	5746	0	0	45		cellular metabolic process	GO:0044237	m4			n6
1	19	0	0	0		hormone secretion	GO:0046879	m4											2	11	0	0	0		glycolipid biosynthetic process	GO:0009247	m1											157	5755	0	0	48		primary metabolic process	GO:0044238	m4			n6
1	19	0	0	0		telomere maintenance	GO:0000723	m2											2	11	0	0	0		regulation of anti-apoptosis	GO:0045767	m3											2	58	0	0	1		urogenital system development	GO:0001655	m3
1	19	0	0	0		peptidoglycan metabolic process	GO:0000270	m4											2	11	0	0	0		induction of apoptosis via death domain receptors	GO:0008625	m1											1	58	0	0	0		skeletal muscle development	GO:0048637	m3
1	19	0	0	0		regulation of bone remodeling	GO:0046850	m4											2	11	0	0	0		pteridine and derivative biosynthetic process	GO:0042559	m2											1	58	0	0	0		nucleoside triphosphate metabolic process	GO:0009141	m4
1	19	0	0	0		neural tube formation	GO:0001841	m3											2	11	0	0	0		mitotic chromosome condensation	GO:0007076	m1			n5								16	588	0	0	5		nervous system development	GO:0007399	m4
17	191	0	0	2		positive regulation of transcription, DNA-dependent	GO:0045893	m4											2	11	0	0	0		aromatic amino acid family catabolic process	GO:0009074	m2							t4				1	59	0	0	0		amine catabolic process	GO:0009310	m3
25	193	0	0	3		DNA packaging	GO:0006323	m3			n4								1	11	0	0	0		centrosome cycle	GO:0007098	m2											17	594	0	0	5		cell cycle process	GO:0022402	m4			n6
13	197	0	0	1		reproductive process	GO:0022414	m4											1	11	0	0	0		regulation of ion transport	GO:0043269	m2											2	60	0	0	1		regulation of Rho protein signal transduction	GO:0035023	m3
242	1980	0	0	27		nucleobase, nucleoside, nucleotide and nucleic acid metabolic process	GO:0006139	m4			n6								1	11	0	0	0		endothelial cell differentiation	GO:0045446	m3											1	60	0	0	0		nitrogen compound catabolic process	GO:0044270	m3
3	20	0	0	0		multicellular organismal homeostasis	GO:0048871	m4											1	11	0	0	0		intermediate filament-based process	GO:0045103	m1						v4					13	601	0	0	4		ion transport	GO:0006811	m4
3	20	0	0	0		glycolipid metabolic process	GO:0006664	m3											1	11	0	0	0		sulfur amino acid biosynthetic process	GO:0000097	m2											19	606	0	0	6		macromolecule biosynthetic process	GO:0009059	m4			n6
3	20	0	0	0		tissue homeostasis	GO:0001894	m4											1	11	0	0	0		skeletal morphogenesis	GO:0048705	m1											18	608	0	0	6		protein transport	GO:0015031	m4
3	20	0	0	0		nucleotide-excision repair	GO:0006289	m2											1	11	0	0	0		behavioral interaction between organisms	GO:0051705	m3											2	61	0	0	1		cell cycle arrest	GO:0007050	m4
3	20	0	0	0		neuron apoptosis	GO:0051402	m2											1	11	0	0	0		cellular response to stimulus	GO:0051716	m2											2	61	0	0	1		vitamin metabolic process	GO:0006766	m3
2	20	0	0	0		response to extracellular stimulus	GO:0009991	m2											1	11	0	0	0		protein import into mitochondrion	GO:0043681	m1											21	619	0	0	6		phosphorylation	GO:0016310	m4
2	20	0	0	0		sulfur compound biosynthetic process	GO:0044272	m2											1	11	0	0	0		nucleotide-sugar metabolic process	GO:0009225	m3									r3		1	62	0	0	0		proton transport	GO:0015992	m3
2	20	0	0	0		regulation of synaptic plasticity	GO:0048167	m2				a3		v3					1	11	0	0	0		negative regulation of T cell proliferation	GO:0042130	m2											18	625	0	0	6		intracellular transport	GO:0046907	m4			n5
2	20	0	0	0		cytoplasm organization and biogenesis	GO:0007028	m3				a3							1	11	0	0	0		protein-chromophore linkage	GO:0018298	m1											1	63	0	0	0		amine biosynthetic process	GO:0009309	m4
2	20	0	0	0		RNA export from nucleus	GO:0006405	m2											15	111	0	0	1		sensory perception of mechanical stimulus	GO:0050954	m3											1	63	0	0	0		purine ribonucleotide metabolic process	GO:0009150	m3
2	20	0	0	0		peptide transport	GO:0015833	m4											14	111	0	0	1		cyclic-nucleotide-mediated signaling	GO:0019935	m4											171	6357	0	0	53		metabolic process	GO:0008152	m4			n6
2	20	0	0	0		myoblast maturation	GO:0048628	m2					e4						4	111	0	0	0		inorganic anion transport	GO:0015698	m4				a5							3	64	0	0	1		locomotion	GO:0040011	m4
2	20	0	0	0		regulation of Wnt receptor signaling pathway	GO:0030111	m3											15	113	0	0	1		heart development	GO:0007507	m3								d3			20	646	0	0	6		establishment of protein localization	GO:0045184	m4
1	20	0	0	0		mismatch repair	GO:0006298	m2											7	113	0	0	1		embryonic morphogenesis	GO:0048598	m4											3	65	0	0	1		lipoprotein metabolic process	GO:0042157	m3
1	20	0	0	0		aromatic amino acid family metabolic process	GO:0009072	m2											11	114	0	0	1		regulation of cell growth	GO:0001558	m4				a4							2	67	0	0	1		steroid biosynthetic process	GO:0006694	m3
1	20	0	0	0		sphingoid metabolic process	GO:0046519	m3											11	116	0	0	1		nucleotide biosynthetic process	GO:0009165	m3			n4								1	67	0	0	0		hormone metabolic process	GO:0042445	m3
1	20	0	0	0		multicellular organismal metabolic process	GO:0044236	m4											6	118	0	0	0		potassium ion transport	GO:0006813	m3											1	67	0	0	0		phosphoinositide-mediated signaling	GO:0048015	m4
1	20	0	0	0		neural plate morphogenesis	GO:0001839	m3											2	12	0	0	0		cortical cytoskeleton organization and biogenesis	GO:0030865	m2											1	68	0	0	0		hydrogen transport	GO:0006818	m3
1	20	0	0	0		pyruvate metabolic process	GO:0006090	m2					e4						2	12	0	0	0		DNA geometric change	GO:0032392	m3			n6								20	687	0	0	6		protein localization	GO:0008104	m4
1	20	0	0	0		epidermal cell differentiation	GO:0009913	m1											2	12	0	0	0		cellular polysaccharide catabolic process	GO:0044247	m2											17	691	0	0	5		cell cycle	GO:0007049	m4			n6
1	20	0	0	0		response to UV	GO:0009411	m3											2	12	0	0	0		protein export from nucleus	GO:0006611	m2			n3								3	70	0	0	1		amino acid derivative metabolic process	GO:0006575	m4
21	202	0	0	2		generation of neurons	GO:0048699	m4						v3					2	12	0	0	0		DNA unwinding during replication	GO:0006268	m3			n6								1	70	0	0	0		purine nucleotide metabolic process	GO:0006163	m3
27	205	0	0	3		negative regulation of transcription	GO:0016481	m4											2	12	0	0	0		mitotic spindle organization and biogenesis	GO:0007052	m2			n6								3	71	0	0	1		generation of a signal involved in cell-cell signaling	GO:0003001	m4
14	205	0	0	2		electron transport	GO:0006118	m4					e6		t4				2	12	0	0	0		regulation of bone mineralization	GO:0030500	m3											1	71	0	0	0		heterocycle metabolic process	GO:0046483	m4
19	206	0	0	2		mitotic cell cycle	GO:0000278	m4			n6								2	12	0	0	0		posttranslational protein folding	GO:0051084	m2											20	713	0	0	6		macromolecule localization	GO:0033036	m4			n3
257	2083	0	0	29		developmental process	GO:0032502	m4				a6							2	12	0	0	0		DNA duplex unwinding	GO:0032508	m3			n6								1	72	0	0	0		sex differentiation	GO:0007548	m4
3	21	0	0	0		adenylate cyclase activation	GO:0007190	m3											2	12	0	0	0		polysaccharide catabolic process	GO:0000272	m2											1	73	0	0	0		ribonucleotide metabolic process	GO:0009259	m3
3	21	0	0	0		ensheathment of neurons	GO:0007272	m4											2	12	0	0	0		pteridine and derivative metabolic process	GO:0042558	m2											1	73	0	0	0		anterior/posterior pattern formation	GO:0009952	m3
3	21	0	0	0		positive regulation of caspase activity	GO:0043280	m4											1	12	0	0	0		amyloid precursor protein metabolic process	GO:0042982	m1											3	74	0	0	1		protein processing	GO:0016485	m4
3	21	0	0	0		axon ensheathment	GO:0008366	m4											1	12	0	0	0		lactation	GO:0007595	m4											1	74	0	0	0		response to radiation	GO:0009314	m3
2	21	0	0	0		response to hormone stimulus	GO:0009725	m4											1	12	0	0	0		translational elongation	GO:0006414	m1			n3								24	749	0	0	7		establishment of cellular localization	GO:0051649	m4			n3
2	21	0	0	0		myoblast development	GO:0048627	m2					e5						1	12	0	0	0		response to carbohydrate stimulus	GO:0009743	m1											3	75	0	0	1		negative regulation of protein metabolic process	GO:0051248	m4
1	21	0	0	0		neural plate development	GO:0001840	m3											1	12	0	0	0		glutathione metabolic process	GO:0006749	m1											2	75	0	0	1		regulation of neurotransmitter levels	GO:0001505	m3
1	21	0	0	0		embryonic epithelial tube formation	GO:0001838	m3											1	12	0	0	0		ureteric bud branching	GO:0001658	m3											1	75	0	0	0		interphase	GO:0051325	m4			n5
1	21	0	0	0		maintenance of fidelity during DNA-dependent DNA replication	GO:0045005	m3											1	12	0	0	0		vitamin transport	GO:0051180	m2							t5				1	75	0	0	0		interphase of mitotic cell cycle	GO:0051329	m4			n5
1	21	0	0	0		nucleoside metabolic process	GO:0009116	m4			n5								1	12	0	0	0		mating	GO:0007618	m2											3	76	0	0	1		ossification	GO:0001503	m4
1	21	0	0	0		mitotic sister chromatid segregation	GO:0000070	m2			n5								1	12	0	0	0		intercellular junction assembly	GO:0007043	m2											1	76	0	0	0		transmembrane receptor protein serine/threonine kinase signaling pathway	GO:0007178	m4
1	21	0	0	0		transcription from RNA polymerase III promoter	GO:0006383	m2											1	12	0	0	0		vasodilation	GO:0042311	m3											25	768	0	0	8		cellular localization	GO:0051641	m4			n3
1	21	0	0	0		double-strand break repair	GO:0006302	m2			n5								1	12	0	0	0		complement activation, alternative pathway	GO:0006957	m3				a3			t3				3	77	0	0	1		biomineral formation	GO:0031214	m4
1	21	0	0	0		mesoderm formation	GO:0001707	m2									r3		1	12	0	0	0		nerve-nerve synaptic transmission	GO:0007270	m3						v4					2	78	0	0	1		axon guidance	GO:0007411	m4
1	21	0	0	0		sister chromatid segregation	GO:0000819	m2			n5								13	120	0	0	1		brain development	GO:0007420	m4						v6					1	78	0	0	0		reproductive developmental process	GO:0003006	m4
1	21	0	0	0		glial cell differentiation	GO:0010001	m2											9	121	0	0	1		axonogenesis	GO:0007409	m4						v6					1	80	0	0	0		calcium ion transport	GO:0006816	m4
19	212	0	0	2		response to DNA damage stimulus	GO:0006974	m4			n6								6	121	0	0	0		ectoderm development	GO:0007398	m3								d4			2	81	0	0	1		one-carbon compound metabolic process	GO:0006730	m4
22	214	0	0	2		secretion	GO:0046903	m4											15	125	0	0	1		ubiquitin-dependent protein catabolic process	GO:0006511	m3			n6								1	81	0	0	0		coenzyme biosynthetic process	GO:0009108	m3
19	214	0	0	2		alcohol metabolic process	GO:0006066	m4											15	126	0	0	1		modification-dependent macromolecule catabolic process	GO:0043632	m3			n6								1	82	0	0	0		nitrogen compound biosynthetic process	GO:0044271	m4
11	215	0	0	1		metal ion transport	GO:0030001	m4						v3					15	126	0	0	1		modification-dependent protein catabolic process	GO:0019941	m3			n6								3	84	0	0	1		regulation of Ras protein signal transduction	GO:0046578	m3
20	217	0	0	2		synaptic transmission	GO:0007268	m4						v6					19	127	0	0	1		regulation of cell differentiation	GO:0045595	m4											2	85	0	0	1		carbohydrate biosynthetic process	GO:0016051	m4
18	217	0	0	2		cellular carbohydrate metabolic process	GO:0044262	m4					e6						9	127	0	0	1		neuron morphogenesis during differentiation	GO:0048667	m4						v6					2	85	0	0	1		extracellular structure organization and biogenesis	GO:0043062	m4
22	218	0	0	2		neurogenesis	GO:0022008	m4				a3		v3					9	127	0	0	1		neurite morphogenesis	GO:0048812	m4						v6					1	85	0	0	0		ribosome biogenesis and assembly	GO:0042254	m2			n6
242	2186	0	0	27		multicellular organismal process	GO:0032501	m4				a6		v3			r4		15	128	0	0	1		proteolysis involved in cellular protein catabolic process	GO:0051603	m3			n6								267	8769	0	0	82		cellular process	GO:0009987	m4			n6
3	22	0	0	0		positive regulation of lyase activity	GO:0051349	m3											16	129	0	0	1		negative regulation of transcription from RNA polymerase II promoter	GO:0000122	m4											1	88	0	0	0		cell fate commitment	GO:0045165	m3
3	22	0	0	0		positive regulation of adenylate cyclase activity	GO:0045762	m3											15	129	0	0	1		coenzyme metabolic process	GO:0006732	m3					e6		t3				1	92	0	0	0		sensory organ development	GO:0007423	m4
3	22	0	0	0		positive regulation of cyclase activity	GO:0031281	m3											2	13	0	0	0		regulation of smooth muscle contraction	GO:0006940	m3											22	941	0	0	7		organelle organization and biogenesis	GO:0006996	m4			n6
3	22	0	0	0		xenobiotic metabolic process	GO:0006805	m3							t5				2	13	0	0	0		organic anion transport	GO:0015711	m1											30	948	0	0	9		anatomical structure morphogenesis	GO:0009653	m4
3	22	0	0	0		regulation of endocytosis	GO:0030100	m4											2	13	0	0	0		monocarboxylic acid transport	GO:0015718	m1											1	95	0	0	0		tRNA metabolic process	GO:0006399	m2			n5
3	22	0	0	0		respiratory gaseous exchange	GO:0007585	m2											2	13	0	0	0		negative regulation of coagulation	GO:0050819	m2							t5				2	96	0	0	1		Golgi vesicle transport	GO:0048193	m3
3	22	0	0	0		cyclic nucleotide biosynthetic process	GO:0009190	m3											2	13	0	0	0		NLS-bearing substrate import into nucleus	GO:0006607	m2											2	96	0	0	1		striated muscle development	GO:0007519	m4
2	22	0	0	0		nitric oxide metabolic process	GO:0046209	m2											2	13	0	0	0		monovalent inorganic cation homeostasis	GO:0030004	m2						v3					1	97	0	0	0		cofactor biosynthetic process	GO:0051188	m4
2	22	0	0	0		formation of primary germ layer	GO:0001704	m2									r3		2	13	0	0	0		RNA elongation	GO:0006354	m2											3	98	0	0	1		morphogenesis of an epithelium	GO:0002009	m4
2	22	0	0	0		nitric oxide biosynthetic process	GO:0006809	m2											2	13	0	0	0		negative regulation of bone remodeling	GO:0046851	m4											2	98	0	0	1		Wnt receptor signaling pathway	GO:0016055	m4
1	22	0	0	0		cholesterol biosynthetic process	GO:0006695	m3			n3								2	13	0	0	0		positive regulation of axonogenesis	GO:0050772	m3											1	98	0	0	0		cytoskeleton-dependent intracellular transport	GO:0030705	m4
1	22	0	0	0		neural tube development	GO:0021915	m3											2	13	0	0	0		regulation of exocytosis	GO:0017157	m4						v4					1	98	0	0	0		glucose metabolic process	GO:0006006	m4
1	22	0	0	0		endocrine system development	GO:0035270	m4											2	13	0	0	0		regulation of protein stability	GO:0031647	m3
1	22	0	0	0		mesoderm morphogenesis	GO:0048332	m2									r3		1	13	0	0	0		insulin secretion	GO:0030073	m4
1	22	0	0	0		inner ear morphogenesis	GO:0042472	m2											1	13	0	0	0		embryo implantation	GO:0007566	m2
1	22	0	0	0		response to organic substance	GO:0010033	m2											1	13	0	0	0		sensory perception of taste	GO:0050909	m2
1	22	0	0	0		spindle organization and biogenesis	GO:0007051	m2			n6								1	13	0	0	0		phosphatidylinositol metabolic process	GO:0046488	m2																	GENERATOR-CLU 1
1	22	0	0	0		dorsal/ventral pattern formation	GO:0009953	m1											1	13	0	0	0		beta-amyloid metabolic process	GO:0050435	m1																	93 GO terms
29	220	0	0	3		enzyme linked receptor protein signaling pathway	GO:0007167	m4				a6							1	13	0	0	0		retrograde vesicle-mediated transport, Golgi to ER	GO:0006890	m3																	10 genes
27	222	0	0	3		negative regulation of nucleobase, nucleoside, nucleotide and nucleic acid metabolic process	GO:0045934	m4											1	13	0	0	0		histone methylation	GO:0016571	m2
20	223	0	0	2		amino acid and derivative metabolic process	GO:0006519	m4			n3				t3				1	13	0	0	0		exocrine system development	GO:0035272	m2											InList	InClu	olog	clog	slog		GO Def	GO Term	F	S	R1	R2
18	226	0	0	2		cell cycle phase	GO:0022403	m4			n6								1	13	0	0	0		pyrimidine nucleoside triphosphate metabolic process	GO:0009147	m3											109	10	56	12	5		immune system process	GO:000237	m4	c4
24	229	0	0	3		positive regulation of transcription	GO:0045941	m4											1	13	0	0	0		regulation of microtubule polymerization or depolymerization	GO:0031110	m2						v3					104	9	3	5	4		developmental process	GO:003250	m4	c4
3	23	0	0	0		regulation of axonogenesis	GO:0050770	m3											1	13	0	0	0		pyrimidine ribonucleotide biosynthetic process	GO:0009220	m2											104	9	4	5	4		multicellular organismal process	GO:003250	m4	c5
3	23	0	0	0		endosome transport	GO:0016197	m4											1	13	0	0	0		regulation of protein catabolic process	GO:0042176	m1											145	9	39	7	2		response to stimulus	GO:005089	m4	c4
2	23	0	0	0		germ cell development	GO:0007281	m4											1	13	0	0	0		neuroblast proliferation	GO:0007405	m2											82	9	46	12	5		immune response	GO:000695	m4	c3
2	23	0	0	0		epidermal growth factor receptor signaling pathway	GO:0007173	m2											1	13	0	0	0		neutral amino acid transport	GO:0015804	m2											27	9	7	13	9		regulation of multicellular organismal process	GO:005123	m4	c3
2	23	0	0	0		carbohydrate transport	GO:0008643	m3											1	13	0	0	0		histone acetylation	GO:0016573	m2											28	9	10	14	9		immune system development	GO:000252	m4	c4
21	233	0	0	2		response to endogenous stimulus	GO:0009719	m4			n6								1	13	0	0	0		fucose metabolic process	GO:0006004	m1											28	9	11	15	9		cell activation	GO:000177	m4	c2
16	235	0	0	2		tissue development	GO:0009888	m4									r3		1	13	0	0	0		amino acid derivative catabolic process	GO:0042219	m3											27	9	11	15	9		leukocyte activation	GO:004532	m4	c2
24	236	0	0	3		positive regulation of nucleobase, nucleoside, nucleotide and nucleic acid metabolic process	GO:0045935	m4											16	130	0	0	1		cellular protein catabolic process	GO:0044257	m3			n6								26	9	11	15	10		lymphocyte activation	GO:004664	m4	c2
20	236	0	0	2		embryonic development	GO:0009790	m4				a3							15	131	0	0	1		di-, tri-valent inorganic cation homeostasis	GO:0030005	m4											68	8	4	5	4		cell differentiation	GO:003015	m4	c5
23	239	0	0	3		transmission of nerve impulse	GO:0019226	m4						v6					16	134	0	0	1		hexose metabolic process	GO:0019318	m4							t3				68	8	4	5	4		cellular developmental process	GO:004886	m4	c5
4	24	0	0	0		regulation of progression through mitotic cell cycle	GO:0007346	m3			n4								16	136	0	0	1		monosaccharide metabolic process	GO:0005996	m4							t3				51	8	5	7	5		positive regulation of biological process	GO:004851	m4	c5
4	24	0	0	0		negative regulation of multicellular organismal process	GO:0051241	m4											16	137	0	0	1		response to abiotic stimulus	GO:0009628	m4											27	8	10	12	7		hemopoietic or lymphoid organ development	GO:004853	m4	c4
3	24	0	0	0		regulation of transcription factor activity	GO:0051090	m2											6	137	0	0	0		anion transport	GO:0006820	m4				a4			t3				25	8	9	12	8		hemopoiesis	GO:003009	m4	c3
3	24	0	0	0		pigmentation	GO:0043473	m2											18	138	0	0	1		positive regulation of transcription from RNA polymerase II promoter	GO:0045944	m4											12	8	5	16	11		regulation of cell activation	GO:005086	m4	c2
3	24	0	0	0		dendrite development	GO:0016358	m2											15	138	0	0	1		metal ion homeostasis	GO:0006875	m4						v3					12	8	6	16	11		regulation of lymphocyte activation	GO:005124	m4	c2
3	24	0	0	0		membrane fusion	GO:0006944	m2											10	139	0	0	1		cellular morphogenesis during differentiation	GO:0000904	m4						v6					20	8	13	16	9		adaptive immune response	GO:000225	m4	c2
2	24	0	0	0		monosaccharide biosynthetic process	GO:0046364	m2					e3						2	14	0	0	0		response to metal ion	GO:0010038	m2											20	8	13	16	9		adaptive immune response based on somatic recombination of immune receptors built from immunoglobulin superfamily domains	GO:000246	m4	c2
2	24	0	0	0		protein amino acid lipidation	GO:0006497	m2											2	14	0	0	0		pyrimidine ribonucleotide metabolic process	GO:0009218	m2											10	8	6	17	12		positive regulation of lymphocyte activation	GO:005125	m4	c2
2	24	0	0	0		hexose biosynthetic process	GO:0019319	m2					e3						2	14	0	0	0		aldehyde metabolic process	GO:0006081	m1							t4				16	7	6	12	8		leukocyte differentiation	GO:000252	m4	c2
2	24	0	0	0		alcohol biosynthetic process	GO:0046165	m2					e3						2	14	0	0	0		fibroblast growth factor receptor signaling pathway	GO:0008543	m2											18	7	8	12	7		T cell activation	GO:004211	m4	c3
2	24	0	0	0		cell redox homeostasis	GO:0045454	m2											2	14	0	0	0		detection of chemical stimulus	GO:0009593	m2											23	7	13	12	6		immune effector process	GO:000225	m4	c2
1	24	0	0	0		fatty acid oxidation	GO:0019395	m3					e6						2	14	0	0	0		regulation of coagulation	GO:0050818	m2							t4				13	7	6	13	9		lymphocyte differentiation	GO:003009	m4	c2
1	24	0	0	0		ear morphogenesis	GO:0042471	m2											2	14	0	0	0		post-Golgi vesicle-mediated transport	GO:0006892	m3											20	7	13	13	7		leukocyte mediated immunity	GO:000244	m4	c2
25	241	0	0	3		intracellular protein transport	GO:0006886	m4											2	14	0	0	0		negative regulation of lymphocyte proliferation	GO:0050672	m4											18	7	11	13	7		lymphocyte mediated immunity	GO:000244	m4	c2
30	247	0	0	3		chromosome organization and biogenesis (sensu Eukaryota)	GO:0007001	m3			n6								2	14	0	0	0		negative regulation of mononuclear cell proliferation	GO:0032945	m4											39	6	5	5	4		cell proliferation	GO:000828	m4	c4
33	248	0	0	4		homeostatic process	GO:0042592	m4											1	14	0	0	0		mechanoreceptor differentiation	GO:0042490	m2											18	6	10	10	6		regulation of immune system process	GO:000268	m4	c2
4	25	0	0	0		production of molecular mediator of immune response	GO:0002440	m3											1	14	0	0	0		protein import into nucleus, docking	GO:0000059	m2											18	6	10	10	6		regulation of immune response	GO:005077	m4	c2
4	25	0	0	0		cell fate determination	GO:0001709	m3											1	14	0	0	0		negative regulation of T cell activation	GO:0050868	m3											10	6	5	11	8		T cell differentiation	GO:003021	m4	c2
4	25	0	0	0		spliceosome assembly	GO:0000245	m2			n5								1	14	0	0	0		neuromuscular junction development	GO:0007528	m2											17	6	12	11	6		B cell mediated immunity	GO:001972	m4	c2
4	25	0	0	0		learning	GO:0007612	m4						v3					1	14	0	0	0		calcium-dependent cell-cell adhesion	GO:0016339	m2											17	6	12	11	6		immunoglobulin mediated immune response	GO:001606	m4	c2
4	25	0	0	0		cell recognition	GO:0008037	m4											1	14	0	0	0		neurotransmitter biosynthetic process	GO:0042136	m2											49	5	3	3	2		cell development	GO:004846	m4	c3
4	25	0	0	0		viral infectious cycle	GO:0019058	m2											19	140	0	0	1		membrane lipid metabolic process	GO:0006643	m4											37	5	2	3	3		positive regulation of cellular process	GO:004852	m4	c4
4	25	0	0	0		transition metal ion homeostasis	GO:0046916	m3									r3		15	140	0	0	1		pattern specification process	GO:0007389	m4											43	5	6	4	2		death	GO:001626	m4	c3
4	25	0	0	0		transcription initiation from RNA polymerase II promoter	GO:0006367	m2											14	140	0	0	1		chromatin assembly or disassembly	GO:0006333	m2			n3								43	5	6	4	2		cell death	GO:000821	m4	c3
3	25	0	0	0		peripheral nervous system development	GO:0007422	m1											9	140	0	0	1		circulation	GO:0008015	m4				a3							65	5	29	5	2		defense response	GO:000695	m4	c3
3	25	0	0	0		Notch signaling pathway	GO:0007219	m3											21	143	0	0	2		blood vessel morphogenesis	GO:0048514	m4				a5				d4			8	5	3	9	6		regulation of T cell activation	GO:005086	m4	c2
3	25	0	0	0		amino acid derivative biosynthetic process	GO:0042398	m4											14	144	0	0	1		protein-DNA complex assembly	GO:0065004	m2											7	5	4	10	7		positive regulation of T cell activation	GO:005087	m4	c2
3	25	0	0	0		regulation of synaptic transmission	GO:0050804	m2						v5					171	1444	0	0	13		system development	GO:0048731	m4				a6		v6					39	4	5	3	2		programmed cell death	GO:001250	m4	c3
3	25	0	0	0		response to xenobiotic stimulus	GO:0009410	m3							t6				16	145	0	0	1		cell growth	GO:0016049	m4				a6							39	4	5	3	2		apoptosis	GO:000691	m4	c3
2	25	0	0	0		ureteric bud development	GO:0001657	m3											17	146	0	0	1		regulation of cell size	GO:0008361	m4				a6							28	4	4	3	2		regulation of programmed cell death	GO:004306	m4	c2
2	25	0	0	0		androgen receptor signaling pathway	GO:0030521	m2											10	146	0	0	1		neurite development	GO:0031175	m4						v6					28	4	4	3	2		regulation of apoptosis	GO:004298	m4	c2
2	25	0	0	0		menstrual cycle phase	GO:0022601	m3											17	147	0	0	1		cation homeostasis	GO:0030003	m4						v4					15	4	7	6	3		positive regulation of multicellular organismal process	GO:005124	m4	c2
2	25	0	0	0		lipoprotein biosynthetic process	GO:0042158	m3											13	147	0	0	1		fatty acid metabolic process	GO:0006631	m4					e6						15	4	8	6	3		positive regulation of immune system process	GO:000268	m4	c2
2	25	0	0	0		menstrual cycle process	GO:0022602	m3											7	147	0	0	1		muscle contraction	GO:0006936	m4					e6						15	4	8	6	3		positive regulation of immune response	GO:005077	m4	c2
32	252	0	0	4		negative regulation of cellular metabolic process	GO:0031324	m4											3	15	0	0	0		inactivation of MAPK activity	GO:0000188	m3											11	4	5	6	4		B cell activation	GO:004211	m4	c2
18	252	0	0	2		sensory perception	GO:0007600	m4											3	15	0	0	0		phospholipase C activation	GO:0007202	m3											24	4	22	7	2		antigen processing and presentation	GO:001988	m4	c2
31	253	0	0	3		chromosome organization and biogenesis	GO:0051276	m3			n6								3	15	0	0	0		tyrosine phosphorylation of STAT protein	GO:0007260	m3											18	4	20	8	3		antigen processing and presentation of peptide antigen	GO:004800	m4	c1
29	258	0	0	3		translation	GO:0006412	m4			n6					d6			3	15	0	0	0		membrane lipid catabolic process	GO:0046466	m3											5	4	3	8	6		negative regulation of multicellular organismal process	GO:005124	m4	c1
4	26	0	0	0		odontogenesis (sensu Vertebrata)	GO:0042475	m2											3	15	0	0	0		response to nutrient	GO:0007584	m2											5	4	3	8	6		regulation of lymphocyte differentiation	GO:004561	m4	c2
4	26	0	0	0		adult behavior	GO:0030534	m3											3	15	0	0	0		glycosaminoglycan biosynthetic process	GO:0006024	m2											10	4	10	9	4		antigen processing and presentation of exogenous antigen	GO:001988	m4	c2
3	26	0	0	0		regulation of action potential	GO:0001508	m4						v3					3	15	0	0	0		regulation of membrane potential	GO:0042391	m3											5	4	4	9	6		positive regulation of lymphocyte differentiation	GO:004562	m4	c2
2	26	0	0	0		smooth muscle contraction	GO:0006939	m4											2	15	0	0	0		peptide cross-linking	GO:0018149	m2								d3			9	4	10	9	4		antigen processing and presentation of exogenous peptide antigen	GO:000247	m4	c2
2	26	0	0	0		epidermis morphogenesis	GO:0048730	m2											2	15	0	0	0		patterning of blood vessels	GO:0001569	m4											8	4	8	9	5		antigen processing and presentation of peptide or polysaccharide antigen via MHC class II	GO:000250	m4	c1
1	26	0	0	0		ATP synthesis coupled proton transport	GO:0015986	m2					e5						2	15	0	0	0		melanocyte differentiation	GO:0030318	m1											8	4	9	9	5		antigen processing and presentation of peptide antigen via MHC class II	GO:000249	m4	c1
1	26	0	0	0		gliogenesis	GO:0042063	m2											2	15	0	0	0		aromatic compound catabolic process	GO:0019439	m2							t6				8	4	9	9	5		antigen processing and presentation of exogenous peptide antigen via MHC class II	GO:001988	m4	c1
1	26	0	0	0		energy coupled proton transport, down electrochemical gradient	GO:0015985	m2					e5						2	15	0	0	0		positive regulation of progression through cell cycle	GO:0045787	m3											12	3	7	5	2		lymphocyte proliferation	GO:004665	m4	c3
1	26	0	0	0		meiosis I	GO:0007127	m2											2	15	0	0	0		sphingolipid biosynthetic process	GO:0030148	m1											12	3	7	5	2		mononuclear cell proliferation	GO:003294	m4	c3
1	26	0	0	0		biopolymer biosynthetic process	GO:0043284	m3					e3			d3			2	15	0	0	0		negative regulation of DNA metabolic process	GO:0051053	m1			n6								6	3	3	5	3		regulation of mononuclear cell proliferation	GO:003294	m4	c2
16	265	0	0	2		cation transport	GO:0006812	m4						v3					2	15	0	0	0		cAMP biosynthetic process	GO:0006171	m3											6	3	3	5	3		regulation of lymphocyte proliferation	GO:005067	m4	c2
27	268	0	0	3		amine metabolic process	GO:0009308	m4											2	15	0	0	0		pigment cell differentiation	GO:0050931	m1											5	3	2	5	4		regulation of B cell activation	GO:005086	m4	c2
4	27	0	0	0		negative regulation of cell growth	GO:0030308	m3											1	15	0	0	0		microtubule polymerization or depolymerization	GO:0031109	m2						v4					4	3	2	6	4		regulation of bone remodeling	GO:004685	m4	c1
4	27	0	0	0		transition metal ion transport	GO:0000041	m3											1	15	0	0	0		intercellular junction assembly and maintenance	GO:0045216	m2											4	3	2	6	4		positive regulation of B cell activation	GO:005087	m4	c2
4	27	0	0	0		negative regulation of cell size	GO:0045792	m3											1	15	0	0	0		centrosome organization and biogenesis	GO:0051297	m3			n3								4	3	3	6	4		regulation of T cell differentiation	GO:004558	m3	c2
3	27	0	0	0		developmental growth	GO:0048589	m3											1	15	0	0	0		gastrulation (sensu Mammalia)	GO:0010003	m3											3	3	2	7	5		negative regulation of bone remodeling	GO:004685	m4	c1
3	27	0	0	0		regulation of transmission of nerve impulse	GO:0051969	m2						v5					1	15	0	0	0		glutamine family amino acid biosynthetic process	GO:0009084	m1							t3				4	3	3	7	4		positive regulation of T cell differentiation	GO:004558	m3	c2
2	27	0	0	0		protein depolymerization	GO:0051261	m3					e3						1	15	0	0	0		microtubule organizing center organization and biogenesis	GO:0031023	m3			n3								12	2	2	2	1		negative regulation of programmed cell death	GO:004306	m4	c3
2	27	0	0	0		keratinocyte differentiation	GO:0030216	m3											17	152	0	0	1		regulation of growth	GO:0040008	m4				a3							12	2	2	2	1		negative regulation of apoptosis	GO:004306	m4	c3
2	27	0	0	0		glycosaminoglycan metabolic process	GO:0030203	m3											11	152	0	0	1		steroid metabolic process	GO:0008202	m4							t5		r4		8	2	2	3	2		negative regulation of signal transduction	GO:000996	m4	c2
4	28	0	0	0		maintenance of localization	GO:0051235	m4											18	156	0	0	1		cell ion homeostasis	GO:0006873	m4						v4					11	2	4	3	1		myeloid cell differentiation	GO:003009	m4	c3
4	28	0	0	0		cellular component disassembly	GO:0022411	m2											19	158	0	0	1		cofactor metabolic process	GO:0051186	m4					e6		t3				12	2	7	3	1		activation of immune response	GO:000225	m4	c2
3	28	0	0	0		negative regulation of cell organization and biogenesis	GO:0051129	m3					e3						22	159	0	0	2		anatomical structure formation	GO:0048646	m4				a6				d5			9	2	5	3	2		T cell proliferation	GO:004209	m4	c3
3	28	0	0	0		hormone biosynthetic process	GO:0042446	m3											3	16	0	0	0		neural tube closure	GO:0001843	m1											5	2	2	3	2		B cell differentiation	GO:003018	m4	c3
3	28	0	0	0		phosphoinositide metabolic process	GO:0030384	m2											3	16	0	0	0		nucleobase metabolic process	GO:0009112	m2			n5								5	2	2	3	2		regulation of myeloid cell differentiation	GO:004563	m4	c2
2	28	0	0	0		striated muscle contraction	GO:0006941	m1					e6						3	16	0	0	0		negative regulation of cell migration	GO:0030336	m2											4	2	2	4	2		positive regulation of T cell proliferation	GO:004210	m4	c2
2	28	0	0	0		establishment and/or maintenance of cell polarity	GO:0007163	m3											3	16	0	0	0		positive regulation of growth	GO:0045927	m3											4	2	2	4	2		B cell proliferation	GO:004210	m4	c1
2	28	0	0	0		aminoglycan metabolic process	GO:0006022	m3				a3							3	16	0	0	0		osteoclast differentiation	GO:0030316	m4											3	2	2	4	3		T cell differentiation in the thymus	GO:003307	m3	c1
2	28	0	0	0		menstrual cycle	GO:0042698	m3											3	16	0	0	0		vitamin biosynthetic process	GO:0009110	m2											3	2	2	4	3		thymic T cell selection	GO:004506	m3	c1
2	28	0	0	0		mitochondrial transport	GO:0006839	m3											3	16	0	0	0		peptide metabolic process	GO:0006518	m4											3	2	2	4	3		posttranslational protein folding	GO:005108	m2	c1
2	28	0	0	0		male sex differentiation	GO:0046661	m4											2	16	0	0	0		response to toxin	GO:0009636	m3							t5				3	2	3	4	3		chaperone cofactor-dependent protein folding	GO:005108	m2	c1
1	28	0	0	0		sterol biosynthetic process	GO:0016126	m3			n5								2	16	0	0	0		placenta development	GO:0001890	m1											3	2	3	5	3		negative regulation of immune system process	GO:000268	m4	c2
1	28	0	0	0		amino acid transport	GO:0006865	m4											2	16	0	0	0		response to inorganic substance	GO:0010035	m2											3	2	3	5	3		negative regulation of immune response	GO:005077	m4	c2
34	287	0	0	4		negative regulation of metabolic process	GO:0009892	m4											1	16	0	0	0		acylglycerol metabolic process	GO:0006639	m2							t3				3	2	3	5	3		positive thymic T cell selection	GO:004505	m3	c1
3	29	0	0	0		regulation of cell morphogenesis	GO:0022604	m3				a3							1	16	0	0	0		intra-Golgi vesicle-mediated transport	GO:0006891	m2											3	2	3	5	3		positive T cell selection	GO:004336	m3	c1
3	29	0	0	0		regulation of anatomical structure morphogenesis	GO:0022603	m3				a3							1	16	0	0	0		smoothened signaling pathway	GO:0007224	m1											3	1	2	2	1		T-helper 1 type immune response	GO:004208	m3	c3
3	29	0	0	0		regulation of cell shape	GO:0008360	m3				a3							1	16	0	0	0		neutral lipid metabolic process	GO:0006638	m2							t3				3	1	3	2	1		prostaglandin metabolic process	GO:000669	m4	c1
3	29	0	0	0		inner ear development	GO:0048839	m3											1	16	0	0	0		heme metabolic process	GO:0042168	m3								d4			3	1	3	2	1		prostanoid metabolic process	GO:000669	m4	c1
3	29	0	0	0		mesenchymal cell development	GO:0014031	m3											1	16	0	0	0		protein tetramerization	GO:0051262	m3											3	1	3	2	1		germ cell migration	GO:000835	m4	c2
3	29	0	0	0		epithelial cell differentiation	GO:0030855	m4											19	160	0	0	1		chromatin modification	GO:0016568	m3			n6								3	1	3	2	1		granulocyte differentiation	GO:003085	m4	c2
2	29	0	0	0		eye development	GO:0001654	m3											15	160	0	0	1		muscle development	GO:0007517	m4				a4	e6						2	1	2	2	1		negative regulation of adaptive immune response based on somatic recombination of immune receptors built from immunoglobulin superfamily domains	GO:000282	m3	c2
2	29	0	0	0		female gonad development	GO:0008585	m3											11	161	0	0	1		male gamete generation	GO:0048232	m3											2	1	2	2	1		negative regulation of adaptive immune response	GO:000282	m3	c2
2	29	0	0	0		regulation of blood vessel size	GO:0050880	m4											11	161	0	0	1		spermatogenesis	GO:0007283	m3											2	1	3	3	1		regulation of granulocyte differentiation	GO:003085	m4	c1
2	29	0	0	0		metanephros development	GO:0001656	m3											16	164	0	0	1		microtubule-based process	GO:0007017	m3			n5			v6
2	29	0	0	0		female sex differentiation	GO:0046660	m3											24	166	0	0	2		blood vessel development	GO:0001568	m4				a6				d5
2	29	0	0	0		development of primary female sexual characteristics	GO:0046545	m3											18	166	0	0	1		DNA replication	GO:0006260	m4			n6													Cd74	CD74 antigen (invariant polypeptide of major histocompatibility complex, class II antigen-associated)	ENSMUSG00000024610
1	29	0	0	0		ATP biosynthetic process	GO:0006754	m2					e4						12	166	0	0	1		neuron development	GO:0048666	m4						v6										H2-Ea	histocompatibility 2, class II antigen E alpha	ENSMUSG00000036594
1	29	0	0	0		nucleoside phosphate metabolic process	GO:0006753	m2					e4						18	167	0	0	1		ion homeostasis	GO:0050801	m4						v3										H2-DMb1	histocompatibility 2, class II, locus Mb1	ENSMUSG00000037649
1	29	0	0	0		amino acid biosynthetic process	GO:0008652	m3			n5								24	169	0	0	2		vasculature development	GO:0001944	m4				a6				d5								Inpp5d	inositol polyphosphate-5-phosphatase D	ENSMUSG00000026288
31	295	0	0	3		nitrogen compound metabolic process	GO:0006807	m4											16	169	0	0	1		mitosis	GO:0007067	m4			n6													Ifi30	interferon gamma inducible protein 30	ENSMUSG00000031838
1	3	0	0	0		camera-type eye morphogenesis	GO:0048593	m1											3	17	0	0	0		prostaglandin metabolic process	GO:0006693	m4																Ptpn22	protein tyrosine phosphatase, non-receptor type 22 (lymphoid)	ENSMUSG00000027843
1	3	0	0	0		cytoplasmic sequestering of NF-kappaB	GO:0007253	m3											3	17	0	0	0		mitochondrial membrane organization and biogenesis	GO:0007006	m3																Ptprc	protein tyrosine phosphatase, receptor type, C	ENSMUSG00000026395
1	3	0	0	0		modification of structure of other organism during symbiotic interaction	GO:0052185	m2											3	17	0	0	0		actin filament bundle formation	GO:0051017	m3																Spp1	secreted phosphoprotein 1	ENSMUSG00000029304
1	3	0	0	0		ameboidal cell migration	GO:0001667	m4											3	17	0	0	0		prostanoid metabolic process	GO:0006692	m4																Stat6	signal transducer and activator of transcription 6	ENSMUSG00000002147
1	3	0	0	0		regulation of Cdc42 GTPase activity	GO:0043088	m2											3	17	0	0	0		primary neural tube formation	GO:0014020	m1																Tgfb1	transforming growth factor, beta 1	ENSMUSG00000002603
1	3	0	0	0		transforming growth factor beta receptor complex assembly	GO:0007181	m1											3	17	0	0	0		positive regulation of myeloid cell differentiation	GO:0045639	m4
1	3	0	0	0		regulation of interleukin-1 beta secretion	GO:0050706	m2											3	17	0	0	0		response to reactive oxygen species	GO:0000302	m3
1	3	0	0	0		hemolysis by organism of red blood cells in other organism during symbiotic interaction	GO:0052331	m2											2	17	0	0	0		regulation of proteolysis	GO:0030162	m2																	GENERATOR-CLU 2
1	3	0	0	0		mRNA transcription	GO:0009299	m2											2	17	0	0	0		glycosphingolipid metabolic process	GO:0006687	m3																	14 GO terms
1	3	0	0	0		positive regulation of interleukin-4 biosynthetic process	GO:0045404	m2											2	17	0	0	0		axis specification	GO:0009798	m2																	25 genes
1	3	0	0	0		positive regulation of interleukin-1 beta secretion	GO:0050718	m2											2	17	0	0	0		G-protein signaling, adenylate cyclase inhibiting pathway	GO:0007193	m2
1	3	0	0	0		cytolysis of cells in other organism during symbiotic interaction	GO:0051801	m2											2	17	0	0	0		G1 phase of mitotic cell cycle	GO:0000080	m2			n3								InList	InClu	olog	clog	slog		GO Def	GO Term	F	S	R1	R2
1	3	0	0	0		negative regulation of S phase of mitotic cell cycle	GO:0045749	m1											2	17	0	0	0		cellular protein complex disassembly	GO:0043624	m2			n3								104	25	3	15	13		developmental process	GO:003250	m4	c4
1	3	0	0	0		negative regulation of binding	GO:0051100	m3											2	17	0	0	0		gene silencing	GO:0016458	m2											68	25	4	21	19		cell differentiation	GO:003015	m4	c5
1	3	0	0	0		norepinephrine biosynthetic process	GO:0042421	m2											2	17	0	0	0		negative regulation of Wnt receptor signaling pathway	GO:0030178	m3											68	25	4	21	19		cellular developmental process	GO:004886	m4	c5
1	3	0	0	0		protein geranylgeranylation	GO:0018344	m1											2	17	0	0	0		positive regulation of neurogenesis	GO:0050769	m3											49	24	3	23	21		cell development	GO:004846	m4	c3
1	3	0	0	0		regulation of myoblast differentiation	GO:0045661	m3											1	17	0	0	0		multicellular organismal macromolecule metabolic process	GO:0044259	m4											43	24	6	28	23		death	GO:001626	m4	c3
1	3	0	0	0		glycine catabolic process	GO:0006546	m1											1	17	0	0	0		peptide secretion	GO:0002790	m4											43	24	6	28	23		cell death	GO:000821	m4	c3
1	3	0	0	0		mitotic anaphase	GO:0000090	m2											1	17	0	0	0		multicellular organismal protein catabolic process	GO:0044254	m4											39	22	5	24	20		programmed cell death	GO:001250	m4	c3
1	3	0	0	0		disruption by symbiont of host cells	GO:0044004	m2											1	17	0	0	0		striated muscle cell differentiation	GO:0051146	m3					e4						39	22	5	24	20		apoptosis	GO:000691	m4	c3
1	3	0	0	0		progesterone metabolic process	GO:0042448	m1											1	17	0	0	0		peptide hormone secretion	GO:0030072	m4											28	19	4	22	18		regulation of programmed cell death	GO:004306	m4	c2
1	3	0	0	0		indolalkylamine biosynthetic process	GO:0046219	m1											1	17	0	0	0		negative regulation of angiogenesis	GO:0016525	m3				a3							28	19	4	22	18		regulation of apoptosis	GO:004298	m4	c2
1	3	0	0	0		negative regulation of anti-apoptosis	GO:0019987	m3											1	17	0	0	0		multicellular organismal protein metabolic process	GO:0044268	m4											51	10	5	5	3		positive regulation of biological process	GO:004851	m4	c5
1	3	0	0	0		nucleoside catabolic process	GO:0009164	m2											1	17	0	0	0		glycerolipid metabolic process	GO:0046486	m2							t3				37	9	2	4	3		positive regulation of cellular process	GO:004852	m4	c4
1	3	0	0	0		detection of calcium ion	GO:0005513	m1											1	17	0	0	0		protein digestion	GO:0044256	m4											12	8	2	8	7		negative regulation of programmed cell death	GO:004306	m4	c3
1	3	0	0	0		antigen processing and presentation of endogenous peptide antigen via MHC class I	GO:0019885	m4											1	17	0	0	0		multicellular organismal macromolecule catabolic process	GO:0044266	m4											12	8	2	8	7		negative regulation of apoptosis	GO:004306	m4	c3
1	3	0	0	0		antigen processing and presentation of lipid antigen via MHC class Ib	GO:0048003	m2											1	17	0	0	0		collagen catabolic process	GO:0030574	m4
1	3	0	0	0		DNA dealkylation	GO:0006307	m1											17	171	0	0	1		M phase of mitotic cell cycle	GO:0000087	m4			n6
1	3	0	0	0		establishment of spindle localization	GO:0051293	m2											24	173	0	0	2		nucleotide metabolic process	GO:0009117	m4			n3													Anxa4	annexin A4	ENSMUSG00000029994
1	3	0	0	0		indole derivative biosynthetic process	GO:0042435	m1											202	1734	0	0	15		anatomical structure development	GO:0048856	m4				a6		v6		d3								Apoe	apolipoprotein E	ENSMUSG00000002985
1	3	0	0	0		dorsal/ventral axis specification	GO:0009950	m1											11	174	0	0	1		sensory perception of light stimulus	GO:0050953	m3																Btg1	B-cell translocation gene 1, anti-proliferative	ENSMUSG00000036478
1	3	0	0	0		blastocyst growth	GO:0001832	m2											11	174	0	0	1		visual perception	GO:0007601	m3																Birc3	baculoviral IAP repeat-containing 3	ENSMUSG00000032000
1	3	0	0	0		positive regulation of osteoblast differentiation	GO:0045669	m2											3	18	0	0	0		macromolecular complex disassembly	GO:0032984	m2																Bak1	BCL2-antagonist/killer 1	ENSMUSG00000057789
1	3	0	0	0		sympathetic nervous system development	GO:0048485	m3											3	18	0	0	0		ribonucleoside monophosphate metabolic process	GO:0009161	m2			n4													Btk	Bruton agammaglobulinemia tyrosine kinase	ENSMUSG00000031264
1	3	0	0	0		regulation of protein heterodimerization	GO:0043497	m2											3	18	0	0	0		cAMP metabolic process	GO:0046058	m3																Casp1	caspase 1	ENSMUSG00000025888
1	3	0	0	0		protein farnesylation	GO:0018343	m1											3	18	0	0	0		protein complex disassembly	GO:0043241	m2																Casp4	caspase 4, apoptosis-related cysteine peptidase	ENSMUSG00000033538
1	3	0	0	0		pyrimidine deoxyribonucleotide metabolic process	GO:0009219	m2											3	18	0	0	0		ribonucleoside monophosphate biosynthetic process	GO:0009156	m2			n4													Ctsb	cathepsin B	ENSMUSG00000021939
1	3	0	0	0		pigment granule organization and biogenesis	GO:0048753	m1											2	18	0	0	0		molting cycle process	GO:0022404	m2																Ccl2	chemokine (C-C motif) ligand 2	ENSMUSG00000035385
1	3	0	0	0		lipoprotein catabolic process	GO:0042159	m2											2	18	0	0	0		hair follicle development	GO:0001942	m2																Dap	death-associated protein	ENSMUSG00000039168
1	3	0	0	0		melanosome organization and biogenesis	GO:0032438	m1											2	18	0	0	0		hair cycle process	GO:0022405	m2																Fgl2	fibrinogen-like protein 2	ENSMUSG00000039899
1	3	0	0	0		positive regulation of vasodilation	GO:0045909	m1											1	18	0	0	0		iron ion transport	GO:0006826	m3																Gpr65	G-protein coupled receptor 65	ENSMUSG00000021886
1	3	0	0	0		phosphoenolpyruvate-dependent sugar phosphotransferase system	GO:0009401	m1											1	18	0	0	0		pyrimidine nucleotide biosynthetic process	GO:0006221	m2			n3													Igf1	insulin-like growth factor 1	ENSMUSG00000020053
1	3	0	0	0		hemolysis by symbiont of host red blood cells	GO:0019836	m2											1	18	0	0	0		collagen metabolic process	GO:0032963	m4																Ifih1	interferon induced with helicase C domain 1	ENSMUSG00000026896
1	3	0	0	0		retinol metabolic process	GO:0042572	m1											1	18	0	0	0		gastrulation (sensu Vertebrata)	GO:0048276	m3																Lyz	lysozyme	ENSMUSG00000069515
1	3	0	0	0		killing of cells of another organism	GO:0031640	m2											1	18	0	0	0		myelination	GO:0042552	m4																Mmp9	matrix metallopeptidase 9	ENSMUSG00000017737
1	3	0	0	0		base conversion or substitution editing	GO:0016553	m3											1	18	0	0	0		actomyosin structure organization and biogenesis	GO:0031032	m2				a3	e5											Pim1	proviral integration site 1	ENSMUSG00000024014
1	3	0	0	0		sulfation	GO:0051923	m2											1	18	0	0	0		glycerol ether metabolic process	GO:0006662	m2							t3									Rassf5	Ras association (RalGDS/AF-6) domain family 5	ENSMUSG00000026430
1	3	0	0	0		positive regulation of Ras GTPase activity	GO:0032320	m2											1	18	0	0	0		gastrulation with mouth forming second	GO:0001702	m3																S100a13	S100 calcium binding protein A13	ENSMUSG00000042312
1	3	0	0	0		regulation of protein homodimerization	GO:0043496	m2											1	18	0	0	0		osteoblast differentiation	GO:0001649	m3																Scotin	scotin gene	ENSMUSG00000025647
1	3	0	0	0		microtubule polymerization	GO:0046785	m2											1	18	0	0	0		multicellular organismal catabolic process	GO:0044243	m4																Sema4d	sema domain, immunoglobulin domain (Ig), transmembrane domain (TM) and short cytoplasmic domain, (semaphorin) 4D	ENSMUSG00000021451
1	3	0	0	0		purine nucleoside triphosphate catabolic process	GO:0009146	m3											21	180	0	0	2		protein catabolic process	GO:0030163	m4			n6													Serpina3g	serine (or cysteine) peptidase inhibitor, clade A, member 3G	ENSMUSG00000041481
1	3	0	0	0		disruption of cells of other organism during symbiotic interaction	GO:0051818	m2											17	181	0	0	1		cell division	GO:0051301	m4			n6													Socs3	suppressor of cytokine signaling 3	ENSMUSG00000053113
1	3	0	0	0		regulation of epidermal cell differentiation	GO:0045604	m1											22	183	0	0	2		negative regulation of transcription, DNA-dependent	GO:0045892	m4																Tnfaip8	tumor necrosis factor, alpha-induced protein 8	ENSMUSG00000062210
1	3	0	0	0		antigen processing and presentation via MHC class Ib	GO:0002475	m2											229	1845	0	0	17		multicellular organismal development	GO:0007275	m4				a6		v6
1	3	0	0	0		SMAD protein nuclear translocation	GO:0007184	m1											233	1853	0	0	17		transport	GO:0006810	m4						v6	t3
1	3	0	0	0		cytolysis of cells of another organism	GO:0051715	m2											21	186	0	0	2		protein folding	GO:0006457	m3			n6		e3												GENERATOR-CLU 3
1	3	0	0	0		regulation of Cdc42 protein signal transduction	GO:0032489	m2											18	188	0	0	1		cell-cell adhesion	GO:0016337	m4				a3													61 GO terms
1	3	0	0	0		positive regulation of oxidoreductase activity	GO:0051353	m2											18	189	0	0	1		cell part morphogenesis	GO:0032990	m4						v6											6 genes
1	3	0	0	0		lipopolysaccharide metabolic process	GO:0008653	m3											18	189	0	0	1		cell projection organization and biogenesis	GO:0030030	m4						v6
1	3	0	0	0		protein amino acid geranylgeranylation	GO:0018348	m1											18	189	0	0	1		cell projection morphogenesis	GO:0048858	m4						v6					InList	InClu	olog	clog	slog		GO Def	GO Term	F	S	R1	R2
1	3	0	0	0		pyrimidine nucleoside monophosphate metabolic process	GO:0009129	m1											3	19	0	0	0		adult locomotory behavior	GO:0008344	m3											145	6	39	5	2		response to stimulus	GO:005089	m4	c4
1	3	0	0	0		virus-host interaction	GO:0019048	m2											3	19	0	0	0		nucleoside monophosphate biosynthetic process	GO:0009124	m2			n5								109	6	56	7	3		immune system process	GO:000237	m4	c4
1	3	0	0	0		killing of cells in other organism during symbiotic interaction	GO:0051883	m2											3	19	0	0	0		meiotic recombination	GO:0007131	m2											39	5	5	5	4		cell proliferation	GO:000828	m4	c4
1	3	0	0	0		antigen processing and presentation of endogenous peptide antigen	GO:0002483	m4											3	19	0	0	0		nucleoside monophosphate metabolic process	GO:0009123	m2			n5								62	5	23	6	3		response to external stimulus	GO:000960	m4	c3
1	3	0	0	0		interleukin-4 production	GO:0032633	m2											2	19	0	0	0		determination of left/right symmetry	GO:0007368	m3											31	5	7	7	4		response to chemical stimulus	GO:004222	m4	c2
1	3	0	0	0		killing by symbiont of host cells	GO:0001907	m2											2	19	0	0	0		G1 phase	GO:0051318	m2											22	5	3	7	5		localization of cell	GO:005167	m4
1	3	0	0	0		virus-infected cell apoptosis	GO:0006926	m3											2	19	0	0	0		molting cycle	GO:0042303	m2											22	5	3	7	5		cell motility	GO:000692	m4	c1
1	3	0	0	0		cytolysis by symbiont of host cells	GO:0001897	m2											2	19	0	0	0		hair cycle	GO:0042633	m2											32	5	10	7	4		behavior	GO:000761	m4	c2
1	3	0	0	0		rhythmic behavior	GO:0007622	m1											2	19	0	0	0		regulation of pH	GO:0006885	m2											28	5	12	8	5		locomotory behavior	GO:000762	m4	c2
1	3	0	0	0		Schwann cell differentiation	GO:0014037	m1											1	19	0	0	0		isoprenoid metabolic process	GO:0006720	m3											26	5	15	9	5		taxis	GO:004233	m4	c2
1	3	0	0	0		anaphase	GO:0051322	m2											1	19	0	0	0		tetrapyrrole metabolic process	GO:0033013	m3								d3			26	5	15	9	5		chemotaxis	GO:000693	m4	c2
1	3	0	0	0		ISG15-protein conjugation	GO:0032020	m3											1	19	0	0	0		glucose homeostasis	GO:0042593	m2											8	5	6	12	8		leukocyte migration	GO:005090	m4	c1
1	3	0	0	0		purine ribonucleoside diphosphate metabolic process	GO:0009179	m3											1	19	0	0	0		fatty acid beta-oxidation	GO:0006635	m2					e4						8	5	7	13	8		leukocyte chemotaxis	GO:003059	m4	c1
1	3	0	0	0		isotype switching to IgE isotypes	GO:0048289	m3											1	19	0	0	0		sulfur amino acid metabolic process	GO:0000096	m2											104	4	4	2	1		multicellular organismal process	GO:003250	m4	c5
1	3	0	0	0		galactolipid metabolic process	GO:0019374	m2											1	19	0	0	0		porphyrin metabolic process	GO:0006778	m3								d3			28	4	11	6	3		cell activation	GO:000177	m4	c2
1	3	0	0	0		compartment specification	GO:0007386	m2											1	19	0	0	0		regulation of catabolic process	GO:0009894	m1											27	4	11	6	3		leukocyte activation	GO:004532	m4	c2
1	3	0	0	0		pyrimidine deoxyribonucleoside metabolic process	GO:0046125	m3											1	19	0	0	0		vasculogenesis	GO:0001570	m2											26	4	11	6	3		lymphocyte activation	GO:004664	m4	c2
1	3	0	0	0		butyrate metabolic process	GO:0019605	m1											1	19	0	0	0		eye morphogenesis	GO:0048592	m3											18	4	8	7	4		T cell activation	GO:004211	m4	c3
1	3	0	0	0		protein amino acid sulfation	GO:0006477	m2											241	1920	0	0	18		establishment of localization	GO:0051234	m4						v6	t3				12	4	7	8	5		lymphocyte proliferation	GO:004665	m4	c3
1	3	0	0	0		startle response	GO:0001964	m1											12	195	0	0	1		skeletal development	GO:0001501	m4				a6							12	4	7	8	5		mononuclear cell proliferation	GO:003294	m4	c3
1	3	0	0	0		positive regulation of chemokine biosynthetic process	GO:0045080	m3											22	198	0	0	2		chemical homeostasis	GO:0048878	m4						v3					9	4	5	8	5		T cell proliferation	GO:004209	m4	c3
1	3	0	0	0		positive regulation of microtubule polymerization or depolymerization	GO:0031112	m2											3	20	0	0	0		peroxisome organization and biogenesis	GO:0007031	m3											5	4	4	11	7		neutrophil chemotaxis	GO:003059	m3	c1
1	3	0	0	0		galactosylceramide metabolic process	GO:0006681	m2											3	20	0	0	0		regulation of neuron differentiation	GO:0045664	m2											61	3	6	2	1		cell surface receptor linked signal transduction	GO:000716	m4	c2
1	3	0	0	0		interleukin-1 beta secretion	GO:0050702	m2											3	20	0	0	0		fat cell differentiation	GO:0045444	m1											51	3	5	2	1		positive regulation of biological process	GO:004851	m4	c5
1	3	0	0	0		modification by symbiont of host cell membrane	GO:0052025	m2											3	20	0	0	0		platelet activation	GO:0030168	m3							t3				37	3	2	2	2		positive regulation of cellular process	GO:004852	m4	c4
1	3	0	0	0		modification by symbiont of host cellular component	GO:0052043	m2											3	20	0	0	0		N-acetylglucosamine metabolic process	GO:0006044	m2									r3		28	3	2	3	2		cell adhesion	GO:000715	m4	c2
1	3	0	0	0		purine nucleoside diphosphate metabolic process	GO:0009135	m3											2	20	0	0	0		determination of symmetry	GO:0009799	m3											28	3	2	3	2		biological adhesion	GO:002261	m4	c2
1	3	0	0	0		modification of cellular component in other organism during symbiotic interaction	GO:0052188	m2											2	20	0	0	0		determination of bilateral symmetry	GO:0009855	m3											9	3	3	5	4		cytokine production	GO:000181	m4	c3
1	3	0	0	0		paraxial mesoderm formation	GO:0048341	m1											2	20	0	0	0		tricarboxylic acid cycle intermediate metabolic process	GO:0006100	m2					e5						8	3	3	5	4		cytokine metabolic process	GO:004210	m4	c3
1	3	0	0	0		deoxyribonucleoside metabolic process	GO:0009120	m3											2	20	0	0	0		circadian rhythm	GO:0007623	m3											8	3	3	5	4		cytokine biosynthetic process	GO:004208	m4	c3
1	3	0	0	0		sleep	GO:0030431	m1											2	20	0	0	0		protein targeting to mitochondrion	GO:0006626	m2											9	3	3	5	4		integrin-mediated signaling pathway	GO:000722	m4	c2
1	3	0	0	0		regulation of isotype switching to IgE isotypes	GO:0048293	m3											1	20	0	0	0		ovarian follicle development	GO:0001541	m1											27	2	7	2	1		regulation of multicellular organismal process	GO:005123	m4	c3
1	3	0	0	0		diacylglycerol biosynthetic process	GO:0006651	m1											14	200	0	0	1		monocarboxylic acid metabolic process	GO:0032787	m4					e4		t6	d3			12	2	5	3	2		regulation of cell activation	GO:005086	m4	c2
1	3	0	0	0		long-term strengthening of neuromuscular junction	GO:0042062	m1											28	202	0	0	2		DNA repair	GO:0006281	m3			n6								12	2	6	3	2		regulation of lymphocyte activation	GO:005124	m4	c2
1	3	0	0	0		interleukin-4 biosynthetic process	GO:0042097	m2											27	204	0	0	2		regulation of developmental process	GO:0050793	m4				a3							8	2	3	3	2		regulation of T cell activation	GO:005086	m4	c2
1	3	0	0	0		lysosomal lumen acidification	GO:0007042	m2											19	206	0	0	1		central nervous system development	GO:0007417	m4						v6					10	2	6	3	2		positive regulation of lymphocyte activation	GO:005125	m4	c2
1	3	0	0	0		pyrimidine nucleoside monophosphate biosynthetic process	GO:0009130	m1											17	209	0	0	1		neuron differentiation	GO:0030182	m4						v6					7	2	4	4	2		positive regulation of T cell activation	GO:005087	m4	c2
1	3	0	0	0		nuclear mRNA 3'-splice site recognition	GO:0000389	m2											3	21	0	0	0		glucosamine metabolic process	GO:0006041	m2									r3		6	2	3	4	2		regulation of mononuclear cell proliferation	GO:003294	m4	c2
1	3	0	0	0		regulation of translational termination	GO:0006449	m2											3	21	0	0	0		protein amino acid acetylation	GO:0006473	m2											6	2	3	4	2		regulation of lymphocyte proliferation	GO:005067	m4	c2
1	3	0	0	0		regulation of interleukin-4 biosynthetic process	GO:0045402	m2											3	21	0	0	0		myoblast maturation	GO:0048628	m2					e6						4	2	2	4	3		alpha-beta T cell activation	GO:004663	m3	c2
1	3	0	0	0		short-chain fatty acid metabolic process	GO:0046459	m1											2	21	0	0	0		tricarboxylic acid cycle	GO:0006099	m1					e6						4	2	2	4	3		positive regulation of T cell proliferation	GO:004210	m4	c2
1	3	0	0	0		release of cytoplasmic sequestered NF-kappaB	GO:0008588	m2											2	21	0	0	0		negative regulation of lymphocyte activation	GO:0051250	m4											3	2	3	5	3		alpha-beta T cell proliferation	GO:004663	m3	c1
1	3	0	0	0		modification by organism of cell membrane in other organism during symbiotic interaction	GO:0052332	m2											2	21	0	0	0		multicellular organismal metabolic process	GO:0044236	m4											2	2	2	6	4		positive regulation of alpha-beta T cell activation	GO:004663	m3	c1
1	3	0	0	0		modification by symbiont of host structure	GO:0052111	m2											2	21	0	0	0		embryonic organ development	GO:0048568	m1											2	2	2	6	4		regulation of alpha-beta T cell proliferation	GO:004664	m3	c1
1	3	0	0	0		spindle localization	GO:0051653	m2											2	21	0	0	0		acetyl-CoA catabolic process	GO:0046356	m1					e6						2	2	2	6	4		cellular extravasation	GO:004512	m3	c1
1	3	0	0	0		acrosome formation	GO:0001675	m1											1	21	0	0	0		nitric oxide metabolic process	GO:0046209	m2											2	2	3	6	4		positive regulation of alpha-beta T cell proliferation	GO:004664	m3	c1
1	3	0	0	0		Cdc42 protein signal transduction	GO:0032488	m2											1	21	0	0	0		cytoplasm organization and biogenesis	GO:0007028	m3											5	1	2	2	1		B cell differentiation	GO:003018	m4	c3
1	3	0	0	0		positive regulation of activin receptor signaling pathway	GO:0032927	m1											1	21	0	0	0		actin filament capping	GO:0051693	m3											5	1	2	2	1		positive regulation of transport	GO:005105	m4	c2
1	3	0	0	0		regulation of microtubule polymerization	GO:0031113	m2											1	21	0	0	0		nitric oxide biosynthetic process	GO:0006809	m2											5	1	2	2	1		regulation of B cell activation	GO:005086	m4	c2
1	3	0	0	0		negative regulation of DNA binding	GO:0043392	m3											1	21	0	0	0		barbed-end actin filament capping	GO:0051016	m3											5	1	3	2	1		icosanoid metabolic process	GO:000669	m4	c1
4	30	0	0	0		neurotransmitter secretion	GO:0007269	m3						v3					16	210	0	0	1		gamete generation	GO:0007276	m4											5	1	3	2	1		regulation of lymphocyte differentiation	GO:004561	m4	c2
4	30	0	0	0		nuclear export	GO:0051168	m2			n3								31	212	0	0	2		second-messenger-mediated signaling	GO:0019932	m4											4	1	2	2	1		myeloid leukocyte activation	GO:000227	m4	c2
4	30	0	0	0		response to drug	GO:0042493	m2											29	212	0	0	2		positive regulation of cell proliferation	GO:0008284	m4				a4							4	1	2	2	1		positive regulation of B cell activation	GO:005087	m4	c2
3	30	0	0	0		regulation of neurological process	GO:0031644	m4						v5					22	214	0	0	2		lipid biosynthetic process	GO:0008610	m4											4	1	3	2	1		regulation of T cell differentiation	GO:004558	m3	c2
3	30	0	0	0		protein amino acid N-linked glycosylation	GO:0006487	m3											23	216	0	0	2		M phase	GO:0000279	m4			n6								5	1	4	2	1		positive regulation of lymphocyte differentiation	GO:004562	m4	c2
3	30	0	0	0		mesenchymal cell differentiation	GO:0048762	m3											18	218	0	0	1		amino acid metabolic process	GO:0006520	m4			n4				t6				4	1	3	2	1		positive regulation of T cell differentiation	GO:004558	m3	c2
2	30	0	0	0		induction of apoptosis by intracellular signals	GO:0008629	m4											4	22	0	0	0		adenylate cyclase activation	GO:0007190	m3											3	1	2	2	1		T-helper 1 type immune response	GO:004208	m3	c3
2	30	0	0	0		G1/S transition of mitotic cell cycle	GO:0000082	m4			n3								4	22	0	0	0		glycolipid metabolic process	GO:0006664	m3											4	1	4	2	1		myeloid leukocyte mediated immunity	GO:000244	m4	c2
2	30	0	0	0		insulin receptor signaling pathway	GO:0008286	m3											4	22	0	0	0		regulation of ossification	GO:0030278	m3											3	1	3	2	1		mast cell activation	GO:004557	m4	c2
1	30	0	0	0		regulation of muscle contraction	GO:0006937	m3					e6						4	22	0	0	0		neural plate morphogenesis	GO:0001839	m3											2	1	2	3	1		mast cell degranulation	GO:004330	m4	c1
33	302	0	0	4		organ morphogenesis	GO:0009887	m4				a4							4	22	0	0	0		multicellular organism growth	GO:0035264	m4											2	1	2	3	1		mast cell mediated immunity	GO:000244	m4	c1
24	302	0	0	3		carbohydrate metabolic process	GO:0005975	m4					e6						4	22	0	0	0		multicellular organismal movement	GO:0050879	m3						v6
40	304	0	0	4		positive regulation of metabolic process	GO:0009893	m4											3	22	0	0	0		complement activation, classical pathway	GO:0006958	m3				a4			t4
4	31	0	0	0		odontogenesis	GO:0042476	m3											3	22	0	0	0		myoblast development	GO:0048627	m2					e6											Ebi3	Epstein-Barr virus induced gene 3	ENSMUSG00000003206
4	31	0	0	0		G-protein signaling, adenylate cyclase activating pathway	GO:0007189	m4											3	22	0	0	0		protein kinase C activation	GO:0007205	m2																Itgam	integrin alpha M	ENSMUSG00000030786
3	31	0	0	0		glycogen metabolic process	GO:0005977	m2					e6						3	22	0	0	0		segmentation	GO:0035282	m3																Itgb2	integrin beta 2	ENSMUSG00000000290
3	31	0	0	0		glucan metabolic process	GO:0006073	m2					e6						3	22	0	0	0		aromatic amino acid family metabolic process	GO:0009072	m2							t3									Il1b	interleukin 1 beta	ENSMUSG00000027398
1	31	0	0	0		regulation of actin polymerization and/or depolymerization	GO:0008064	m4				a3							3	22	0	0	0		regulation of DNA replication	GO:0006275	m1			n3													S100a9	S100 calcium binding protein A9 (calgranulin B)	ENSMUSG00000056071
26	318	0	0	3		reproduction	GO:0000003	m4											3	22	0	0	0		glucose transport	GO:0015758	m2																Syk	spleen tyrosine kinase	ENSMUSG00000021457
4	32	0	0	0		ear development	GO:0043583	m3											2	22	0	0	0		mismatch repair	GO:0006298	m2
3	32	0	0	0		neuron migration	GO:0001764	m4											2	22	0	0	0		polysaccharide biosynthetic process	GO:0000271	m3					e3
3	32	0	0	0		regulation of neurogenesis	GO:0050767	m3				a4							2	22	0	0	0		coenzyme catabolic process	GO:0009109	m2					e6												GENERATOR-CLU 4
3	32	0	0	0		chromatin remodeling	GO:0006338	m2											2	22	0	0	0		protein amino acid O-linked glycosylation	GO:0006493	m2																	34 GO terms
3	32	0	0	0		feeding behavior	GO:0007631	m3						v3					1	22	0	0	0		regulation of actin filament depolymerization	GO:0030834	m3																	2 genes
38	322	0	0	4		cytoskeleton organization and biogenesis	GO:0007010	m4				a6							1	22	0	0	0		negative regulation of actin filament depolymerization	GO:0030835	m3
20	329	0	0	2		generation of precursor metabolites and energy	GO:0006091	m4					e6		t4				1	22	0	0	0		gluconeogenesis	GO:0006094	m2							t3				InList	InClu	olog	clog	slog		GO Def	GO Term	F	S	R1	R2
5	33	0	0	1		mRNA transport	GO:0051028	m3			n4								1	22	0	0	0		male gonad development	GO:0008584	m2											68	2	4	2	1		cell differentiation	GO:003015	m4	c5
5	33	0	0	1		lipoprotein metabolic process	GO:0042157	m3											1	22	0	0	0		actin filament depolymerization	GO:0030042	m3											68	2	4	2	1		cellular developmental process	GO:004886	m4	c5
3	33	0	0	0		morphogenesis of embryonic epithelium	GO:0016331	m3											1	22	0	0	0		peptidoglycan metabolic process	GO:0000270	m4											54	2	3	2	2		intracellular signaling cascade	GO:000724	m4	c2
3	33	0	0	0		regulation of adenylate cyclase activity	GO:0045761	m3											29	222	0	0	2		cell homeostasis	GO:0019725	m4						v3					49	2	3	2	2		cell development	GO:004846	m4	c3
3	33	0	0	0		myoblast differentiation	GO:0045445	m3					e5						27	222	0	0	2		growth	GO:0040007	m4				a3							43	2	6	2	2		death	GO:001626	m4	c3
2	33	0	0	0		ATP metabolic process	GO:0046034	m3					e5						297	2252	0	0	22		localization	GO:0051179	m4						v6					43	2	6	2	2		cell death	GO:000821	m4	c3
2	33	0	0	0		chloride transport	GO:0006821	m4											4	23	0	0	0		neural plate development	GO:0001840	m3											39	2	5	2	2		programmed cell death	GO:001250	m4	c3
2	33	0	0	0		regulation of translational initiation	GO:0006446	m2			n6								4	23	0	0	0		multicellular organismal homeostasis	GO:0048871	m4											39	2	5	2	2		apoptosis	GO:000691	m4	c3
1	33	0	0	0		single fertilization	GO:0007338	m2											4	23	0	0	0		embryonic epithelial tube formation	GO:0001838	m3											24	2	5	3	2		protein kinase cascade	GO:000724	m4	c2
1	33	0	0	0		glutamine family amino acid metabolic process	GO:0009064	m3							t3				4	23	0	0	0		positive regulation of lyase activity	GO:0051349	m3											28	2	10	3	2		immune system development	GO:000252	m4	c4
1	33	0	0	0		regulation of actin filament length	GO:0030832	m4											4	23	0	0	0		positive regulation of adenylate cyclase activity	GO:0045762	m3											27	2	10	3	2		hemopoietic or lymphoid organ development	GO:004853	m4	c4
39	332	0	0	4		cell morphogenesis	GO:0000902	m4				a6							4	23	0	0	0		tissue homeostasis	GO:0001894	m4											25	2	9	3	2		hemopoiesis	GO:003009	m4	c3
39	332	0	0	4		cellular structure morphogenesis	GO:0032989	m4				a6							4	23	0	0	0		monosaccharide transport	GO:0015749	m2											9	2	3	4	3		I-kappaB kinase/NF-kappaB cascade	GO:000724	m3	c2
4	34	0	0	0		protein secretion	GO:0009306	m4											4	23	0	0	0		positive regulation of cyclase activity	GO:0031281	m3											2	2	2	7	5		cytoplasmic sequestering of NF-kappaB	GO:000725	m3	c1
4	34	0	0	0		negative regulation of transferase activity	GO:0051348	m4											4	23	0	0	0		hexose transport	GO:0008645	m2											12	1	2	1	1		negative regulation of programmed cell death	GO:004306	m4	c3
4	34	0	0	0		negative regulation of protein kinase activity	GO:0006469	m4											4	23	0	0	0		humoral immune response mediated by circulating immunoglobulin	GO:0002455	m3				a4			t4				12	1	2	1	1		negative regulation of apoptosis	GO:004306	m4	c3
3	34	0	0	0		cyclic nucleotide metabolic process	GO:0009187	m3											4	23	0	0	0		RNA modification	GO:0009451	m3											16	1	6	2	1		leukocyte differentiation	GO:000252	m4	c2
1	34	0	0	0		fertilization	GO:0009566	m2											3	23	0	0	0		pigmentation during development	GO:0048066	m1											9	1	3	2	1		cytokine production	GO:000181	m4	c3
1	34	0	0	0		glycolysis	GO:0006096	m3					e4						3	23	0	0	0		regulation of lipid metabolic process	GO:0019216	m3											13	1	6	2	1		lymphocyte differentiation	GO:003009	m4	c2
28	347	0	0	3		carboxylic acid metabolic process	GO:0019752	m4					e6		t6				3	23	0	0	0		catecholamine metabolic process	GO:0006584	m3											8	1	2	2	1		negative regulation of signal transduction	GO:000996	m4	c2
28	349	0	0	3		organic acid metabolic process	GO:0006082	m4					e6		t6				3	23	0	0	0		bone mineralization	GO:0030282	m3											11	1	4	2	1		myeloid cell differentiation	GO:003009	m4	c3
5	35	0	0	1		cell projection biogenesis	GO:0030031	m3											2	23	0	0	0		maintenance of fidelity during DNA-dependent DNA replication	GO:0045005	m3											11	1	5	2	1		B cell activation	GO:004211	m4	c2
4	35	0	0	0		neurotransmitter transport	GO:0006836	m3											2	23	0	0	0		response to hypoxia	GO:0001666	m3											8	1	3	2	1		cytokine metabolic process	GO:004210	m4	c3
4	35	0	0	0		response to protein stimulus	GO:0051789	m3											1	23	0	0	0		pyruvate metabolic process	GO:0006090	m2							t3				8	1	3	2	1		cytokine biosynthetic process	GO:004208	m4	c3
4	35	0	0	0		response to unfolded protein	GO:0006986	m3											15	231	0	0	1		monovalent inorganic cation transport	GO:0015672	m3						v5	t4				14	1	9	2	1		humoral immune response	GO:000695	m3	c2
4	35	0	0	0		regulation of secretion	GO:0051046	m3											17	233	0	0	1		reproductive process	GO:0022414	m4									r4		10	1	5	2	1		T cell differentiation	GO:003021	m4	c2
3	35	0	0	0		regulation of lyase activity	GO:0051339	m3											19	236	0	0	1		generation of neurons	GO:0048699	m4						v6					8	1	4	2	1		response to bacterium	GO:000961	m4	c2
3	35	0	0	0		regulation of cyclase activity	GO:0031279	m3											29	238	0	0	2		cell migration	GO:0016477	m4				a5		v4					10	1	6	2	1		response to virus	GO:000961	m4	c1
2	35	0	0	0		regulation of cyclin-dependent protein kinase activity	GO:0000079	m2			n5								4	24	0	0	0		regulation of protein secretion	GO:0050708	m3											5	1	2	2	2		B cell differentiation	GO:003018	m4	c3
2	35	0	0	0		detection of external stimulus	GO:0009581	m3											3	24	0	0	0		germ cell development	GO:0007281	m4											6	1	3	2	1		defense response to bacterium	GO:004274	m4	c2
5	36	0	0	1		protein oligomerization	GO:0051259	m4											3	24	0	0	0		phenol metabolic process	GO:0018958	m3											5	1	2	2	2		regulation of myeloid cell differentiation	GO:004563	m4	c2
4	36	0	0	0		negative regulation of growth	GO:0045926	m3											3	24	0	0	0		endocrine system development	GO:0035270	m4											4	1	2	2	2		alpha-beta T cell activation	GO:004663	m3	c2
4	36	0	0	0		receptor-mediated endocytosis	GO:0006898	m3											3	24	0	0	0		spindle organization and biogenesis	GO:0007051	m2			n6								7	1	5	2	1		humoral immune response mediated by circulating immunoglobulin	GO:000245	m3	c2
3	36	0	0	0		glycerophospholipid metabolic process	GO:0006650	m4											3	24	0	0	0		response to UV	GO:0009411	m3											3	1	2	3	2		T-helper 1 type immune response	GO:004208	m3	c3
3	36	0	0	0		sphingolipid metabolic process	GO:0006665	m4											2	24	0	0	0		ensheathment of neurons	GO:0007272	m4
2	36	0	0	0		kidney development	GO:0001822	m3											2	24	0	0	0		mitotic sister chromatid segregation	GO:0000070	m2			n6
46	361	0	0	5		macromolecular complex assembly	GO:0065003	m4			n6								2	24	0	0	0		mesoderm formation	GO:0001707	m2																Bcl3	B-cell leukemia/lymphoma 3	ENSMUSG00000053175
44	367	0	0	5		cellular lipid metabolic process	GO:0044255	m4							t3				2	24	0	0	0		phototransduction	GO:0007602	m1																Nfkbia	nuclear factor of kappa light chain gene enhancer in B-cells inhibitor, alpha	ENSMUSG00000021025
1	37	0	0	0		DNA damage response, signal transduction	GO:0042770	m4			n5								2	24	0	0	0		axon ensheathment	GO:0008366	m4
1	37	0	0	0		secondary metabolic process	GO:0019748	m4											2	24	0	0	0		sister chromatid segregation	GO:0000819	m2			n6
37	374	0	0	4		protein transport	GO:0015031	m4			n3	a3							2	24	0	0	0		biogenic amine biosynthetic process	GO:0042401	m4																	GENERATOR-CLU 5
5	38	0	0	1		establishment of RNA localization	GO:0051236	m3			n6								1	24	0	0	0		cholesterol biosynthetic process	GO:0006695	m3																	17 GO terms
5	38	0	0	1		nucleic acid transport	GO:0050657	m3			n6								1	24	0	0	0		hormone secretion	GO:0046879	m4																	96 genes
5	38	0	0	1		RNA transport	GO:0050658	m3			n6								18	246	0	0	1		sexual reproduction	GO:0019953	m4
4	38	0	0	0		steroid hormone receptor signaling pathway	GO:0030518	m2											35	247	0	0	3		enzyme linked receptor protein signaling pathway	GO:0007167	m4				a4							InList	InClu	olog	clog	slog		GO Def	GO Term	F	S	R1	R2
3	38	0	0	0		transforming growth factor beta receptor signaling pathway	GO:0007179	m4											22	249	0	0	2		mitotic cell cycle	GO:0000278	m4			n6								145	62	39	28	6		response to stimulus	GO:005089	m4	c4
3	38	0	0	0		chromosome segregation	GO:0007059	m3			n6								4	25	0	0	0		neural tube development	GO:0021915	m3											127	49	8	8	2		cell communication	GO:000715	m4	c2
2	38	0	0	0		embryonic limb morphogenesis	GO:0030326	m4											4	25	0	0	0		DNA damage checkpoint	GO:0000077	m1			n4								119	48	9	8	3		signal transduction	GO:000716	m4	c2
2	38	0	0	0		phospholipid biosynthetic process	GO:0008654	m2											4	25	0	0	0		protein homooligomerization	GO:0051260	m3				a4							109	39	56	23	1		immune system process	GO:000237	m4	c4
2	38	0	0	0		amine transport	GO:0015837	m4											4	25	0	0	0		response to nutrient levels	GO:0031667	m2											65	31	29	20	3		defense response	GO:000695	m4	c3
2	38	0	0	0		embryonic appendage morphogenesis	GO:0035113	m4											3	25	0	0	0		response to hormone stimulus	GO:0009725	m4											82	31	46	20	1		immune response	GO:000695	m4	c3
1	38	0	0	0		vitamin metabolic process	GO:0006766	m3											3	25	0	0	0		nucleoside metabolic process	GO:0009116	m4			n5								62	29	23	16	3		response to external stimulus	GO:000960	m4	c3
48	385	0	0	5		proteolysis	GO:0006508	m4									r3		3	25	0	0	0		regulation of Wnt receptor signaling pathway	GO:0030111	m3											56	23	9	7	2		response to stress	GO:000695	m4	c2
38	389	0	0	4		G-protein coupled receptor protein signaling pathway	GO:0007186	m4						v4					2	25	0	0	0		DNA replication initiation	GO:0006270	m2			n6								49	23	21	14	2		response to wounding	GO:000961	m4	c2
6	39	0	0	1		morphogenesis of a branching structure	GO:0001763	m4											2	25	0	0	0		cytokinesis	GO:0000910	m3											40	18	19	12	2		inflammatory response	GO:000695	m4	c2
4	39	0	0	0		lung development	GO:0030324	m3											2	25	0	0	0		formation of primary germ layer	GO:0001704	m2											31	14	7	5	1		response to chemical stimulus	GO:004222	m4	c2
3	39	0	0	0		energy reserve metabolic process	GO:0006112	m2					e5						2	25	0	0	0		detection of light stimulus during visual perception	GO:0050908	m1											32	14	10	7	1		behavior	GO:000761	m4	c2
2	39	0	0	0		purine nucleoside triphosphate biosynthetic process	GO:0009145	m2					e3						2	25	0	0	0		learning	GO:0007612	m4						v3					28	14	12	9	2		locomotory behavior	GO:000762	m4	c2
2	39	0	0	0		purine ribonucleoside triphosphate biosynthetic process	GO:0009206	m2					e3						2	25	0	0	0		spermatid development	GO:0007286	m3											26	14	15	12	2		taxis	GO:004233	m4	c2
2	39	0	0	0		urogenital system development	GO:0001655	m3											2	25	0	0	0		detection of light stimulus during sensory perception	GO:0050962	m1											26	14	15	12	2		chemotaxis	GO:000693	m4	c2
1	39	0	0	0		group transfer coenzyme metabolic process	GO:0006752	m2					e4						1	25	0	0	0		phosphoinositide biosynthetic process	GO:0046489	m1											24	11	22	12	1		antigen processing and presentation	GO:001988	m4	c2
48	391	0	0	5		cellular component assembly	GO:0022607	m4			n6								36	255	0	0	3		response to DNA damage stimulus	GO:0006974	m4			n6								8	6	5	6	2		cellular defense response	GO:000696	m3	c2
46	393	0	0	5		regulation of biological quality	GO:0065008	m4				a3							19	255	0	0	1		neurogenesis	GO:0022008	m4						v6
46	396	0	0	5		regulation of progression through cell cycle	GO:0000074	m4			n6								23	258	0	0	2		alcohol metabolic process	GO:0006066	m4							t6
47	399	0	0	5		regulation of cell cycle	GO:0051726	m4			n6								10	258	0	0	1		synaptic transmission	GO:0007268	m4						v6										Adcy7	adenylate cyclase 7	ENSMUSG00000031659
1	4	0	0	0		regulation of Notch signaling pathway	GO:0008593	m3											4	26	0	0	0		cell fate determination	GO:0001709	m3																Apbb1ip	amyloid beta (A4) precursor protein-binding, family B, member 1 interacting protein	ENSMUSG00000026786
1	4	0	0	0		positive regulation of synaptic transmission	GO:0050806	m1											4	26	0	0	0		epidermal growth factor receptor signaling pathway	GO:0007173	m2																B2m	beta-2 microglobulin	ENSMUSG00000060802
1	4	0	0	0		neutral lipid biosynthetic process	GO:0046460	m1											4	26	0	0	0		pyrimidine nucleotide metabolic process	GO:0006220	m3			n3													Clec4a2	C-type lectin domain family 4, member a2	ENSMUSG00000030148
1	4	0	0	0		synaptic transmission, glutamatergic	GO:0035249	m2											4	26	0	0	0		base-excision repair	GO:0006284	m2			n5													Clec4d	C-type lectin domain family 4, member d	ENSMUSG00000030144
1	4	0	0	0		melanosome localization	GO:0032400	m2											4	26	0	0	0		protein amino acid acylation	GO:0043543	m2																Cd14	CD14 antigen	ENSMUSG00000051439
1	4	0	0	0		transcription-coupled nucleotide-excision repair	GO:0006283	m2											3	26	0	0	0		amino sugar metabolic process	GO:0006040	m2									r3							Cd48	CD48 antigen	ENSMUSG00000015355
1	4	0	0	0		de novo' pyrimidine base biosynthetic process	GO:0006207	m2											3	26	0	0	0		peptide transport	GO:0015833	m4																Cd53	CD53 antigen	ENSMUSG00000040747
1	4	0	0	0		acylglycerol biosynthetic process	GO:0046463	m1											2	26	0	0	0		acetyl-CoA metabolic process	GO:0006084	m1					e6											Cd72	CD72 antigen	ENSMUSG00000028459
1	4	0	0	0		regulation of receptor mediated endocytosis	GO:0048259	m2											2	26	0	0	0		regulation of axonogenesis	GO:0050770	m3						v3										BC032204	cDNA sequence BC032204	ENSMUSG00000024965
1	4	0	0	0		myeloid dendritic cell differentiation	GO:0043011	m2											2	26	0	0	0		detection of visible light	GO:0009584	m1																Ccl12	chemokine (C-C motif) ligand 12	ENSMUSG00000035352
1	4	0	0	0		protein lipoylation	GO:0009249	m1											2	26	0	0	0		mesoderm morphogenesis	GO:0048332	m2																Ccl3	chemokine (C-C motif) ligand 3	ENSMUSG00000000982
1	4	0	0	0		regulation of mRNA processing	GO:0050684	m2											2	26	0	0	0		transcription from RNA polymerase III promoter	GO:0006383	m2																Ccl5	chemokine (C-C motif) ligand 5	ENSMUSG00000035042
1	4	0	0	0		mitochondrial genome maintenance	GO:0000002	m2											2	26	0	0	0		xenobiotic metabolic process	GO:0006805	m3							t6									Ccl7	chemokine (C-C motif) ligand 7	ENSMUSG00000035373
1	4	0	0	0		nuclear migration	GO:0007097	m2											30	265	0	0	2		establishment and/or maintenance of chromatin architecture	GO:0006325	m3			n5													Ccl8	chemokine (C-C motif) ligand 8	ENSMUSG00000009185
1	4	0	0	0		stem cell differentiation	GO:0048863	m3											39	269	0	0	3		cellular carbohydrate metabolic process	GO:0044262	m4					e6		t4									Ccl9	chemokine (C-C motif) ligand 9	ENSMUSG00000019122
1	4	0	0	0		drug metabolic process	GO:0017144	m1											4	27	0	0	0		response to extracellular stimulus	GO:0009991	m2																Ccr1	chemokine (C-C motif) receptor 1	ENSMUSG00000025804
1	4	0	0	0		cobalt ion transport	GO:0006824	m1											4	27	0	0	0		protein amino acid ADP-ribosylation	GO:0006471	m3																Ccr2	chemokine (C-C motif) receptor 2	ENSMUSG00000049103
1	4	0	0	0		long-chain fatty acid metabolic process	GO:0001676	m2											3	27	0	0	0		response to temperature stimulus	GO:0009266	m3																Cxcl9	chemokine (C-X-C motif) ligand 9	ENSMUSG00000029417
1	4	0	0	0		stem cell maintenance	GO:0019827	m3											3	27	0	0	0		cofactor catabolic process	GO:0051187	m2					e6											Cmtm3	CKLF-like MARVEL transmembrane domain containing 3	ENSMUSG00000031875
1	4	0	0	0		regulation of cell volume	GO:0006884	m2											2	27	0	0	0		spermatid differentiation	GO:0048515	m3																Csf3r	colony stimulating factor 3 receptor (granulocyte)	ENSMUSG00000028859
1	4	0	0	0		establishment of melanosome localization	GO:0032401	m2											2	27	0	0	0		detection of light stimulus	GO:0009583	m1																Cybb	cytochrome b-245, beta polypeptide	ENSMUSG00000015340
1	4	0	0	0		ephrin receptor signaling pathway	GO:0048013	m1											2	27	0	0	0		cyclic nucleotide biosynthetic process	GO:0009190	m3																Ctla2b	cytotoxic T lymphocyte-associated protein 2 beta	ENSMUSG00000044258
1	4	0	0	0		cellular response to nutrient levels	GO:0031669	m2											2	27	0	0	0		transition metal ion homeostasis	GO:0046916	m3																Dok2	docking protein 2	ENSMUSG00000022102
1	4	0	0	0		G2 phase of mitotic cell cycle	GO:0000085	m1											1	27	0	0	0		development of primary male sexual characteristics	GO:0046546	m2																Entpd1	ectonucleoside triphosphate diphosphohydrolase 1	ENSMUSG00000048120
1	4	0	0	0		endochondral ossification	GO:0001958	m1											1	27	0	0	0		dendrite development	GO:0016358	m2						v3										Emr1	EGF-like module containing, mucin-like, hormone receptor-like sequence 1	ENSMUSG00000004730
1	4	0	0	0		positive regulation of innate immune response	GO:0045089	m2											30	270	0	0	2		DNA packaging	GO:0006323	m3			n6													Fpr1	formyl peptide receptor 1	ENSMUSG00000045551
1	4	0	0	0		hormone catabolic process	GO:0042447	m1											312	2705	0	0	23		multicellular organismal process	GO:0032501	m4				a6		v6										Gpsm3	G-protein signalling modulator 3 (AGS3-like, C. elegans)	ENSMUSG00000034786
1	4	0	0	0		folic acid transport	GO:0015884	m2											25	272	0	0	2		cell cycle phase	GO:0022403	m4			n6													Gmip	Gem-interacting protein	ENSMUSG00000036246
1	4	0	0	0		regulation of cell redox homeostasis	GO:0030503	m2											30	273	0	0	2		embryonic development	GO:0009790	m4																Gbp1	guanylate nucleotide binding protein 1	ENSMUSG00000028269
1	4	0	0	0		neuromuscular synaptic transmission	GO:0007274	m1											25	273	0	0	2		amino acid and derivative metabolic process	GO:0006519	m4			n3				t6									Gbp2	guanylate nucleotide binding protein 2	ENSMUSG00000028270
1	4	0	0	0		positive regulation of gene expression, epigenetic	GO:0045815	m2											22	273	0	0	2		tissue development	GO:0009888	m4																Gbp3	guanylate nucleotide binding protein 3	ENSMUSG00000028268
1	4	0	0	0		stem cell development	GO:0048864	m3											4	28	0	0	0		nuclear organization and biogenesis	GO:0006997	m2																Hmox1	heme oxygenase (decycling) 1	ENSMUSG00000005413
1	4	0	0	0		anterograde axon cargo transport	GO:0008089	m1											4	28	0	0	0		keratinocyte differentiation	GO:0030216	m3								d3								Hmha1	histocompatibility (minor) HA-1	ENSMUSG00000035697
1	4	0	0	0		regulation of mitochondrial membrane permeability	GO:0046902	m2											4	28	0	0	0		DNA integrity checkpoint	GO:0031570	m1			n6													H2-Eb1	histocompatibility 2, class II antigen E beta	ENSMUSG00000060586
1	4	0	0	0		interleukin-1 secretion	GO:0050701	m2											3	28	0	0	0		monosaccharide biosynthetic process	GO:0046364	m2							t3									H2-K1	histocompatibility 2, K1, K region	ENSMUSG00000061232
1	4	0	0	0		negative regulation of NF-kappaB import into nucleus	GO:0042347	m3											3	28	0	0	0		hexose biosynthetic process	GO:0019319	m2							t3									H2-Q1	histocompatibility 2, Q region locus 1	ENSMUSG00000035929
1	4	0	0	0		pinocytosis	GO:0006907	m3											3	28	0	0	0		alcohol biosynthetic process	GO:0046165	m2							t3									H2-Q8	histocompatibility 2, Q region locus 8	ENSMUSG00000055413
1	4	0	0	0		cellular response to starvation	GO:0009267	m2											2	28	0	0	0		ureteric bud development	GO:0001657	m3																H2-T23	histocompatibility 2, T region locus 23	ENSMUSG00000067212
1	4	0	0	0		neurotransmitter receptor metabolic process	GO:0045213	m1											2	28	0	0	0		Rab protein signal transduction	GO:0032482	m2																H2-T18	histocompatibility 2, T region locus 3	ENSMUSG00000054128
1	4	0	0	0		photoreceptor cell maintenance	GO:0045494	m2											2	28	0	0	0		regulation of Rab GTPase activity	GO:0032313	m2																H2-T10	histocompatibility 2, T region locus 9	ENSMUSG00000056116
1	4	0	0	0		dopamine catabolic process	GO:0042420	m1											2	28	0	0	0		regulation of Rab protein signal transduction	GO:0032483	m2																Irgm	immunity-related GTPase family, M	ENSMUSG00000046879
1	4	0	0	0		negative regulation of bone resorption	GO:0045779	m4											1	28	0	0	0		odontogenesis (sensu Vertebrata)	GO:0042475	m2																Ifngr1	interferon gamma receptor 1	ENSMUSG00000020009
1	4	0	0	0		dopamine transport	GO:0015872	m1											1	28	0	0	0		respiratory gaseous exchange	GO:0007585	m2																Ifitm3	interferon induced transmembrane protein 3	ENSMUSG00000025492
1	4	0	0	0		catecholamine catabolic process	GO:0042424	m1											40	283	0	0	3		response to endogenous stimulus	GO:0009719	m4			n6													Ifitm6	interferon induced transmembrane protein 6	ENSMUSG00000059108
1	4	0	0	0		nucleoside triphosphate catabolic process	GO:0009143	m3											20	283	0	0	2		electron transport	GO:0006118	m4					e6		t4									Iigp1	interferon inducible GTPase 1	ENSMUSG00000054072
1	4	0	0	0		elastic fiber assembly	GO:0048251	m2											5	29	0	0	0		meiosis I	GO:0007127	m2			n3													1810023F06Rik	interferon, alpha-inducible protein 27	ENSMUSG00000021208
1	4	0	0	0		negative regulation of B cell proliferation	GO:0030889	m4											5	29	0	0	0		mitotic cell cycle checkpoint	GO:0007093	m1			n6													Ifi35	interferon-induced protein 35	ENSMUSG00000010358
1	4	0	0	0		negative regulation of T cell receptor signaling pathway	GO:0050860	m2											5	29	0	0	0		negative regulation of multicellular organismal process	GO:0051241	m4																Ifit2	interferon-induced protein with tetratricopeptide repeats 2	ENSMUSG00000045932
1	4	0	0	0		endoplasmic reticulum organization and biogenesis	GO:0007029	m3											3	29	0	0	0		regulation of progression through mitotic cell cycle	GO:0007346	m3			n4													Ifit3	interferon-induced protein with tetratricopeptide repeats 3	ENSMUSG00000062488
1	4	0	0	0		regulation of Rho GTPase activity	GO:0032319	m2											3	29	0	0	0		fatty acid oxidation	GO:0019395	m3					e4											Il1rn	interleukin 1 receptor antagonist	ENSMUSG00000026981
1	4	0	0	0		cellular response to extracellular stimulus	GO:0031668	m2											3	29	0	0	0		response to xenobiotic stimulus	GO:0009410	m3							t6									Il10ra	interleukin 10 receptor, alpha	ENSMUSG00000032089
1	4	0	0	0		purine ribonucleotide catabolic process	GO:0009154	m3											1	29	0	0	0		ATP synthesis coupled proton transport	GO:0015986	m2					e4											Il10rb	interleukin 10 receptor, beta	ENSMUSG00000022969
1	4	0	0	0		stress fiber formation	GO:0043149	m2											1	29	0	0	0		energy coupled proton transport, down electrochemical gradient	GO:0015985	m2					e4											Il17ra	interleukin 17 receptor A	ENSMUSG00000002897
1	4	0	0	0		very-long-chain fatty acid metabolic process	GO:0000038	m1											11	290	0	0	1		transmission of nerve impulse	GO:0019226	m4						v6										Il4ra	interleukin 4 receptor, alpha	ENSMUSG00000030748
1	4	0	0	0		negative regulation of translational initiation	GO:0045947	m2											1	3	0	0	0		N-terminal peptidyl-lysine acetylation	GO:0018076	m1																Il6ra	interleukin 6 receptor, alpha	ENSMUSG00000027947
1	4	0	0	0		regulation of interleukin-1 secretion	GO:0050704	m2											1	3	0	0	0		modification of structure of other organism during symbiotic interaction	GO:0052185	m2																Lilrb4	leukocyte immunoglobulin-like receptor, subfamily B, member 4	ENSMUSG00000043675
1	4	0	0	0		vesicle fusion	GO:0006906	m2											1	3	0	0	0		chondrocyte differentiation	GO:0002062	m2																Ly6c	lymphocyte antigen 6 complex, locus C	ENSMUSG00000022584
1	4	0	0	0		regulation of insulin receptor signaling pathway	GO:0046626	m2											1	3	0	0	0		norepinephrine-epinephrine vasodilation during regulation of blood pressure	GO:0002025	m1																Ly6e	lymphocyte antigen 6 complex, locus E	ENSMUSG00000022587
1	4	0	0	0		regulation of protein complex assembly	GO:0043254	m2											1	3	0	0	0		hemolysis by organism of red blood cells in other organism during symbiotic interaction	GO:0052331	m2																Ly86	lymphocyte antigen 86	ENSMUSG00000021423
1	4	0	0	0		serine family amino acid catabolic process	GO:0009071	m1											1	3	0	0	0		RNA-mediated posttranscriptional gene silencing	GO:0035194	m2																Ly9	lymphocyte antigen 9	ENSMUSG00000004707
1	4	0	0	0		negative regulation of antigen receptor-mediated signaling pathway	GO:0050858	m2											1	3	0	0	0		cytolysis of cells in other organism during symbiotic interaction	GO:0051801	m2																Lcp1	lymphocyte cytosolic protein 1	ENSMUSG00000021998
1	4	0	0	0		androgen biosynthetic process	GO:0006702	m1											1	3	0	0	0		RNA-mediated gene silencing	GO:0031047	m2																Lsp1	lymphocyte specific 1	ENSMUSG00000018819
1	4	0	0	0		transformed cell apoptosis	GO:0006927	m2											1	3	0	0	0		norepinephrine biosynthetic process	GO:0042421	m2																Ms4a4c	membrane-spanning 4-domains, subfamily A, member 4C	ENSMUSG00000024675
1	4	0	0	0		positive regulation of interleukin-1 secretion	GO:0050716	m2											1	3	0	0	0		membrane depolarization	GO:0051899	m2																Ms4a6b	membrane-spanning 4-domains, subfamily A, member 6B	ENSMUSG00000024677
1	4	0	0	0		stem cell division	GO:0017145	m1											1	3	0	0	0		maintenance of protein localization in nucleus	GO:0051457	m1																Mnda	myeloid cell nuclear differentiation antigen	ENSMUSG00000026536
1	4	0	0	0		response to starvation	GO:0042594	m2											1	3	0	0	0		negative regulation of lipid biosynthetic process	GO:0051055	m2																Nmi	N-myc (and STAT) interactor	ENSMUSG00000026946
1	4	0	0	0		ER overload response	GO:0006983	m3											1	3	0	0	0		disruption by symbiont of host cells	GO:0044004	m2																Ncf1	neutrophil cytosolic factor 1	ENSMUSG00000015950
1	4	0	0	0		Wnt receptor signaling pathway through beta-catenin	GO:0060070	m2											1	3	0	0	0		low-density lipoprotein catabolic process	GO:0045192	m1																Olfr56	olfactory receptor 56	ENSMUSG00000040328
1	4	0	0	0		G2 phase	GO:0051319	m1											1	3	0	0	0		posttranscriptional gene silencing	GO:0016441	m2																Pon3	paraoxonase 3	ENSMUSG00000029759
5	40	0	0	1		RNA localization	GO:0006403	m3			n5								1	3	0	0	0		positive regulation of gluconeogenesis	GO:0045722	m1																Pik3cd	phosphatidylinositol 3-kinase catalytic delta polypeptide	ENSMUSG00000039936
5	40	0	0	1		gland development	GO:0048732	m4											1	3	0	0	0		negative regulation of anti-apoptosis	GO:0019987	m3																Pla2g7	phospholipase A2, group VII (platelet-activating factor acetylhydrolase, plasma)	ENSMUSG00000023913
5	40	0	0	1		gastrulation	GO:0007369	m3											1	3	0	0	0		fever	GO:0001660	m3																Plcg2	phospholipase C, gamma 2	ENSMUSG00000034330
4	40	0	0	0		transcription initiation	GO:0006352	m2			n4								1	3	0	0	0		base-excision repair, gap-filling	GO:0006287	m2																Plac8	placenta-specific 8	ENSMUSG00000029322
4	40	0	0	0		respiratory tube development	GO:0030323	m3											1	3	0	0	0		regulation of cholesterol biosynthetic process	GO:0045540	m1																Pstpip1	proline-serine-threonine phosphatase-interacting protein 1	ENSMUSG00000032322
4	40	0	0	0		intracellular receptor-mediated signaling pathway	GO:0030522	m2											1	3	0	0	0		polyol transport	GO:0015791	m1																Psme1	proteasome (prosome, macropain) 28 subunit, alpha	ENSMUSG00000022216
2	40	0	0	0		ribonucleoside triphosphate biosynthetic process	GO:0009201	m2					e3						1	3	0	0	0		stem cell differentiation	GO:0048863	m3																Pros1	protein S (alpha)	ENSMUSG00000022912
2	40	0	0	0		appendage development	GO:0048736	m4											1	3	0	0	0		protein targeting to lysosome	GO:0006622	m1																Rassf2	Ras association (RalGDS/AF-6) domain family 2	ENSMUSG00000027339
2	40	0	0	0		appendage morphogenesis	GO:0035107	m4											1	3	0	0	0		phagocytosis, recognition	GO:0006910	m2				a3												Rasa4	RAS p21 protein activator 4	ENSMUSG00000004952
2	40	0	0	0		limb morphogenesis	GO:0035108	m4											1	3	0	0	0		megakaryocyte differentiation	GO:0030219	m2																Rac2	RAS-related C3 botulinum substrate 2	ENSMUSG00000033220
40	405	0	0	4		establishment of protein localization	GO:0045184	m4				a3							1	3	0	0	0		pyridoxine biosynthetic process	GO:0008615	m1																Rgs19	regulator of G-protein signaling 19	ENSMUSG00000002458
6	41	0	0	1		cellular protein complex assembly	GO:0043623	m2											1	3	0	0	0		lipid phosphorylation	GO:0046834	m1																Rgs10	regulator of G-protein signalling 10	ENSMUSG00000030844
5	41	0	0	1		cellular polysaccharide metabolic process	GO:0044264	m3					e6						1	3	0	0	0		defense response to Gram-positive bacterium	GO:0050830	m3																Arhgap9	Rho GTPase activating protein 9	ENSMUSG00000040345
5	41	0	0	1		protein polymerization	GO:0051258	m4				a3							1	3	0	0	0		positive regulation of fatty acid oxidation	GO:0046321	m1																S100a8	S100 calcium binding protein A8 (calgranulin A)	ENSMUSG00000056054
4	41	0	0	0		sulfur metabolic process	GO:0006790	m2											1	3	0	0	0		purine ribonucleoside diphosphate catabolic process	GO:0009181	m3																Samhd1	SAM domain and HD domain, 1	ENSMUSG00000027639
2	41	0	0	0		nucleoside triphosphate biosynthetic process	GO:0009142	m2					e3						1	3	0	0	0		sympathetic nervous system development	GO:0048485	m3																Scarb2	scavenger receptor class B, member 2	ENSMUSG00000029426
2	41	0	0	0		blood pressure regulation	GO:0008217	m3											1	3	0	0	0		regulation of retinal programmed cell death	GO:0046668	m1																Selpl	selectin, platelet (p-selectin) ligand	ENSMUSG00000048163
496	4115	0	0	55		cellular metabolic process	GO:0044237	m4			n6								1	3	0	0	0		poly(A)+ mRNA export from nucleus	GO:0016973	m2																Saa3	serum amyloid A 3	ENSMUSG00000040026
30	418	0	0	3		ion transport	GO:0006811	m4						v4					1	3	0	0	0		stem cell maintenance	GO:0019827	m3																Sh3bp2	SH3-domain binding protein 2	ENSMUSG00000054520
44	419	0	0	5		macromolecule biosynthetic process	GO:0009059	m4			n6					d6			1	3	0	0	0		germinal center formation	GO:0002467	m2																XR_003872.1	similar to Class I histocompatibility antigen, Non-RT1.A alpha-1 chain precursor (LOC630499), mRNA	ENSMUSG00000067203
6	42	0	0	1		regulation of cell migration	GO:0030334	m4											1	3	0	0	0		hemolysis by symbiont of host red blood cells	GO:0019836	m2																Tbxas1	thromboxane A synthase 1, platelet	ENSMUSG00000029925
3	42	0	0	0		amino acid catabolic process	GO:0009063	m2							t3				1	3	0	0	0		regulation of macrophage activation	GO:0043030	m2																Tlr6	toll-like receptor 6	ENSMUSG00000051498
1	42	0	0	0		glucose catabolic process	GO:0006007	m3					e3						1	3	0	0	0		killing of cells of another organism	GO:0031640	m2																Tbl1xr1	transducin (beta)-like 1X-linked receptor 1	ENSMUSG00000052856
46	420	0	0	5		intracellular transport	GO:0046907	m4				a3							1	3	0	0	0		purine nucleoside triphosphate catabolic process	GO:0009146	m3																Tyrobp	TYRO protein tyrosine kinase binding protein	ENSMUSG00000030579
5	43	0	0	1		polysaccharide metabolic process	GO:0005976	m3					e5						1	3	0	0	0		disruption of cells of other organism during symbiotic interaction	GO:0051818	m2																Unc93b1	unc-93 homolog B1 (C. elegans)	ENSMUSG00000036908
3	43	0	0	0		purine ribonucleoside triphosphate metabolic process	GO:0009205	m3					e4						1	3	0	0	0		cytolysis of cells of another organism	GO:0051715	m2																Vcam1	vascular cell adhesion molecule 1	ENSMUSG00000027962
2	43	0	0	0		translational initiation	GO:0006413	m2			n6								1	3	0	0	0		regulation of organismal metabolic process	GO:0044246	m1
43	433	0	0	5		protein localization	GO:0008104	m4			n3	a3							1	3	0	0	0		microvillus biogenesis	GO:0030033	m2
50	439	0	0	6		cellular biosynthetic process	GO:0044249	m4			n5		e3						1	3	0	0	0		peptidyl-proline hydroxylation	GO:0019511	m1																	GENERATOR-CLU 6
5	44	0	0	1		actin polymerization and/or depolymerization	GO:0008154	m4				a3							1	3	0	0	0		stem cell development	GO:0048864	m3																	3 GO terms
4	44	0	0	0		muscle cell differentiation	GO:0042692	m4					e5						1	3	0	0	0		vitamin B6 biosynthetic process	GO:0042819	m1																	75 genes
4	44	0	0	0		protein ubiquitination	GO:0016567	m3											1	3	0	0	0		positive regulation of oxidoreductase activity	GO:0051353	m2
3	44	0	0	0		ribonucleoside triphosphate metabolic process	GO:0009199	m3					e3						1	3	0	0	0		positive regulation of multicellular organismal metabolic process	GO:0044253	m1											InList	InClu	olog	clog	slog		GO Def	GO Term	F	S	R1	R2
3	44	0	0	0		purine nucleoside triphosphate metabolic process	GO:0009144	m3					e3						1	3	0	0	0		ganglioside catabolic process	GO:0006689	m2											34	18	3	6	4		proteolysis	GO:000650	m4	c2
541	4473	0	0	60		metabolic process	GO:0008152	m4			n6		e3		t3				1	3	0	0	0		regulation of fatty acid oxidation	GO:0046320	m1											4	3	2	3	1		actin filament polymerization	GO:003004	m4	c1
58	449	0	0	6		lipid metabolic process	GO:0006629	m4							t4				1	3	0	0	0		nucleotide-sugar biosynthetic process	GO:0009226	m1											3	3	3	5	2		ISG15-protein conjugation	GO:003202	m3	c1
5	45	0	0	1		nucleobase, nucleoside, nucleotide and nucleic acid transport	GO:0015931	m3			n4								1	3	0	0	0		killing of cells in other organism during symbiotic interaction	GO:0051883	m2
1	45	0	0	0		carboxylic acid transport	GO:0046942	m4											1	3	0	0	0		regulation of antiviral response	GO:0050688	m2
1	45	0	0	0		organic acid transport	GO:0015849	m4											1	3	0	0	0		blood vessel endothelial cell migration	GO:0043534	m1																Adam15	a disintegrin and metallopeptidase domain 15 (metargidin)	ENSMUSG00000028041
6	46	0	0	1		phosphate transport	GO:0006817	m4				a4							1	3	0	0	0		negative regulation of JNK cascade	GO:0046329	m1																Adam8	a disintegrin and metallopeptidase domain 8	ENSMUSG00000025473
6	46	0	0	1		fatty acid biosynthetic process	GO:0006633	m4											1	3	0	0	0		positive regulation of epidermal growth factor receptor signaling pathway	GO:0045742	m1																Arpc3	actin related protein 2/3 complex, subunit 3	ENSMUSG00000029465
5	46	0	0	1		skeletal muscle fiber development	GO:0048741	m3					e6						1	3	0	0	0		disaccharide metabolic process	GO:0005984	m1																Arpc5	actin related protein 2/3 complex, subunit 5	ENSMUSG00000008475
5	46	0	0	1		response to oxidative stress	GO:0006979	m3					e3						1	3	0	0	0		cell wall catabolic process	GO:0016998	m4																Adrbk1	adrenergic receptor kinase, beta 1	ENSMUSG00000024858
5	46	0	0	1		muscle fiber development	GO:0048747	m3					e6						1	3	0	0	0		killing by symbiont of host cells	GO:0001907	m2																Apobec1	apolipoprotein B editing complex 1	ENSMUSG00000040613
3	46	0	0	0		tissue morphogenesis	GO:0048729	m2											1	3	0	0	0		T-helper 1 cell differentiation	GO:0045063	m1																Csk	c-src tyrosine kinase	ENSMUSG00000032312
2	46	0	0	0		reproductive process in a multicellular organism	GO:0048609	m4											1	3	0	0	0		cytolysis by symbiont of host cells	GO:0001897	m2																Capn1	calpain 1	ENSMUSG00000024942
2	46	0	0	0		multicellular organism reproduction	GO:0032504	m4											1	3	0	0	0		positive regulation of glucose import	GO:0046326	m1																Capg	capping protein (actin filament), gelsolin-like	ENSMUSG00000056737
46	463	0	0	5		macromolecule localization	GO:0033036	m4			n4								1	3	0	0	0		positive regulation of global transcription from RNA polymerase II promoter	GO:0045817	m1																Ctsc	cathepsin C	ENSMUSG00000030560
7	47	0	0	1		biogenic amine metabolic process	GO:0006576	m4											1	3	0	0	0		ISG15-protein conjugation	GO:0032020	m3																Ctsd	cathepsin D	ENSMUSG00000007891
6	47	0	0	1		mesoderm development	GO:0007498	m3									r3		1	3	0	0	0		isotype switching to IgE isotypes	GO:0048289	m3																Ctsh	cathepsin H	ENSMUSG00000032359
3	47	0	0	0		M phase of meiotic cell cycle	GO:0051327	m3			n3								1	3	0	0	0		GMP biosynthetic process	GO:0006177	m1																Ctsl	cathepsin L	ENSMUSG00000021477
3	47	0	0	0		meiosis	GO:0007126	m3			n3								1	3	0	0	0		luteinization	GO:0001553	m3																Ctss	cathepsin S	ENSMUSG00000038642
51	472	0	0	6		DNA metabolic process	GO:0006259	m4			n6								1	3	0	0	0		galactolipid metabolic process	GO:0019374	m2																Ctsz	cathepsin Z	ENSMUSG00000016256
38	478	0	0	4		neurological process	GO:0050877	m4						v6					1	3	0	0	0		regulation of phosphoprotein phosphatase activity	GO:0043666	m1																Cd37	CD37 antigen	ENSMUSG00000030798
5	48	0	0	1		proton transport	GO:0015992	m3					e5						1	3	0	0	0		negative regulation of chemokine biosynthetic process	GO:0045079	m1																Cln8	ceroid-lipofuscinosis, neuronal 8	ENSMUSG00000026317
3	48	0	0	0		nucleoside triphosphate metabolic process	GO:0009141	m4					e3						1	3	0	0	0		compartment specification	GO:0007386	m2																Csf1r	colony stimulating factor 1 receptor	ENSMUSG00000024621
3	48	0	0	0		meiotic cell cycle	GO:0051321	m3			n4								1	3	0	0	0		basic amino acid transport	GO:0015802	m1																Tec	cytoplasmic tyrosine kinase, Dscr28C related (Drosophila)	ENSMUSG00000029217
2	48	0	0	0		gonad development	GO:0008406	m4											1	3	0	0	0		GMP metabolic process	GO:0046037	m1																Dhrs7	dehydrogenase/reductase (SDR family) member 7	ENSMUSG00000021094
[truncated: 3,210 more rows]
[truncated: 2 more columns]

## Sheet: 1MF
						MOLECULAR FUNCTION - MCL REGION 1
[truncated: 3,079 more rows]
[truncated: 2 more columns]

## Sheet: 1CC
													CELL COMPONENT - MCL REGION 1
[truncated: 2,409 more rows]
[truncated: 2 more columns]

## Sheet: 2BP
						BIOLOGICAL PROCESS - MCL REGION 2
[truncated: 4,697 more rows]
[truncated: 2 more columns]

[truncated: 20 more sheets: 2MF, 2CC, 3BP, 3MF, 3CC, 4BP, 4MF, 4CC, 5BP, 5MF, 5CC, 6BP, 6MF, 6CC, 7BP, 7MF, 7CC, 8BP, 8MF, 8CC]
